# Supplementary material for: Synthesis and structure of penta­kis­(2-aminopyridinium) nona­vanado(V)tellurate(VI)
Source: Acta Crystallogr E Crystallogr Commun. 2024 Nov 8;80(Pt 12):1255–8. doi: 10.1107/S2056989024010533 (PMC11789193; doi:10.1107/S2056989024010533)
Supplement: Supplementary file 1 [file e-80-01255-sup1.cif]

##############################################################################
#                                                                            #
# This CIF contains the data in a paper accepted for publication in          #
# Acta Crystallographica Section E. It conforms to the requirements of       #
# Notes for Authors for Acta Crystallographica Section E, and has been       #
# peer reviewed under the auspices of the IUCr Commission on Journals.       #
#                                                                            #
# Full details of the Crystallographic Information File format               #
# are given in the paper "The Crystallographic Information File (CIF):       #
# a New Standard Archive File for Crystallography" by S. R. Hall, F. H.      #
# Allen and I. D. Brown [Acta Cryst. (1991), A47, 655-685].                  #
#                                                                            #
# The current version of the core CIF dictionary is obtainable from          #
# ftp://ftp.iucr.org/pub/cif_core.dic.                                       #
#                                                                            #
# Software is freely available for graphical display of the structure(s)     #
# in this CIF. For information consult the CIF software page                 #
# http://www.iucr.org/resources/cif/software.                                #
#                                                                            #
# This file may be used for bona fide research purposes within the           #
# scientific community so long as proper attribution is given to the journal # 
# article from which it was obtained.                                        #
#                                                                            #
##############################################################################
data_I
_audit_creation_method     SHELXL-2013
_journal_date_recd_electronic     2024-09-24
_journal_date_accepted     2024-10-30
_journal_name_full     'Acta Crystallographica, Section E'
_journal_year     2024
_journal_volume     80
_journal_issue      1
_journal_page_first     0
_journal_page_last     0
_journal_paper_category     GM
_journal_paper_doi     10.1107/S2056989024010533
_journal_coeditor_code     HB8109
_publ_contact_author_name     '  Prof. Samah Akriche'
_publ_contact_author_address
; Laboratory of Materials Chemistry (LR13ES08),
Faculty of Sciences of Bizerte,University of Carthage
7021 Zarzouna, Bizerte, Tunisia
;
_publ_contact_author_email     'sameh.akriche@fsb.ucar.tn'
_publ_contact_author_fax     '216 72 590 566'
_publ_contact_author_phone     '+216 97 841 175'
_publ_section_title
;
Synthesis and structure of pentakis(2-aminopyridinium)
nonavanado(V)tellurate(VI)
;
loop_
    _publ_author_name
    _publ_author_address
    ' Mrad, Houda'
;
Laboratory of Materials Chemistry (LR13ES08),
Faculty of Sciences of Bizerte, University of Carthage
7021 Zarzouna, Bizerte, Tunisia
;
    ' Maalaoui, Ahlem  '
;
Laboratory of Materials Chemistry (LR13ES08),
Faculty of Sciences of Bizerte, University of Carthage
7021 Zarzouna, Bizerte, Tunisia
;
    ' Rzaigui, Mohamed  '
;
Laboratory of Materials Chemistry (LR13ES08),
Faculty of Sciences of Bizerte, University of Carthage
7021 Zarzouna, Bizerte, Tunisia
;
    ' Akriche, Samah  '
;
Laboratory of Materials Chemistry (LR13ES08),
Faculty of Sciences of Bizerte, University of Carthage
7021 Zarzouna, Bizerte, Tunisia
;
_publ_section_synopsis
;
In the title compound, the tellurium(VI) and vanadium(V) atoms are
statistically disordered over two of the ten metal-atom sites in the
unprotonated [TeV~9~O~28~]^5--^ heteropolyanion.
;
_database_code_depnum_ccdc_archive     'CCDC 2333283'
_chemical_name_systematic
;
Pentakis(2-aminopyridinium) nonavanado(V)tellurate(VI)
;
_chemical_name_common     ?
_chemical_formula_moiety     '5(C5 H7 N2 +), O28 Te V9 5-'
_chemical_formula_sum     'C25 H35 N10 O28 Te V9'
_chemical_formula_structural     'Te V9 O28, (C5 H7 N2)5'
_chemical_formula_iupac     '(C5 H7 N2)5 [Te V9 O28]'
_chemical_formula_weight     1509.69
_space_group_crystal_system     monoclinic
_space_group_name_H-M_alt     'P 21/c'
_space_group_name_Hall     '-P 2ybc'
loop_
    _space_group_symop_operation_xyz
    'x, y, z'
    '-x, y+1/2, -z+1/2'
    '-x, -y, -z'
    'x, -y-1/2, z-1/2'
_cell_length_a     11.661(2)
_cell_length_b     23.251(2)
_cell_length_c     19.602(3)
_cell_angle_alpha     90
_cell_angle_beta     122.530(10)
_cell_angle_gamma     90
_cell_volume     4481.1(12)
_cell_formula_units_Z     4
_cell_measurement_reflns_used     25
_cell_measurement_theta_min     9
_cell_measurement_theta_max     11
_cell_measurement_temperature     293(2)
_exptl_crystal_description     prism
_exptl_crystal_colour     yellow
_exptl_crystal_size_max     0.25
_exptl_crystal_size_mid     0.19
_exptl_crystal_size_min     0.13
_exptl_crystal_density_diffrn     2.238
_exptl_crystal_density_meas     ?
_exptl_crystal_density_method     ?
_exptl_crystal_F_000     2952
_exptl_absorpt_coefficient_mu     1.312
_exptl_absorpt_correction_type     multi-scan
_exptl_absorpt_process_details
;
(Blessing, 1995)
;
_exptl_absorpt_correction_T_min     0.7445
_exptl_absorpt_correction_T_max     0.8067
_diffrn_ambient_temperature     293(2)
_diffrn_source     'Enraf Nonius FR590'
_diffrn_radiation_type     AgK\a
_diffrn_radiation_wavelength     0.56087
_diffrn_radiation_monochromator     graphite
_diffrn_measurement_device_type     'Enraf--Nonius CAD-4'
_diffrn_measurement_device     '\k-geometry diffractometer'
_diffrn_measurement_method     'non-profiled omega scans'
_diffrn_detector     'scintillation LiI'
_diffrn_detector_area_resol_mean     ?
_diffrn_reflns_number     25752
_diffrn_reflns_av_R_equivalents     0.0476
_diffrn_reflns_av_unetI/netI     0.1042
_diffrn_reflns_theta_min     2.064
_diffrn_reflns_theta_max     27.986
_diffrn_reflns_theta_full     19.665
_diffrn_measured_fraction_theta_max     0.995
_diffrn_measured_fraction_theta_full     0.997
_diffrn_reflns_limit_h_min     -19
_diffrn_reflns_limit_h_max     19
_diffrn_reflns_limit_k_min     -38
_diffrn_reflns_limit_k_max     1
_diffrn_reflns_limit_l_min     -21
_diffrn_reflns_limit_l_max     32
_diffrn_standards_number     2
_diffrn_standards_interval_time     120
_diffrn_standards_decay_%     -2
loop_
    _diffrn_standard_refln_index_h
    _diffrn_standard_refln_index_k
    _diffrn_standard_refln_index_l
    4 -4 -9
    -4 -4 9
_diffrn_radiation_probe     x-ray
_reflns_number_total     21889
_reflns_number_gt     10265
_reflns_threshold_expression     'I > 2\s(I)'
_refine_ls_structure_factor_coef     Fsqd
_refine_ls_matrix_type     full
_refine_ls_R_factor_all     0.1818
_refine_ls_R_factor_gt     0.0760
_refine_ls_wR_factor_gt     0.1718
_refine_ls_wR_factor_ref     0.2112
_refine_ls_goodness_of_fit_ref     1.033
_refine_ls_restrained_S_all     1.033
_refine_ls_number_reflns     21889
_refine_ls_number_parameters     658
_refine_ls_number_restraints     0
_refine_ls_hydrogen_treatment     constr
_refine_ls_weighting_scheme     calc
_refine_ls_weighting_details
             'w=1/[\s^2^(Fo^2^)+(0.0646P)^2^+23.7680P] where P=(Fo^2^+2Fc^2^)/3'
_atom_sites_solution_hydrogens     difmap
_atom_sites_solution_primary     direct
_atom_sites_solution_secondary     difmap
_refine_ls_shift/su_max     0.000
_refine_ls_shift/su_mean     0.000
_refine_diff_density_max     1.191
_refine_diff_density_min     -1.743
_refine_ls_extinction_method     none
_refine_ls_extinction_coef     .
loop_
    _atom_type_symbol
    _atom_type_description
    _atom_type_scat_dispersion_real
    _atom_type_scat_dispersion_imag
    _atom_type_scat_source
    'C' 'C' 0.0015 0.0009
                         'International Tables Vol C Tables 4.2.6.8 and 6.1.1.4'
    'H' 'H' 0.0000 0.0000
                         'International Tables Vol C Tables 4.2.6.8 and 6.1.1.4'
    'N' 'N' 0.0030 0.0019
                         'International Tables Vol C Tables 4.2.6.8 and 6.1.1.4'
    'O' 'O' 0.0056 0.0036
                         'International Tables Vol C Tables 4.2.6.8 and 6.1.1.4'
    'Te' 'Te' -0.9710 1.0960
                         'International Tables Vol C Tables 4.2.6.8 and 6.1.1.4'
    'V' 'V' 0.2276 0.3376
                         'International Tables Vol C Tables 4.2.6.8 and 6.1.1.4'
_computing_data_collection
;
CAD-4 Express (Enraf--Nonius, 1994)
;
_computing_cell_refinement
;
CAD-4 Express (Enraf--Nonius, 1994)
;
_computing_data_reduction
;
XCAD4 (Harms & Wocadlo, 1996)
;
_computing_structure_solution
;
SHELXS97 (Sheldrick, 2008)
;
_computing_structure_refinement
;
<i>SHELXL2018/3</i> (Sheldrick, 2015)
;
_computing_molecular_graphics
;
DIAMOND (Brandenburg & Putz, 2005)
;
_computing_publication_material
;
WinGX publication routines (Farrugia, 2012) and <i>CrystalExplorer</i>
(Wolff et al., 2012)
;
loop_
    _atom_site_type_symbol
    _atom_site_label
    _atom_site_fract_x
    _atom_site_fract_y
    _atom_site_fract_z
    _atom_site_U_iso_or_equiv
    _atom_site_adp_type
    _atom_site_calc_flag
    _atom_site_occupancy
    _atom_site_disorder_assembly
    _atom_site_disorder_group
    V V1 -0.04965(9) 0.09075(4) 0.20903(6) 0.02450(19) Uani d 1 . .
    V V2 0.08300(10) 0.20810(4) 0.20870(6) 0.02400(19) Uani d 1 . .
    V V3 0.10819(10) 0.16241(4) 0.36755(6) 0.02479(19) Uani d 1 . .
    V V4 0.22827(9) 0.04297(4) 0.35456(6) 0.02207(18) Uani d 1 . .
    V V5 0.33925(9) 0.20776(4) 0.19507(6) 0.02098(18) Uani d 1 . .
    V V6 0.48299(9) 0.04162(4) 0.33892(6) 0.02189(18) Uani d 1 . .
    V V7 0.45911(10) 0.09044(4) 0.18122(6) 0.02306(18) Uani d 1 . .
    V V8 0.61987(9) 0.15934(4) 0.34255(6) 0.02428(19) Uani d 1 . .
    Te Te1 0.20032(5) 0.08920(2) 0.19110(3) 0.02224(11) Uani d 0.5 A 1
    V V9 0.20032(5) 0.08920(2) 0.19110(3) 0.02224(11) Uani d 0.5 A 2
    Te Te2 0.36502(5) 0.16117(2) 0.35539(3) 0.01968(10) Uani d 0.5 A 1
    V V10 0.36502(5) 0.16117(2) 0.35539(3) 0.01968(10) Uani d 0.5 A 2
    O O1C 0.1777(4) 0.12502(15) 0.2795(2) 0.0194(7) Uani d 1 . .
    O O2C 0.3881(4) 0.12507(15) 0.2679(2) 0.0184(7) Uani d 1 . .
    O O1E -0.1978(4) 0.0632(2) 0.1558(3) 0.0345(10) Uani d 1 . .
    O O2E 0.0345(4) 0.26655(19) 0.1575(3) 0.0334(10) Uani d 1 . .
    O O3E 0.0777(5) 0.18882(19) 0.4322(3) 0.0349(10) Uani d 1 . .
    O O4E 0.2796(4) -0.01547(18) 0.4051(3) 0.0291(9) Uani d 1 . .
    O O5E 0.2880(4) 0.26650(18) 0.1446(3) 0.0303(9) Uani d 1 . .
    O O6E 0.5314(4) -0.01715(18) 0.3887(3) 0.0323(9) Uani d 1 . .
    O O7E 0.4904(5) 0.0649(2) 0.1165(3) 0.0331(10) Uani d 1 . .
    O O8E 0.7705(4) 0.1847(2) 0.3991(3) 0.0351(10) Uani d 1 . .
    O O1 -0.0473(4) 0.12517(18) 0.2928(3) 0.0279(8) Uani d 1 . .
    O O2 -0.0658(4) 0.16167(18) 0.1600(3) 0.0281(8) Uani d 1 . .
    O O3 0.6150(4) 0.12598(17) 0.2562(2) 0.0253(8) Uani d 1 . .
    O O4 0.0704(4) 0.22175(17) 0.2957(3) 0.0274(8) Uani d 1 . .
    O O5 0.0520(4) 0.02864(17) 0.2764(2) 0.0252(8) Uani d 1 . .
    O O6 0.1898(4) 0.09013(18) 0.4131(2) 0.0254(8) Uani d 1 . .
    O O7 0.3775(4) 0.16162(17) 0.1356(2) 0.0238(8) Uani d 1 . .
    O O8 0.5151(4) 0.22191(17) 0.2729(2) 0.0241(8) Uani d 1 . .
    O O9 0.6298(4) 0.08877(17) 0.3882(2) 0.0250(8) Uani d 1 . .
    O O10 0.4971(4) 0.02920(17) 0.2523(2) 0.0242(8) Uani d 1 . .
    O O11 0.4076(4) 0.08450(16) 0.3978(2) 0.0201(7) Uani d 1 . .
    O O12 0.2858(4) 0.22228(15) 0.2773(2) 0.0207(7) Uani d 1 . .
    O O13 0.2804(4) 0.02707(16) 0.2701(2) 0.0196(7) Uani d 1 . .
    O O14 0.1581(4) 0.16667(16) 0.1492(2) 0.0218(7) Uani d 1 . .
    O O15 0.0311(4) 0.06384(17) 0.1429(2) 0.0250(8) Uani d 1 . .
    O O16 0.3056(4) 0.18699(17) 0.4170(2) 0.0258(8) Uani d 1 . .
    O O17 0.5353(4) 0.18601(17) 0.4046(2) 0.0244(8) Uani d 1 . .
    O O18 0.2607(4) 0.06431(17) 0.1304(2) 0.0259(8) Uani d 1 . .
    N N1 -0.0124(6) 0.0239(3) 0.5776(4) 0.0454(15) Uani d 1 . .
    H H1 -0.0643 -0.0021 0.5783 0.055 Uiso calc 1 . .
    N N2 0.1895(7) -0.0268(3) 0.6727(4) 0.0466(16) Uani d 1 . .
    H H2A 0.1414 -0.0544 0.6739 0.056 Uiso calc 1 . .
    H H2B 0.2768 -0.0288 0.7019 0.056 Uiso calc 1 . .
    C C1 0.1300(6) 0.0180(3) 0.6268(4) 0.0304(12) Uani d 1 . .
    C C2 0.2068(7) 0.0636(3) 0.6223(4) 0.0385(15) Uani d 1 . .
    H H2 0.3013 0.0623 0.6537 0.046 Uiso calc 1 . .
    C C3 0.1435(9) 0.1084(3) 0.5729(5) 0.0475(18) Uani d 1 . .
    H H3 0.1952 0.1377 0.5701 0.057 Uiso calc 1 . .
    C C4 0.0094(7) 0.1119(3) 0.5281(4) 0.0350(14) Uani d 1 . .
    H H4 -0.0318 0.1438 0.4950 0.042 Uiso calc 1 . .
    C C5 -0.0669(7) 0.0704(4) 0.5297(4) 0.0445(18) Uani d 1 . .
    H H5 -0.1611 0.0735 0.4968 0.053 Uiso calc 1 . .
    N N3 0.2068(7) 0.1563(3) 0.8399(4) 0.0481(16) Uani d 1 . .
    H H3A 0.2313 0.1862 0.8249 0.058 Uiso calc 1 . .
    N N4 0.3077(6) 0.1934(2) 0.9747(3) 0.0378(13) Uani d 1 . .
    H H4A 0.3277 0.1892 1.0236 0.045 Uiso calc 1 . .
    H H4B 0.3303 0.2243 0.9609 0.045 Uiso calc 1 . .
    C C6 0.2417(6) 0.1519(3) 0.9207(4) 0.0293(12) Uani d 1 . .
    C C7 0.2030(7) 0.1005(3) 0.9413(4) 0.0332(13) Uani d 1 . .
    H H7 0.2255 0.0945 0.9940 0.040 Uiso calc 1 . .
    C C8 0.1334(7) 0.0602(3) 0.8843(5) 0.0390(15) Uani d 1 . .
    H H8 0.1085 0.0266 0.8987 0.047 Uiso calc 1 . .
    C C9 0.0989(6) 0.0666(2) 0.8084(4) 0.0284(11) Uani d 1 . .
    H H9 0.0495 0.0379 0.7708 0.034 Uiso calc 1 . .
    C C10 0.1343(8) 0.1138(3) 0.7853(5) 0.0451(17) Uani d 1 . .
    H H10 0.1096 0.1177 0.7318 0.054 Uiso calc 1 . .
    N N5 0.5217(7) 0.0852(3) 0.8616(4) 0.0536(17) Uani d 1 . .
    H H5A 0.4945 0.0536 0.8348 0.064 Uiso calc 1 . .
    N N6 0.6012(8) 0.0360(3) 0.9866(4) 0.057(2) Uani d 1 . .
    H H6A 0.6405 0.0363 1.0384 0.068 Uiso calc 1 . .
    H H6B 0.5752 0.0040 0.9606 0.068 Uiso calc 1 . .
    C C11 0.5809(7) 0.0847(3) 0.9469(4) 0.0351(14) Uani d 1 . .
    C C12 0.6208(8) 0.1373(3) 0.9858(5) 0.0483(19) Uani d 1 . .
    H H12 0.6587 0.1394 1.0413 0.058 Uiso calc 1 . .
    C C13 0.6045(9) 0.1859(3) 0.9429(5) 0.054(2) Uani d 1 . .
    H H13 0.6326 0.2210 0.9697 0.065 Uiso calc 1 . .
    C C14 0.5497(7) 0.1844(3) 0.8637(4) 0.0382(15) Uani d 1 . .
    H H14 0.5397 0.2183 0.8358 0.046 Uiso calc 1 . .
    C C15 0.5084(8) 0.1344(3) 0.8233(5) 0.0474(18) Uani d 1 . .
    H H15 0.4699 0.1341 0.7677 0.057 Uiso calc 1 . .
    N N7 0.9043(7) 0.1101(3) 0.9559(4) 0.0486(16) Uani d 1 . .
    H H7A 0.9288 0.1059 1.0056 0.058 Uiso calc 1 . .
    N N8 0.9909(7) 0.2065(3) 0.9791(4) 0.0481(16) Uani d 1 . .
    H H8A 1.0041 0.2383 0.9620 0.058 Uiso calc 1 . .
    H H8B 1.0190 0.2025 1.0294 0.058 Uiso calc 1 . .
    C C16 0.9275(7) 0.1637(3) 0.9281(4) 0.0342(13) Uani d 1 . .
    C C17 0.8790(8) 0.1676(3) 0.8452(4) 0.0428(17) Uani d 1 . .
    H H17 0.8876 0.2017 0.8236 0.051 Uiso calc 1 . .
    C C18 0.8194(8) 0.1207(3) 0.7970(4) 0.0479(19) Uani d 1 . .
    H H18 0.7905 0.1229 0.7427 0.057 Uiso calc 1 . .
    C C19 0.8012(7) 0.0718(3) 0.8253(4) 0.0350(14) Uani d 1 . .
    H H19 0.7582 0.0410 0.7902 0.042 Uiso calc 1 . .
    C C20 0.8432(7) 0.0662(3) 0.9024(5) 0.0415(16) Uani d 1 . .
    H H20 0.8306 0.0313 0.9206 0.050 Uiso calc 1 . .
    N N9 0.5489(7) 0.2953(3) 0.1326(5) 0.058(2) Uani d 1 . .
    H H9A 0.5021 0.2796 0.1497 0.070 Uiso calc 1 . .
    N N10 0.7082(7) 0.2180(3) 0.1817(4) 0.0533(17) Uani d 1 . .
    H H10A 0.6639 0.2009 0.1995 0.064 Uiso calc 1 . .
    H H10B 0.7802 0.2024 0.1880 0.064 Uiso calc 1 . .
    C C21 0.6657(6) 0.2680(3) 0.1446(4) 0.0305(12) Uani d 1 . .
    C C22 0.7364(7) 0.2980(3) 0.1143(5) 0.0393(15) Uani d 1 . .
    H H22 0.8148 0.2823 0.1203 0.047 Uiso calc 1 . .
    C C23 0.6885(8) 0.3491(3) 0.0767(4) 0.0427(17) Uani d 1 . .
    H H23 0.7332 0.3673 0.0552 0.051 Uiso calc 1 . .
    C C24 0.5814(6) 0.3742(2) 0.0694(4) 0.0313(13) Uani d 1 . .
    H H24 0.5564 0.4109 0.0474 0.038 Uiso calc 1 . .
    C C25 0.5100(7) 0.3475(3) 0.0933(5) 0.0457(18) Uani d 1 . .
    H H25 0.4301 0.3645 0.0832 0.055 Uiso calc 1 . .
loop_
    _atom_site_aniso_label
    _atom_site_aniso_U_11
    _atom_site_aniso_U_22
    _atom_site_aniso_U_33
    _atom_site_aniso_U_12
    _atom_site_aniso_U_13
    _atom_site_aniso_U_23
    V1 0.0177(4) 0.0258(5) 0.0284(5) -0.0012(4) 0.0114(4) 0.0006(4)
    V2 0.0217(4) 0.0225(4) 0.0293(5) 0.0046(3) 0.0147(4) 0.0060(4)
    V3 0.0289(5) 0.0225(4) 0.0302(5) 0.0015(4) 0.0207(4) -0.0011(4)
    V4 0.0231(4) 0.0190(4) 0.0253(4) 0.0007(3) 0.0138(4) 0.0040(3)
    V5 0.0199(4) 0.0195(4) 0.0237(4) -0.0004(3) 0.0119(4) 0.0035(3)
    V6 0.0195(4) 0.0201(4) 0.0254(4) 0.0027(3) 0.0116(4) 0.0030(3)
    V7 0.0223(4) 0.0253(4) 0.0239(4) 0.0002(4) 0.0141(4) -0.0024(4)
    V8 0.0174(4) 0.0250(5) 0.0267(5) -0.0020(3) 0.0094(4) -0.0028(4)
    Te1 0.0202(2) 0.0230(2) 0.0224(2) -0.00086(19) 0.0107(2) -0.0001(2)
    V9 0.0202(2) 0.0230(2) 0.0224(2) -0.00086(19) 0.0107(2) -0.0001(2)
    Te2 0.0208(2) 0.0180(2) 0.0200(2) 0.00005(18) 0.01080(18) 0.00028(18)
    V10 0.0208(2) 0.0180(2) 0.0200(2) 0.00005(18) 0.01080(18) 0.00028(18)
    O1C 0.0188(16) 0.0179(16) 0.0239(17) -0.0015(13) 0.0131(14) -0.0024(14)
    O2C 0.0186(16) 0.0144(15) 0.0226(17) -0.0016(13) 0.0114(14) -0.0013(13)
    O1E 0.0215(19) 0.042(3) 0.035(2) -0.0065(18) 0.0117(18) -0.002(2)
    O2E 0.029(2) 0.029(2) 0.044(3) 0.0088(17) 0.021(2) 0.0153(19)
    O3E 0.047(3) 0.032(2) 0.038(2) 0.001(2) 0.031(2) -0.0063(19)
    O4E 0.032(2) 0.026(2) 0.030(2) 0.0061(17) 0.0166(18) 0.0089(17)
    O5E 0.030(2) 0.029(2) 0.034(2) 0.0015(17) 0.0183(18) 0.0066(18)
    O6E 0.032(2) 0.027(2) 0.038(2) 0.0079(18) 0.019(2) 0.0105(18)
    O7E 0.033(2) 0.042(3) 0.031(2) -0.0019(19) 0.0212(19) -0.0062(19)
    O8E 0.023(2) 0.037(2) 0.037(2) -0.0078(18) 0.0104(18) -0.008(2)
    O1 0.028(2) 0.029(2) 0.034(2) 0.0017(17) 0.0212(18) 0.0028(17)
    O2 0.0166(17) 0.028(2) 0.037(2) 0.0033(15) 0.0122(16) 0.0063(18)
    O3 0.0210(18) 0.0259(19) 0.030(2) 0.0014(15) 0.0147(16) 0.0015(16)
    O4 0.029(2) 0.0196(18) 0.037(2) 0.0035(15) 0.0198(19) 0.0025(16)
    O5 0.0261(19) 0.0220(18) 0.0282(19) -0.0037(15) 0.0150(16) 0.0015(15)
    O6 0.030(2) 0.0274(19) 0.0267(19) 0.0042(16) 0.0204(17) 0.0027(16)
    O7 0.0254(18) 0.0252(19) 0.0233(18) 0.0035(15) 0.0147(16) 0.0041(15)
    O8 0.0235(18) 0.0240(18) 0.0255(19) -0.0027(15) 0.0136(16) -0.0021(15)
    O9 0.0157(16) 0.0276(19) 0.0241(18) -0.0007(15) 0.0058(14) -0.0019(16)
    O10 0.0233(18) 0.0223(18) 0.0277(19) 0.0027(14) 0.0141(16) -0.0004(15)
    O11 0.0218(17) 0.0216(17) 0.0166(15) 0.0026(14) 0.0102(14) 0.0004(13)
    O12 0.0182(16) 0.0186(16) 0.0233(17) 0.0029(13) 0.0099(14) 0.0012(14)
    O13 0.0200(16) 0.0220(17) 0.0162(15) 0.0041(14) 0.0093(14) 0.0017(13)
    O14 0.0184(17) 0.0242(18) 0.0216(17) -0.0004(14) 0.0100(15) 0.0019(14)
    O15 0.0243(19) 0.0237(19) 0.0263(19) -0.0024(15) 0.0132(16) -0.0021(15)
    O16 0.031(2) 0.0213(18) 0.027(2) 0.0015(16) 0.0171(17) -0.0018(15)
    O17 0.0229(18) 0.0236(19) 0.0225(18) -0.0043(15) 0.0094(15) -0.0048(15)
    O18 0.0260(19) 0.0245(19) 0.027(2) -0.0025(15) 0.0145(17) -0.0060(16)
    N1 0.039(3) 0.058(4) 0.052(4) -0.007(3) 0.033(3) -0.003(3)
    N2 0.045(3) 0.047(4) 0.056(4) 0.017(3) 0.033(3) 0.026(3)
    C1 0.027(3) 0.038(3) 0.028(3) 0.005(2) 0.017(2) 0.003(2)
    C2 0.028(3) 0.047(4) 0.039(4) -0.002(3) 0.016(3) 0.000(3)
    C3 0.060(5) 0.034(4) 0.058(5) -0.010(3) 0.038(4) 0.002(3)
    C4 0.040(3) 0.022(3) 0.038(3) 0.007(2) 0.017(3) 0.011(2)
    C5 0.037(4) 0.066(5) 0.029(3) 0.021(3) 0.016(3) -0.001(3)
    N3 0.067(4) 0.032(3) 0.057(4) 0.005(3) 0.041(4) 0.008(3)
    N4 0.055(4) 0.025(3) 0.037(3) -0.011(2) 0.028(3) 0.000(2)
    C6 0.032(3) 0.024(3) 0.034(3) 0.001(2) 0.019(3) 0.001(2)
    C7 0.033(3) 0.034(3) 0.031(3) 0.000(2) 0.017(3) 0.006(2)
    C8 0.033(3) 0.027(3) 0.052(4) -0.001(3) 0.020(3) 0.006(3)
    C9 0.030(3) 0.023(3) 0.028(3) -0.002(2) 0.013(2) -0.007(2)
    C10 0.061(5) 0.037(4) 0.038(4) 0.001(3) 0.027(4) -0.009(3)
    N5 0.059(4) 0.046(4) 0.051(4) 0.000(3) 0.027(4) -0.005(3)
    N6 0.089(5) 0.022(3) 0.039(3) -0.005(3) 0.021(4) 0.006(2)
    C11 0.040(3) 0.022(3) 0.032(3) 0.001(2) 0.012(3) 0.000(2)
    C12 0.062(5) 0.028(3) 0.035(4) 0.008(3) 0.013(3) -0.001(3)
    C13 0.058(5) 0.024(3) 0.052(5) 0.003(3) 0.010(4) 0.001(3)
    C14 0.042(4) 0.023(3) 0.033(3) 0.001(3) 0.010(3) 0.013(2)
    C15 0.049(4) 0.046(4) 0.035(4) 0.004(3) 0.013(3) 0.012(3)
    N7 0.047(4) 0.054(4) 0.042(3) -0.007(3) 0.023(3) 0.000(3)
    N8 0.066(4) 0.031(3) 0.031(3) -0.014(3) 0.015(3) -0.002(2)
    C16 0.034(3) 0.029(3) 0.032(3) 0.000(3) 0.013(3) 0.001(2)
    C17 0.066(5) 0.028(3) 0.030(3) 0.000(3) 0.023(3) 0.009(3)
    C18 0.057(5) 0.040(4) 0.028(3) 0.006(3) 0.011(3) -0.003(3)
    C19 0.031(3) 0.025(3) 0.034(3) -0.001(2) 0.008(3) -0.011(2)
    C20 0.037(4) 0.023(3) 0.058(5) -0.006(3) 0.021(3) -0.004(3)
    N9 0.050(4) 0.053(4) 0.092(6) -0.011(3) 0.051(4) -0.005(4)
    N10 0.061(4) 0.036(3) 0.067(5) 0.008(3) 0.038(4) 0.018(3)
    C21 0.030(3) 0.033(3) 0.031(3) -0.001(2) 0.018(2) 0.007(2)
    C22 0.030(3) 0.044(4) 0.056(4) -0.005(3) 0.031(3) -0.004(3)
    C23 0.056(4) 0.040(4) 0.040(4) -0.021(3) 0.031(4) -0.004(3)
    C24 0.036(3) 0.016(2) 0.033(3) 0.004(2) 0.012(3) 0.005(2)
    C25 0.027(3) 0.046(4) 0.053(4) 0.011(3) 0.014(3) -0.001(3)
_geom_special_details
;
 All esds (except the esd in the dihedral angle between two l.s. planes)
 are estimated using the full covariance matrix.  The cell esds are taken
 into account individually in the estimation of esds in distances, angles
 and torsion angles; correlations between esds in cell parameters are only
 used when they are defined by crystal symmetry.  An approximate (isotropic)
 treatment of cell esds is used for estimating esds involving l.s. planes.
;
loop_
    _geom_bond_atom_site_label_1
    _geom_bond_atom_site_label_2
    _geom_bond_site_symmetry_2
    _geom_bond_distance
    _geom_bond_publ_flag
    V1 O1E . 1.595(4) ?
    V1 O1 . 1.814(4) ?
    V1 O2 . 1.867(4) ?
    V1 O5 . 1.884(4) ?
    V1 O15 . 2.067(4) ?
    V1 O1C . 2.374(4) ?
    V2 O2E . 1.601(4) ?
    V2 O4 . 1.816(4) ?
    V2 O2 . 1.818(4) ?
    V2 O12 . 2.022(4) ?
    V2 O14 . 2.039(4) ?
    V2 O1C . 2.287(4) ?
    V3 O3E . 1.611(4) ?
    V3 O1 . 1.824(4) ?
    V3 O4 . 1.848(4) ?
    V3 O6 . 1.901(4) ?
    V3 O16 . 2.041(4) ?
    V3 O1C . 2.429(4) ?
    V4 O6 . 1.809(4) ?
    V4 O5 . 1.816(4) ?
    V4 O11 . 2.030(4) ?
    V4 O13 . 2.080(4) ?
    V4 O1C . 2.285(4) ?
    V5 O5E . 1.601(4) ?
    V5 O7 . 1.808(4) ?
    V5 O8 . 1.810(4) ?
    V5 O14 . 2.034(4) ?
    V5 O12 . 2.045(4) ?
    V5 O2C . 2.277(4) ?
    V6 O6E . 1.596(4) ?
    V6 O9 . 1.813(4) ?
    V6 O10 . 1.815(4) ?
    V6 O13 . 2.022(4) ?
    V6 O11 . 2.046(4) ?
    V6 O2C . 2.296(4) ?
    V7 O7E . 1.610(4) ?
    V7 O3 . 1.810(4) ?
    V7 O10 . 1.871(4) ?
    V7 O7 . 1.879(4) ?
    V7 O18 . 2.058(4) ?
    V7 O2C . 2.396(4) ?
    V8 O8E . 1.603(4) ?
    V8 O3 . 1.835(4) ?
    V8 O9 . 1.843(4) ?
    V8 O8 . 1.918(4) ?
    V8 O17 . 2.031(4) ?
    V8 O2C . 2.414(4) ?
    Te1 O15 . 1.769(4) ?
    Te1 O18 . 1.774(4) ?
    Te1 O14 . 1.931(4) ?
    Te1 O13 . 1.950(4) ?
    Te1 O2C . 2.052(4) ?
    Te1 O1C . 2.063(4) ?
    Te2 O17 . 1.774(4) ?
    Te2 O16 . 1.789(4) ?
    Te2 O11 . 1.916(4) ?
    Te2 O12 . 1.923(4) ?
    Te2 O1C . 2.048(4) ?
    Te2 O2C . 2.052(4) ?
    N1 C5 . 1.347(10) ?
    N1 C1 . 1.409(8) ?
    N2 C1 . 1.307(8) ?
    C1 C2 . 1.420(9) ?
    C2 C3 . 1.343(10) ?
    C3 C4 . 1.321(10) ?
    C4 C5 . 1.325(11) ?
    N3 C10 . 1.366(10) ?
    N3 C6 . 1.411(9) ?
    N4 C6 . 1.330(8) ?
    C6 C7 . 1.410(8) ?
    C7 C8 . 1.345(10) ?
    C8 C9 . 1.324(9) ?
    C9 C10 . 1.334(10) ?
    N5 C15 . 1.330(10) ?
    N5 C11 . 1.425(9) ?
    N6 C11 . 1.322(8) ?
    C11 C12 . 1.381(9) ?
    C12 C13 . 1.361(10) ?
    C13 C14 . 1.323(11) ?
    C14 C15 . 1.341(10) ?
    N7 C20 . 1.357(9) ?
    N7 C16 . 1.444(9) ?
    N8 C16 . 1.319(8) ?
    C16 C17 . 1.408(9) ?
    C17 C18 . 1.364(10) ?
    C18 C19 . 1.331(10) ?
    C19 C20 . 1.322(10) ?
    N9 C25 . 1.379(10) ?
    N9 C21 . 1.404(9) ?
    N10 C21 . 1.320(8) ?
    C21 C22 . 1.430(9) ?
    C22 C23 . 1.351(10) ?
    C23 C24 . 1.316(10) ?
    C24 C25 . 1.309(10) ?
loop_
    _geom_angle_atom_site_label_1
    _geom_angle_atom_site_label_2
    _geom_angle_atom_site_label_3
    _geom_angle_site_symmetry_1
    _geom_angle_site_symmetry_3
    _geom_angle
    _geom_angle_publ_flag
    O1E V1 O1 . . 104.6(2) ?
    O1E V1 O2 . . 104.1(2) ?
    O1 V1 O2 . . 91.42(19) ?
    O1E V1 O5 . . 101.7(2) ?
    O1 V1 O5 . . 90.34(19) ?
    O2 V1 O5 . . 152.78(17) ?
    O1E V1 O15 . . 99.6(2) ?
    O1 V1 O15 . . 155.70(18) ?
    O2 V1 O15 . . 84.15(18) ?
    O5 V1 O15 . . 83.16(17) ?
    O1E V1 O1C . . 173.4(2) ?
    O1 V1 O1C . . 81.78(16) ?
    O2 V1 O1C . . 76.99(15) ?
    O5 V1 O1C . . 76.40(15) ?
    O15 V1 O1C . . 73.94(14) ?
    O2E V2 O4 . . 105.1(2) ?
    O2E V2 O2 . . 105.0(2) ?
    O4 V2 O2 . . 93.47(19) ?
    O2E V2 O12 . . 99.83(19) ?
    O4 V2 O12 . . 90.20(17) ?
    O2 V2 O12 . . 152.94(17) ?
    O2E V2 O14 . . 99.1(2) ?
    O4 V2 O14 . . 153.70(17) ?
    O2 V2 O14 . . 90.08(17) ?
    O12 V2 O14 . . 75.45(15) ?
    O2E V2 O1C . . 171.85(19) ?
    O4 V2 O1C . . 80.48(16) ?
    O2 V2 O1C . . 80.23(16) ?
    O12 V2 O1C . . 73.96(14) ?
    O14 V2 O1C . . 74.46(14) ?
    O3E V3 O1 . . 105.6(2) ?
    O3E V3 O4 . . 104.6(2) ?
    O1 V3 O4 . . 90.89(19) ?
    O3E V3 O6 . . 103.5(2) ?
    O1 V3 O6 . . 89.30(19) ?
    O4 V3 O6 . . 150.70(17) ?
    O3E V3 O16 . . 100.9(2) ?
    O1 V3 O16 . . 153.48(17) ?
    O4 V3 O16 . . 84.20(17) ?
    O6 V3 O16 . . 82.68(17) ?
    O3E V3 O1C . . 174.3(2) ?
    O1 V3 O1C . . 80.04(15) ?
    O4 V3 O1C . . 76.06(15) ?
    O6 V3 O1C . . 75.12(15) ?
    O16 V3 O1C . . 73.48(14) ?
    O4E V4 O6 . . 105.1(2) ?
    O4E V4 O5 . . 104.1(2) ?
    O6 V4 O5 . . 95.27(19) ?
    O4E V4 O11 . . 100.81(19) ?
    O6 V4 O11 . . 89.92(17) ?
    O5 V4 O11 . . 152.19(17) ?
    O4E V4 O13 . . 99.75(19) ?
    O6 V4 O13 . . 152.93(17) ?
    O5 V4 O13 . . 88.79(16) ?
    O11 V4 O13 . . 74.93(15) ?
    O4E V4 O1C . . 172.39(18) ?
    O6 V4 O1C . . 80.60(16) ?
    O5 V4 O1C . . 80.03(15) ?
    O11 V4 O1C . . 73.89(14) ?
    O13 V4 O1C . . 73.76(14) ?
    O5E V5 O7 . . 104.3(2) ?
    O5E V5 O8 . . 104.1(2) ?
    O7 V5 O8 . . 95.22(18) ?
    O5E V5 O14 . . 99.98(19) ?
    O7 V5 O14 . . 89.63(17) ?
    O8 V5 O14 . . 153.42(17) ?
    O5E V5 O12 . . 100.09(19) ?
    O7 V5 O12 . . 153.11(17) ?
    O8 V5 O12 . . 89.60(16) ?
    O14 V5 O12 . . 75.06(15) ?
    O5E V5 O2C . . 172.62(18) ?
    O7 V5 O2C . . 80.70(15) ?
    O8 V5 O2C . . 80.62(16) ?
    O14 V5 O2C . . 74.39(14) ?
    O12 V5 O2C . . 74.01(14) ?
    O6E V6 O9 . . 105.6(2) ?
    O6E V6 O10 . . 104.8(2) ?
    O9 V6 O10 . . 93.46(18) ?
    O6E V6 O13 . . 99.6(2) ?
    O9 V6 O13 . . 152.42(17) ?
    O10 V6 O13 . . 90.62(16) ?
    O6E V6 O11 . . 101.0(2) ?
    O9 V6 O11 . . 88.47(17) ?
    O10 V6 O11 . . 152.55(17) ?
    O13 V6 O11 . . 75.85(15) ?
    O6E V6 O2C . . 172.43(19) ?
    O9 V6 O2C . . 79.70(16) ?
    O10 V6 O2C . . 79.87(16) ?
    O13 V6 O2C . . 74.19(14) ?
    O11 V6 O2C . . 73.54(14) ?
    O7E V7 O3 . . 104.7(2) ?
    O7E V7 O10 . . 104.1(2) ?
    O3 V7 O10 . . 90.59(18) ?
    O7E V7 O7 . . 102.8(2) ?
    O3 V7 O7 . . 90.85(18) ?
    O10 V7 O7 . . 151.82(17) ?
    O7E V7 O18 . . 100.5(2) ?
    O3 V7 O18 . . 154.80(17) ?
    O10 V7 O18 . . 83.70(17) ?
    O7 V7 O18 . . 83.10(17) ?
    O7E V7 O2C . . 173.89(19) ?
    O3 V7 O2C . . 81.35(15) ?
    O10 V7 O2C . . 76.18(15) ?
    O7 V7 O2C . . 76.23(15) ?
    O18 V7 O2C . . 73.45(14) ?
    O8E V8 O3 . . 105.8(2) ?
    O8E V8 O9 . . 103.5(2) ?
    O3 V8 O9 . . 91.99(18) ?
    O8E V8 O8 . . 104.8(2) ?
    O3 V8 O8 . . 88.41(18) ?
    O9 V8 O8 . . 150.53(17) ?
    O8E V8 O17 . . 100.3(2) ?
    O3 V8 O17 . . 153.80(17) ?
    O9 V8 O17 . . 84.52(17) ?
    O8 V8 O17 . . 82.30(16) ?
    O8E V8 O2C . . 173.9(2) ?
    O3 V8 O2C . . 80.36(15) ?
    O9 V8 O2C . . 75.98(14) ?
    O8 V8 O2C . . 75.05(14) ?
    O17 V8 O2C . . 73.59(14) ?
    O15 Te1 O18 . . 105.31(18) ?
    O15 Te1 O14 . . 97.35(17) ?
    O18 Te1 O14 . . 96.93(18) ?
    O15 Te1 O13 . . 95.61(17) ?
    O18 Te1 O13 . . 95.62(17) ?
    O14 Te1 O13 . . 158.89(16) ?
    O15 Te1 O2C . . 166.18(16) ?
    O18 Te1 O2C . . 88.46(16) ?
    O14 Te1 O2C . . 81.97(15) ?
    O13 Te1 O2C . . 81.48(15) ?
    O15 Te1 O1C . . 88.51(16) ?
    O18 Te1 O1C . . 166.14(16) ?
    O14 Te1 O1C . . 82.10(15) ?
    O13 Te1 O1C . . 81.65(15) ?
    O2C Te1 O1C . . 77.71(14) ?
    O17 Te2 O16 . . 104.49(18) ?
    O17 Te2 O11 . . 96.53(17) ?
    O16 Te2 O11 . . 97.11(17) ?
    O17 Te2 O12 . . 96.35(17) ?
    O16 Te2 O12 . . 95.45(17) ?
    O11 Te2 O12 . . 159.15(16) ?
    O17 Te2 O1C . . 166.67(16) ?
    O16 Te2 O1C . . 88.83(17) ?
    O11 Te2 O1C . . 81.94(15) ?
    O12 Te2 O1C . . 81.75(15) ?
    O17 Te2 O2C . . 88.63(16) ?
    O16 Te2 O2C . . 166.84(17) ?
    O11 Te2 O2C . . 82.04(14) ?
    O12 Te2 O2C . . 81.94(15) ?
    O1C Te2 O2C . . 78.04(14) ?
    Te2 O1C Te1 . . 102.01(15) ?
    Te2 O1C V4 . . 94.00(14) ?
    Te1 O1C V4 . . 95.66(14) ?
    Te2 O1C V2 . . 94.16(14) ?
    Te1 O1C V2 . . 94.01(15) ?
    V4 O1C V2 . . 165.78(17) ?
    Te2 O1C V1 . . 168.96(19) ?
    Te1 O1C V1 . . 89.03(13) ?
    V4 O1C V1 . . 85.12(12) ?
    V2 O1C V1 . . 84.64(12) ?
    Te2 O1C V3 . . 88.27(13) ?
    Te1 O1C V3 . . 169.63(18) ?
    V4 O1C V3 . . 84.84(12) ?
    V2 O1C V3 . . 83.79(12) ?
    V1 O1C V3 . . 80.69(11) ?
    Te2 O2C Te1 . . 102.24(15) ?
    Te2 O2C V5 . . 94.46(14) ?
    Te1 O2C V5 . . 94.28(14) ?
    Te2 O2C V6 . . 94.38(14) ?
    Te1 O2C V6 . . 94.46(13) ?
    V5 O2C V6 . . 165.98(17) ?
    Te2 O2C V7 . . 168.78(18) ?
    Te1 O2C V7 . . 88.98(13) ?
    V5 O2C V7 . . 84.49(12) ?
    V6 O2C V7 . . 84.73(12) ?
    Te2 O2C V8 . . 88.04(13) ?
    Te1 O2C V8 . . 169.69(18) ?
    V5 O2C V8 . . 85.54(12) ?
    V6 O2C V8 . . 83.91(12) ?
    V7 O2C V8 . . 80.74(11) ?
    V1 O1 V3 . . 117.4(2) ?
    V2 O2 V1 . . 116.8(2) ?
    V7 O3 V8 . . 117.5(2) ?
    V2 O4 V3 . . 118.6(2) ?
    V4 O5 V1 . . 116.8(2) ?
    V4 O6 V3 . . 118.0(2) ?
    V5 O7 V7 . . 116.9(2) ?
    V5 O8 V8 . . 117.5(2) ?
    V6 O9 V8 . . 119.0(2) ?
    V6 O10 V7 . . 118.1(2) ?
    Te2 O11 V4 . . 107.03(17) ?
    Te2 O11 V6 . . 107.39(17) ?
    V4 O11 V6 . . 101.05(16) ?
    Te2 O12 V2 . . 107.36(17) ?
    Te2 O12 V5 . . 106.61(17) ?
    V2 O12 V5 . . 101.10(17) ?
    Te1 O13 V6 . . 107.13(18) ?
    Te1 O13 V4 . . 106.28(16) ?
    V6 O13 V4 . . 100.15(15) ?
    Te1 O14 V5 . . 106.48(17) ?
    Te1 O14 V2 . . 106.64(17) ?
    V5 O14 V2 . . 100.86(17) ?
    Te1 O15 V1 . . 108.51(19) ?
    Te2 O16 V3 . . 109.4(2) ?
    Te2 O17 V8 . . 109.70(19) ?
    Te1 O18 V7 . . 109.11(19) ?
    C5 N1 C1 . . 119.7(6) ?
    N2 C1 N1 . . 122.8(6) ?
    N2 C1 C2 . . 121.3(6) ?
    N1 C1 C2 . . 115.9(6) ?
    C3 C2 C1 . . 120.3(7) ?
    C4 C3 C2 . . 121.4(7) ?
    C3 C4 C5 . . 120.7(6) ?
    C4 C5 N1 . . 122.1(7) ?
    C10 N3 C6 . . 120.7(6) ?
    N4 C6 C7 . . 121.6(6) ?
    N4 C6 N3 . . 122.3(6) ?
    C7 C6 N3 . . 116.1(6) ?
    C8 C7 C6 . . 119.6(6) ?
    C9 C8 C7 . . 122.6(6) ?
    C8 C9 C10 . . 120.7(6) ?
    C9 C10 N3 . . 120.2(7) ?
    C15 N5 C11 . . 120.3(7) ?
    N6 C11 C12 . . 122.2(6) ?
    N6 C11 N5 . . 121.1(6) ?
    C12 C11 N5 . . 116.6(6) ?
    C13 C12 C11 . . 120.0(7) ?
    C14 C13 C12 . . 121.4(7) ?
    C13 C14 C15 . . 120.6(6) ?
    N5 C15 C14 . . 121.1(7) ?
    C20 N7 C16 . . 119.0(6) ?
    N8 C16 C17 . . 122.6(6) ?
    N8 C16 N7 . . 120.6(6) ?
    C17 C16 N7 . . 116.8(6) ?
    C18 C17 C16 . . 119.2(6) ?
    C19 C18 C17 . . 122.1(7) ?
    C20 C19 C18 . . 121.1(6) ?
    C19 C20 N7 . . 121.9(7) ?
    C25 N9 C21 . . 119.3(6) ?
    N10 C21 N9 . . 122.3(6) ?
    N10 C21 C22 . . 121.9(6) ?
    N9 C21 C22 . . 115.8(6) ?
    C23 C22 C21 . . 119.5(6) ?
    C24 C23 C22 . . 122.7(6) ?
    C25 C24 C23 . . 120.0(6) ?
    C24 C25 N9 . . 122.5(6) ?
loop_
    _geom_hbond_atom_site_label_D
    _geom_hbond_atom_site_label_H
    _geom_hbond_atom_site_label_A
    _geom_hbond_site_symmetry_A
    _geom_hbond_distance_DH
    _geom_hbond_distance_HA
    _geom_hbond_distance_DA
    _geom_hbond_angle_DHA
    N1 H1 O6 3_556 0.86 2.57 3.426(8) 172
    N2 H2A O1 3_556 0.86 2.26 3.105(8) 167
    N2 H2B O3 3_656 0.86 2.50 3.006(7) 118
    N2 H2B O10 3_656 0.86 2.28 3.121(8) 165
    C4 H4 O3E . 0.93 2.44 2.995(8) 119
    C4 H4 O8E 1_455 0.93 2.26 3.073(8) 146
    C5 H5 O9 1_455 0.93 2.24 3.136(8) 161
    N3 H3A O12 4_566 0.86 2.54 3.397(7) 175
    N4 H4A O7 1_556 0.86 2.05 2.896(7) 168
    N4 H4B O16 4_566 0.86 2.19 2.998(7) 156
    C7 H7 O18 1_556 0.93 2.57 3.495(8) 171
    C9 H9 O5 3_556 0.93 1.86 2.760(7) 161
    N5 H5A O10 3_656 0.86 2.61 3.404(8) 154
    N6 H6A O1E 1_656 0.86 2.14 2.922(8) 151
    N6 H6B O7E 3_656 0.86 2.05 2.900(8) 171
    C12 H12 O1E 1_656 0.93 2.63 3.312(9) 130
    C14 H14 O8 4_566 0.93 1.78 2.703(7) 174
    C14 H14 O17 4_566 0.93 2.62 3.146(8) 117
    N7 H7A O15 1_656 0.86 2.48 3.308(8) 161
    N8 H8A O3E 4_666 0.86 2.12 2.966(7) 169
    N8 H8B O14 1_656 0.86 2.18 2.963(7) 152
    C19 H19 O13 3_656 0.93 1.88 2.788(7) 165
    C20 H20 O18 3_656 0.93 2.43 3.202(8) 140
    N9 H9A O5E . 0.86 2.46 3.244(7) 151
    N10 H10A O3 . 0.86 2.30 3.098(8) 155
    N10 H10B O1 1_655 0.86 2.65 3.294(8) 132
    N10 H10B O2 1_655 0.86 2.34 3.169(8) 162
    C22 H22 O2E 1_655 0.93 2.29 3.189(8) 164
    C24 H24 O4E 2_655 0.93 2.35 2.929(7) 120
    C24 H24 O6E 2_655 0.93 2.61 3.153(7) 118
    C24 H24 O11 4_565 0.93 2.48 3.003(7) 116
    C10 H10 Cg1 . 0.93 3.07 3.902 151
    C18 H18 Cg5 4_566 0.93 2.66 3.450 143
_shelx_space_group_comment
;
The symmetry employed for this shelxl refinement is uniquely defined
by the following loop, which should always be used as a source of
symmetry information in preference to the above space-group names.
They are only intended as comments.
;
_shelx_estimated_absorpt_T_min     ?
_shelx_estimated_absorpt_T_max     ?
_shelx_hkl_file
;
  19   1 -21    4.56    8.17   1 0.89069-0.18986 0.30181-0.27752 0.76449-0.89687
  18   1 -20   -9.57    8.01   1 0.87926-0.21723 0.31262-0.28834 0.77478-0.90376
  17   1 -19    4.94    6.72   1 0.86736-0.24413 0.32402-0.29975 0.78389-0.90947
  16   1 -18   -4.54    6.96   1 0.85501-0.27058 0.33612-0.31186 0.79178-0.91397
  15   1 -17   52.72    5.82   1 0.84222-0.29658 0.34907-0.32481 0.79838-0.91717
  14   1 -16   33.62    4.96   1 0.82897-0.32214 0.36302-0.33877 0.80359-0.91899
  13   1 -15   11.22    3.63   1 0.81526-0.34723 0.37819-0.35395 0.80728-0.91928
  12   1 -14   12.28    3.26   1 0.80107-0.37184 0.39482-0.37059 0.80926-0.91787
  11   1 -13    7.94    3.62   1 0.78635-0.39591 0.41320-0.38898 0.80928-0.91449
  10   1 -12   19.08    3.03   1 0.77100-0.41938 0.43373-0.40952 0.80698-0.90880
   9   1 -11   63.10    3.29   1 0.75495-0.44211 0.45688-0.43268 0.80189-0.90031
   8   1 -10   81.41    3.64   1 0.73796-0.46392 0.48325-0.45905 0.79330-0.88833
   7   1  -9  700.96    7.08   1 0.71974-0.48450 0.51358-0.48939 0.78024-0.87187
   6   1  -8   11.77    1.80   1 0.69977-0.50334 0.54883-0.52465 0.76122-0.84946
   5   1  -7   15.17    1.56   1 0.67722-0.51959 0.59015-0.56597 0.73408-0.81892
   4   1  -6  423.93    4.13   1 0.65066-0.53183 0.63882-0.61466 0.69547-0.77692
   3   1  -5   34.15    1.50   1 0.61768-0.53765 0.69603-0.67188 0.64028-0.71834
   2   1  -4   97.21    1.70   1 0.57410-0.53288 0.76205-0.73791 0.56074-0.63540
   1   1  -3  832.79    5.12   1 0.51313-0.51070 0.83422-0.81008 0.44582-0.51708
   0   1  -2  671.42    4.13   1 0.42497-0.46133 0.90294-0.87881 0.28286-0.35072
  -1   1  -1 1367.05    6.29   1 0.30004-0.37521 0.94735-0.92323 0.06597-0.13044
  -2   1   0  445.73    4.36   1 0.13957-0.25354 0.94025-0.91614-0.18749 0.12641
  -3   1   1  430.14    4.37   1-0.03528-0.11748 0.87098-0.84688-0.43265 0.37497
  -4   1   2 1027.41    8.63   1-0.19533 0.00375 0.76042-0.73632-0.62757 0.57328
  -5   1   3   51.14    2.00   1-0.32490 0.09453 0.64069-0.61661-0.76141 0.71052
  -6   1   4  156.97    3.32   1-0.42433 0.15517 0.53194-0.50787-0.84604 0.79854
  -7   1   5  273.22    4.63   1-0.50039 0.19242 0.44053-0.41647-0.89740 0.85330
  -8   1   6  317.53    5.61   1-0.55988 0.21311 0.36587-0.34181-0.92766 0.88695
  -9   1   7   43.15    2.99   1-0.60785 0.22229 0.30521-0.28116-0.94461 0.90730
 -10   1   8    6.33    2.57   1-0.64780 0.22342 0.25570-0.23165-0.95300 0.91908
 -11   1   9  168.70    5.58   1-0.68197 0.21880 0.21490-0.19087-0.95568 0.92515
 -12   1  10   46.60    4.14   1-0.71191 0.20993 0.18095-0.15692-0.95439 0.92726
 -13   1  11    4.47    3.34   1-0.73863 0.19786 0.15240-0.12838-0.95022 0.92649
 -14   1  12   33.80    4.59   1-0.76285 0.18328 0.12818-0.10417-0.94385 0.92352
 -15   1  13    4.67    6.99   1-0.78505 0.16668 0.10745-0.08345-0.93574 0.91880
 -16   1  14   19.92    4.87   1-0.80559 0.14842 0.08958-0.06559-0.92617 0.91262
 -17   1  15   -8.68    6.79   1-0.82471 0.12875 0.07408-0.05010-0.91532 0.90517
 -18   1  16   -3.39    7.75   1-0.84262 0.10784 0.06058-0.03660-0.90333 0.89657
 -19   1  17   24.68    5.72   1-0.85941 0.08584 0.04876-0.02479-0.89026 0.88690
 -19   0  17   -8.56    8.08   1-0.86034 0.08677 0.03400-0.03417-0.89045 0.88709
 -18   0  16    9.61    4.78   1-0.84392 0.10914 0.04476-0.04492-0.90362 0.89686
 -17   0  15   -9.37    6.56   1-0.82650 0.13052 0.05695-0.05710-0.91576 0.90561
 -16   0  14   14.97    4.80   1-0.80799 0.15082 0.07080-0.07095-0.92684 0.91329
 -15   0  13   -7.29    6.99   1-0.78827 0.16990 0.08660-0.08674-0.93676 0.91982
 -14   0  12   15.16    4.37   1-0.76716 0.18758 0.10472-0.10484-0.94541 0.92507
 -13   0  11   -3.14    4.62   1-0.74441 0.20363 0.12560-0.12571-0.95260 0.92887
 -12   0  10    5.57    3.25   1-0.71968 0.21771 0.14983-0.14994-0.95804 0.93091
 -11   0   9   -0.79    4.37   1-0.69251 0.22934 0.17818-0.17828-0.96129 0.93077
 -10   0   8   -0.18    3.41   1-0.66227 0.23790 0.21162-0.21171-0.96172 0.92780
  -9   0   7   -0.31    3.38   1-0.62800 0.24243 0.25140-0.25149-0.95832 0.92100
  -8   0   6 1190.38   11.87   1-0.58837 0.24160 0.29918-0.29926-0.94951 0.90880
  -7   0   5   -0.47    3.18   1-0.54136 0.23339 0.35701-0.35707-0.93277 0.88867
  -6   0   4   67.43    2.45   1-0.48408 0.21491 0.42726-0.42732-0.90409 0.85659
  -5   0   3    2.77    1.28   1-0.41230 0.18192 0.51225-0.51229-0.85700 0.80610
  -4   0   2 1454.62   10.20   1-0.32044 0.12886 0.61267-0.61271-0.78165 0.72736
  -3   0   1    0.84    1.43   1-0.20265 0.04988 0.72433-0.72436-0.66495 0.60727
  -2   0   0  366.93    3.41   1-0.05698-0.05699 0.83289-0.83291-0.49531 0.43423
  -1   0  -1    1.20    0.75   1 0.10727-0.18244 0.91269-0.91270-0.27549 0.21101
   1   0  -3    0.92    1.09   1 0.40128-0.39886 0.91549-0.91548 0.18831-0.25958
   2   0  -4  771.50    5.79   1 0.50078-0.45955 0.85794-0.85793 0.36583-0.44049
   3   0  -5    0.00    1.56   1 0.57129-0.49126 0.78938-0.78936 0.49626-0.57431
   4   0  -6  666.34    6.23   1 0.62164-0.50281 0.72258-0.72255 0.58869-0.67014
   5   0  -7    3.40    1.34   1 0.65912-0.50150 0.66266-0.66262 0.65364-0.73849
   6   0  -8   94.18    2.78   1 0.68855-0.49213 0.61068-0.61063 0.69938-0.78763
   7   0  -9   -6.22    3.23   1 0.71291-0.47769 0.56604-0.56599 0.73170-0.82334
   8   0 -10 1479.43   13.47   1 0.73398-0.45995 0.52771-0.52765 0.75446-0.84949
   9   0 -11   -2.55    3.65   1 0.75284-0.44001 0.49461-0.49454 0.77024-0.86867
  10   0 -12   42.52    3.20   1 0.77015-0.41852 0.46578-0.46570 0.78080-0.88262
  11   0 -13   -0.80    4.70   1 0.78632-0.39590 0.44045-0.44036 0.78731-0.89253
  12   0 -14   17.62    3.45   1 0.80162-0.37239 0.41798-0.41788 0.79061-0.89922
  13   0 -15    4.43    4.94   1 0.81619-0.34816 0.39786-0.39776 0.79127-0.90328
  14   0 -16  136.54    6.59   1 0.83015-0.32332 0.37968-0.37957 0.78972-0.90513
  15   0 -17   -0.30    7.08   1 0.84355-0.29793 0.36311-0.36299 0.78627-0.90507
  16   0 -18   12.80    4.83   1 0.85645-0.27202 0.34788-0.34775 0.78113-0.90332
  17   0 -19   -1.76    6.18   1 0.86885-0.24563 0.33377-0.33363 0.77446-0.90005
  18   0 -20   -3.83    7.75   1 0.88078-0.21875 0.32059-0.32044 0.76639-0.89537
  19   0 -21   -3.31    8.09   1 0.89221-0.19139 0.30819-0.30803 0.75699-0.88937
  19  -1 -21    8.91    6.03   1 0.89347-0.19265 0.31679-0.34077 0.74776-0.88014
  18  -1 -20   -3.06    8.16   1 0.88197-0.21995 0.33108-0.35507 0.75600-0.88498
  17  -1 -19    1.76    6.74   1 0.86995-0.24673 0.34640-0.37040 0.76270-0.88829
  16  -1 -18   14.43    4.37   1 0.85739-0.27296 0.36294-0.38695 0.76771-0.88991
  15  -1 -17   55.54    5.63   1 0.84425-0.29864 0.38095-0.40496 0.77087-0.88967
  14  -1 -16   34.43    4.78   1 0.83049-0.32367 0.40072-0.42474 0.77189-0.88729
  13  -1 -15    3.95    5.18   1 0.81601-0.34799 0.42260-0.44663 0.77041-0.88242
  12  -1 -14    6.03    3.32   1 0.80069-0.37147 0.44704-0.47108 0.76595-0.87457
  11  -1 -13    3.22    5.25   1 0.78430-0.39387 0.47458-0.49862 0.75781-0.86303
  10  -1 -12   17.46    3.03   1 0.76651-0.41488 0.50586-0.52992 0.74501-0.84683
   9  -1 -11   65.97    3.42   1 0.74679-0.43398 0.54169-0.56575 0.72614-0.82457
   8  -1 -10   81.55    3.55   1 0.72433-0.45030 0.58294-0.60702 0.69918-0.79421
   7  -1  -9  698.70    7.10   1 0.69776-0.46253 0.63056-0.65464 0.66112-0.75276
   6  -1  -8   13.60    1.84   1 0.66489-0.46847 0.68521-0.70930 0.60760-0.69584
   5  -1  -7   14.03    1.64   1 0.62227-0.46465 0.74665-0.77075 0.53235-0.61720
   4  -1  -6  436.92    4.57   1 0.56454-0.44573 0.81223-0.83634 0.42707-0.50853
   3  -1  -5   35.27    1.53   1 0.48456-0.40454 0.87443-0.89854 0.28279-0.36085
   2  -1  -4  102.78    1.73   1 0.37544-0.33421 0.91838-0.94250 0.09516-0.16982
   1  -1  -3  858.33    5.20   1 0.23660-0.23418 0.92442-0.94855-0.12588 0.05461
   0  -1  -2  662.03    4.13   1 0.08020-0.11657 0.88060-0.90474-0.35136 0.28349
  -1  -1  -1 1364.01    6.29   1-0.07276-0.00242 0.79515-0.81930-0.54727 0.48279
  -2  -1   0  447.21    4.40   1-0.20575 0.09177 0.69042-0.71458-0.69577 0.63469
  -3  -1   1  406.21    4.27   1-0.31368 0.16090 0.58638-0.61055-0.79861 0.74092
  -4  -1   2 1028.09    8.64   1-0.39918 0.20760 0.49330-0.51747-0.86640 0.81210
  -5  -1   3   50.85    2.01   1-0.46730 0.23693 0.41400-0.43818-0.90993 0.85903
  -6  -1   4  152.46    3.25   1-0.52265 0.25347 0.34771-0.37190-0.93726 0.88976
  -7  -1   5  271.44    4.59   1-0.56874 0.26076 0.29252-0.31672-0.95380 0.90969
  -8  -1   6  318.42    5.66   1-0.60808 0.26130 0.24641-0.27062-0.96299 0.92228
  -9  -1   7   35.27    3.05   1-0.64240 0.25682 0.20764-0.23186-0.96707 0.92975
 -10  -1   8    8.71    2.46   1-0.67291 0.24853 0.17478-0.19900-0.96744 0.93352
 -11  -1   9  173.82    5.30   1-0.70046 0.23729 0.14670-0.17093-0.96505 0.93452
 -12  -1  10   53.49    4.12   1-0.72565 0.22368 0.12252-0.14676-0.96050 0.93337
 -13  -1  11    9.80    3.33   1-0.74892 0.20814 0.10155-0.12581-0.95420 0.93046
 -14  -1  12   19.56    4.55   1-0.77058 0.19099 0.08327-0.10753-0.94644 0.92610
 -15  -1  13    4.96    6.66   1-0.79085 0.17246 0.06722-0.09149-0.93740 0.92045
 -16  -1  14   14.66    4.66   1-0.80991 0.15274 0.05308-0.07736-0.92721 0.91366
 -17  -1  15   -9.37    6.61   1-0.82791 0.13193 0.04057-0.06486-0.91596 0.90580
 -18  -1  16   -1.88    7.79   1-0.84494 0.11016 0.02947-0.05377-0.90370 0.89694
 -19  -1  17   17.54    6.06   1-0.86105 0.08747 0.01960-0.04390-0.89046 0.88709
 -19  -2  17   15.53    6.36   1-0.86158 0.08799 0.00550-0.05393-0.89029 0.88692
 -18  -2  16   34.73    6.35   1-0.84573 0.11094 0.01461-0.06304-0.90359 0.89682
 -17  -2  15   16.87    4.33   1-0.82903 0.13305 0.02479-0.07321-0.91594 0.90578
 -16  -2  14  -11.82    6.40   1-0.81145 0.15427 0.03618-0.08460-0.92733 0.91377
 -15  -2  13  109.38    6.41   1-0.79290 0.17452 0.04896-0.09736-0.93771 0.92077
 -14  -2  12    9.47    3.70   1-0.77329 0.19370 0.06333-0.11173-0.94704 0.92670
 -13  -2  11   14.67    3.75   1-0.75249 0.21171 0.07956-0.12795-0.95523 0.93149
 -12  -2  10  126.32    5.17   1-0.73034 0.22836 0.09797-0.14635-0.96213 0.93500
 -11  -2   9   55.92    4.41   1-0.70661 0.24342 0.11895-0.16732-0.96758 0.93705
 -10  -2   8   29.08    3.03   1-0.68098 0.25661 0.14301-0.19137-0.97128 0.93736
  -9  -2   7   48.95    3.05   1-0.65309 0.26751 0.17077-0.21912-0.97286 0.93554
  -8  -2   6   10.34    2.51   1-0.62235 0.27557 0.20303-0.25137-0.97173 0.93102
  -7  -2   5  179.36    3.84   1-0.58800 0.28002 0.24078-0.28911-0.96703 0.92292
  -6  -2   4   74.08    2.52   1-0.54896 0.27978 0.28527-0.33359-0.95748 0.90998
  -5  -2   3   27.11    1.80   1-0.50371 0.27333 0.33800-0.38632-0.94112 0.89022
  -4  -2   2  955.23    8.38   1-0.45010 0.25851 0.40068-0.44899-0.91495 0.86065
  -3  -2   1 1733.61    9.93   1-0.38514 0.23236 0.47493-0.52323-0.87442 0.81673
  -2  -2   0   13.26    1.10   1-0.30501 0.19103 0.56148-0.60978-0.81287 0.75178
  -1  -2  -1  242.32    2.31   1-0.20540 0.13022 0.65846-0.70674-0.72135 0.65687
   0  -2  -2    0.67    1.12   1-0.08345 0.04707 0.75841-0.80668-0.59047 0.52260
   1  -2  -3   15.63    0.97   1 0.05838-0.05596 0.84600-0.89427-0.41619 0.34492
   2  -2  -4    0.09    1.46   1 0.20852-0.16730 0.90143-0.94968-0.20868 0.13402
   3  -2  -5  408.20    3.98   1 0.34896-0.26895 0.91232-0.96057 0.00586-0.08392
   4  -2  -6   26.70    1.71   1 0.46544-0.34663 0.88314-0.93138 0.19875-0.28021
   5  -2  -7    2.67    1.45   1 0.55425-0.39663 0.82969-0.87792 0.35436-0.43921
   6  -2  -8   -0.32    2.31   1 0.61959-0.42317 0.76740-0.81562 0.47180-0.56004
   7  -2  -9   26.81    2.50   1 0.66788-0.43267 0.70584-0.75406 0.55753-0.64918
   8  -2 -10    3.40    3.52   1 0.70469-0.43067 0.64935-0.69756 0.61932-0.71435
   9  -2 -11    2.57    2.41   1 0.73390-0.42108 0.59921-0.64740 0.66363-0.76206
  10  -2 -12    9.40    2.75   1 0.75809-0.40647 0.55526-0.60345 0.69525-0.79707
  11  -2 -13    6.66    3.96   1 0.77888-0.38847 0.51684-0.56502 0.71756-0.82278
  12  -2 -14    4.70    4.98   1 0.79732-0.36810 0.48314-0.53131 0.73289-0.84151
  13  -2 -15   10.01    3.59   1 0.81404-0.34602 0.45341-0.50157 0.74288-0.85489
  14  -2 -16    7.20    3.76   1 0.82949-0.32268 0.42698-0.47514 0.74867-0.86408
  15  -2 -17   30.51    5.16   1 0.84394-0.29832 0.40331-0.45145 0.75108-0.86988
  16  -2 -18   -8.45    6.50   1 0.85754-0.27312 0.38192-0.43006 0.75068-0.87288
  17  -2 -19   -7.07    7.58   1 0.87044-0.24722 0.36244-0.41056 0.74791-0.87350
  18  -2 -20   26.66    6.18   1 0.88268-0.22066 0.34455-0.39267 0.74306-0.87204
  19  -2 -21  -10.79    9.30   1 0.89433-0.19351 0.32799-0.37610 0.73636-0.86874
  19  -3 -21   30.15    7.24   1 0.89460-0.19380 0.34224-0.41448 0.72219-0.85458
  18  -3 -20   54.81    6.57   1 0.88266-0.22065 0.36150-0.43376 0.72682-0.85581
  17  -3 -19    0.35    7.07   1 0.86998-0.24676 0.38249-0.45475 0.72915-0.85474
  16  -3 -18    4.56    6.25   1 0.85648-0.27206 0.40552-0.47779 0.72883-0.85102
  15  -3 -17   24.50    4.83   1 0.84201-0.29639 0.43100-0.50328 0.72536-0.84416
  14  -3 -16    1.09    5.50   1 0.82634-0.31953 0.45940-0.53169 0.71806-0.83347
  13  -3 -15    6.46    3.72   1 0.80914-0.34112 0.49129-0.56359 0.70600-0.81801
  12  -3 -14   78.01    4.86   1 0.78989-0.36068 0.52732-0.59962 0.68786-0.79648
  11  -3 -13  230.77    6.41   1 0.76776-0.37735 0.56816-0.64048 0.66176-0.76699
  10  -3 -12  186.62    5.13   1 0.74155-0.38993 0.61447-0.68679 0.62509-0.72691
   9  -3 -11   12.48    2.42   1 0.70929-0.39648 0.66656-0.73889 0.57411-0.67255
   8  -3 -10   12.37    2.36   1 0.66811-0.39409 0.72390-0.79624 0.50380-0.59883
   7  -3  -9  143.13    3.62   1 0.61378-0.37857 0.78406-0.85641 0.40778-0.49943
   6  -3  -8   38.95    2.11   1 0.54095-0.34454 0.84107-0.91343 0.27953-0.36778
   5  -3  -7   18.95    1.70   1 0.44451-0.28689 0.88404-0.95641 0.11574-0.20059
   4  -3  -6  581.16    6.04   1 0.32323-0.20442 0.89849-0.97087-0.07775-0.00371
   3  -3  -5  352.62    3.49   1 0.18406-0.10405 0.87344-0.94582-0.28204 0.20398
   2  -3  -4   44.56    1.45   1 0.04151-0.00030 0.81030-0.88269-0.47129 0.39663
   1  -3  -3   16.70    1.08   1-0.08985 0.09227 0.72295-0.79535-0.62651 0.55524
   0  -3  -2  347.29    3.11   1-0.20223 0.16585 0.62818-0.70058-0.74269 0.67481
  -1  -3  -1  118.78    1.71   1-0.29478 0.21959 0.53771-0.61013-0.82486 0.76038
  -2  -3   0   41.49    1.40   1-0.37030 0.25632 0.45699-0.52941-0.88121 0.82012
  -3  -3   1  354.62    3.46   1-0.43248 0.27970 0.38728-0.45972-0.91918 0.86149
  -4  -3   2  106.98    2.39   1-0.48455 0.29296 0.32790-0.40034-0.94434 0.89004
  -5  -3   3   43.68    1.95   1-0.52902 0.29863 0.27747-0.34992-0.96056 0.90966
  -6  -3   4   62.74    2.41   1-0.56776 0.29858 0.23454-0.30700-0.97044 0.92293
  -7  -3   5  121.40    3.26   1-0.60212 0.29413 0.19781-0.27028-0.97572 0.93161
  -8  -3   6   43.62    2.87   1-0.63305 0.28627 0.16620-0.23867-0.97756 0.93685
  -9  -3   7   10.60    2.56   1-0.66126 0.27567 0.13880-0.21129-0.97676 0.93944
 -10  -3   8   51.81    3.46   1-0.68726 0.26288 0.11492-0.18741-0.97386 0.93994
 -11  -3   9  130.83    5.51   1-0.71143 0.24825 0.09397-0.16647-0.96924 0.93871
 -12  -3  10   12.36    3.76   1-0.73406 0.23207 0.07550-0.14801-0.96316 0.93603
 -13  -3  11    0.73    4.90   1-0.75535 0.21457 0.05914-0.13166-0.95581 0.93207
 -14  -3  12    1.88    4.96   1-0.77547 0.19588 0.04458-0.11711-0.94731 0.92696
 -15  -3  13    0.00    6.19   1-0.79455 0.17616 0.03158-0.10412-0.93776 0.92081
 -16  -3  14    3.53    5.81   1-0.81266 0.15547 0.01994-0.09249-0.92722 0.91366
 -17  -3  15  -21.28    7.29   1-0.82990 0.13391 0.00949-0.08204-0.91572 0.90556
 -18  -3  16    3.79    5.61   1-0.84631 0.11152 0.00009-0.07266-0.90329 0.89652
 -19  -3  17   20.89    7.64   1-0.86194 0.08834-0.00837-0.06420-0.88994 0.88657
 -19  -4  17   -3.29    9.54   1-0.86213 0.08854-0.02203-0.07467-0.88941 0.88604
 -18  -4  16   -6.84    8.43   1-0.84671 0.11192-0.01414-0.08255-0.90281 0.89604
 -17  -4  15    5.78    4.65   1-0.83055 0.13454-0.00542-0.09127-0.91531 0.90514
 -16  -4  14    7.41    4.35   1-0.81359 0.15641 0.00422-0.10090-0.92689 0.91334
 -15  -4  13   -2.66    6.36   1-0.79583 0.17744 0.01490-0.11157-0.93756 0.92061
 -14  -4  12    1.89    5.33   1-0.77721 0.19761 0.02675-0.12342-0.94729 0.92694
 -13  -4  11    8.83    3.58   1-0.75764 0.21684 0.03993-0.13659-0.95603 0.93228
 -12  -4  10    9.45    3.67   1-0.73704 0.23504 0.05463-0.15128-0.96372 0.93658
 -11  -4   9  283.56    6.94   1-0.71529 0.25209 0.07108-0.16772-0.97027 0.93974
 -10  -4   8    3.69    2.64   1-0.69222 0.26783 0.08956-0.18619-0.97555 0.94162
  -9  -4   7    1.92    3.53   1-0.66764 0.28206 0.11043-0.20705-0.97938 0.94206
  -8  -4   6    4.24    2.46   1-0.64129 0.29450 0.13409-0.23070-0.98150 0.94078
  -7  -4   5   72.47    2.89   1-0.61279 0.30480 0.16108-0.25768-0.98156 0.93745
  -6  -4   4   11.09    1.81   1-0.58170 0.31250 0.19203-0.28863-0.97904 0.93153
  -5  -4   3  168.32    3.15   1-0.54735 0.31697 0.22774-0.32433-0.97322 0.92232
  -4  -4   2   24.85    1.58   1-0.50890 0.31731 0.26917-0.36575-0.96303 0.90873
  -3  -4   1 2787.71   13.27   1-0.46515 0.31236 0.31743-0.41400-0.94693 0.88924
  -2  -4   0   26.64    1.27   1-0.41448 0.30049 0.37377-0.47033-0.92264 0.86156
  -1  -4  -1  261.01    2.50   1-0.35476 0.27956 0.43936-0.53592-0.88687 0.82238
   0  -4  -2   10.06    0.99   1-0.28320 0.24682 0.51484-0.61138-0.83490 0.76702
   1  -4  -3  229.43    2.44   1-0.19672 0.19912 0.59934-0.69587-0.76052 0.68924
   2  -4  -4   30.58    1.39   1-0.09264 0.13384 0.68885-0.78537-0.65664 0.58197
   3  -4  -5 3729.63   15.62   1 0.02915 0.05085 0.77439-0.87090-0.51801 0.43995
   4  -4  -6   20.38    1.66   1 0.16355-0.04475 0.84212-0.93862-0.34628 0.26482
   5  -4  -7   77.70    2.39   1 0.29928-0.14168 0.87831-0.97481-0.15452 0.06966
   6  -4  -8   18.03    1.89   1 0.42287-0.22647 0.87757-0.97406 0.03556-0.12381
   7  -4  -9  355.76    5.20   1 0.52537-0.29017 0.84602-0.94250 0.20410-0.29575
   8  -4 -10   27.45    2.69   1 0.60517-0.33116 0.79597-0.89244 0.34126-0.43630
   9  -4 -11   20.83    2.71   1 0.66562-0.35281 0.73875-0.83521 0.44689-0.54532
  10  -4 -12   81.68    4.13   1 0.71152-0.35992 0.68166-0.77812 0.52574-0.62757
  11  -4 -13  834.44   10.59   1 0.74718-0.35677 0.62834-0.72479 0.58365-0.68887
  12  -4 -14   21.07    4.18   1 0.77576-0.34655 0.58011-0.67655 0.62572-0.73434
  13  -4 -15   43.37    4.29   1 0.79945-0.33144 0.53708-0.63352 0.65592-0.76793
  14  -4 -16    2.85    3.80   1 0.81972-0.31291 0.49887-0.59529 0.67714-0.79255
  15  -4 -17   24.05    4.80   1 0.83752-0.29191 0.46488-0.56130 0.69148-0.81029
  16  -4 -18   -4.86    6.66   1 0.85351-0.26909 0.43452-0.53093 0.70045-0.82265
  17  -4 -19    4.58    6.91   1 0.86807-0.24487 0.40724-0.50364 0.70511-0.83071
  18  -4 -20    0.00    8.52   1 0.88152-0.21951 0.38256-0.47895 0.70625-0.83524
  19  -4 -21   46.62    7.64   1 0.89402-0.19321 0.36005-0.45644 0.70444-0.83682
  19  -5 -21   -8.70    9.66   1 0.89213-0.19132 0.38202-0.50253 0.68198-0.81437
  18  -5 -20   -3.45    8.00   1 0.87869-0.21669 0.40836-0.52888 0.67993-0.80892
  17  -5 -19   -0.35    6.87   1 0.86394-0.24073 0.43742-0.55795 0.67394-0.79954
  16  -5 -18    7.17    4.64   1 0.84754-0.26314 0.46968-0.59022 0.66315-0.78535
  15  -5 -17   23.76    5.21   1 0.82898-0.28338 0.50566-0.62621 0.64631-0.76512
  14  -5 -16   20.64    4.39   1 0.80751-0.30071 0.54588-0.66644 0.62176-0.73718
  13  -5 -15    4.98    5.19   1 0.78200-0.31401 0.59076-0.71133 0.58720-0.69922
  12  -5 -14   11.76    3.61   1 0.75079-0.32159 0.64041-0.76098 0.53949-0.64811
  11  -5 -13   25.16    4.61   1 0.71144-0.32103 0.69415-0.81473 0.47455-0.57978
  10  -5 -12   53.81    3.65   1 0.66061-0.30901 0.74982-0.87041 0.38746-0.48929
   9  -5 -11   -1.81    3.63   1 0.59421-0.28140 0.80266-0.92326 0.27333-0.37176
   8  -5 -10  287.18    5.32   1 0.50831-0.23431 0.84449-0.96510 0.12956-0.22460
   7  -5  -9  105.45    3.36   1 0.40155-0.16636 0.86446-0.98508-0.04034-0.05131
   6  -5  -8   14.01    1.94   1 0.27786-0.08145 0.85318-0.97381-0.22390 0.13565
   5  -5  -7   22.74    1.76   1 0.14703 0.01058 0.80874-0.92937-0.40207 0.31721
   4  -5  -6   59.58    2.01   1 0.02080 0.09800 0.73881-0.85946-0.55756 0.47610
   3  -5  -5  883.14    8.01   1-0.09235 0.17235 0.65607-0.77672-0.68188 0.60381
   2  -5  -4   72.47    1.73   1-0.18922 0.23041 0.57173-0.69239-0.77540 0.70072
   1  -5  -3    2.02    1.02   1-0.27048 0.27289 0.49270-0.61337-0.84323 0.77196
   0  -5  -2 1943.91    9.61   1-0.33856 0.30216 0.42197-0.54265-0.89147 0.82359
  -1  -5  -1   33.14    1.28   1-0.39612 0.32092 0.36013-0.48081-0.92536 0.86087
  -2  -5   0    3.29    1.11   1-0.44552 0.33151 0.30660-0.42730-0.94889 0.88779
  -3  -5   1 2592.01   13.27   1-0.48859 0.33580 0.26038-0.38109-0.96489 0.90720
  -4  -5   2   86.85    2.26   1-0.52676 0.33517 0.22042-0.34113-0.97537 0.92107
  -5  -5   3    8.69    1.63   1-0.56109 0.33069 0.18572-0.30644-0.98171 0.93081
  -6  -5   4  122.40    3.04   1-0.59233 0.32312 0.15544-0.27617-0.98487 0.93736
  -7  -5   5  219.62    4.28   1-0.62107 0.31306 0.12890-0.24963-0.98552 0.94140
  -8  -5   6  112.31    3.72   1-0.64775 0.30095 0.10549-0.22624-0.98414 0.94342
  -9  -5   7    2.25    3.39   1-0.67270 0.28711 0.08476-0.20551-0.98108 0.94375
 -10  -5   8   48.52    3.38   1-0.69618 0.27178 0.06631-0.18707-0.97657 0.94264
 -11  -5   9  622.39    9.31   1-0.71837 0.25517 0.04981-0.17058-0.97080 0.94026
 -12  -5  10   85.64    4.74   1-0.73943 0.23743 0.03501-0.15579-0.96389 0.93675
 -13  -5  11   42.42    4.35   1-0.75947 0.21867 0.02170-0.14248-0.95594 0.93219
 -14  -5  12    3.49    4.88   1-0.77858 0.19899 0.00967-0.13047-0.94701 0.92666
 -15  -5  13   62.55    5.66   1-0.79684 0.17844-0.00120-0.11960-0.93714 0.92019
 -16  -5  14    1.28    6.11   1-0.81429 0.15710-0.01106-0.10975-0.92637 0.91281
 -17  -5  15   -4.88    6.75   1-0.83099 0.13498-0.02001-0.10081-0.91471 0.90454
 -18  -5  16   16.80    5.77   1-0.84695 0.11215-0.02814-0.09269-0.90216 0.89539
 -19  -5  17   46.33    7.56   1-0.86219 0.08859-0.03553-0.08531-0.88871 0.88534
 -19  -6  17   -4.93    9.49   1-0.86212 0.08851-0.04889-0.09608-0.88785 0.88447
 -18  -6  16   23.18    5.61   1-0.84702 0.11222-0.04195-0.10302-0.90133 0.89456
 -17  -6  15  -13.32    7.01   1-0.83125 0.13525-0.03433-0.11062-0.91393 0.90376
 -16  -6  14   58.56    5.28   1-0.81477 0.15757-0.02599-0.11896-0.92566 0.91210
 -15  -6  13    6.81    7.06   1-0.79758 0.17918-0.01684-0.12810-0.93652 0.91956
 -14  -6  12   51.19    4.68   1-0.77964 0.20005-0.00680-0.13813-0.94650 0.92615
 -13  -6  11   42.73    4.14   1-0.76091 0.22011 0.00424-0.14917-0.95558 0.93184
 -12  -6  10   60.48    4.34   1-0.74133 0.23934 0.01640-0.16132-0.96374 0.93660
 -11  -6   9  119.27    5.33   1-0.72085 0.25765 0.02983-0.17473-0.97093 0.94039
 -10  -6   8   10.24    2.56   1-0.69935 0.27495 0.04468-0.18958-0.97707 0.94314
  -9  -6   7   15.21    2.58   1-0.67676 0.29115 0.06118-0.20607-0.98209 0.94476
  -8  -6   6  577.55    7.21   1-0.65289 0.30609 0.07956-0.22445-0.98584 0.94512
  -7  -6   5   58.37    2.90   1-0.62759 0.31958 0.10013-0.24500-0.98817 0.94405
  -6  -6   4  201.15    3.84   1-0.60060 0.33140 0.12324-0.26810-0.98883 0.94132
  -5  -6   3   11.22    1.63   1-0.57163 0.34123 0.14931-0.29417-0.98750 0.93659
  -4  -6   2  130.90    2.70   1-0.54027 0.34867 0.17889-0.32373-0.98373 0.92943
  -3  -6   1  286.95    3.45   1-0.50599 0.35320 0.21258-0.35742-0.97690 0.91921
  -2  -6   0    1.26    1.11   1-0.46809 0.35409 0.25114-0.39597-0.96614 0.90505
  -1  -6  -1   79.57    1.83   1-0.42564 0.35044 0.29542-0.44024-0.95020 0.88572
   0  -6  -2  626.06    5.99   1-0.37740 0.34100 0.34633-0.49114-0.92734 0.85946
   1  -6  -3   76.92    1.82   1-0.32177 0.32418 0.40473-0.54953-0.89508 0.82381
   2  -6  -4   26.83    1.42   1-0.25675 0.29795 0.47113-0.61592-0.85004 0.77536
   3  -6  -5   27.28    1.54   1-0.18003 0.26002 0.54514-0.68993-0.78775 0.70968
   4  -6  -6   63.91    2.15   1-0.08945 0.20824 0.62450-0.76928-0.70299 0.62153
   5  -6  -7    1.10    2.38   1 0.01597 0.14163 0.70389-0.84866-0.59100 0.50615
   6  -6  -8   19.65    2.03   1 0.13432 0.06208 0.77424-0.91900-0.45022 0.36197
   7  -6  -9    3.88    2.30   1 0.25939-0.02419 0.82439-0.96915-0.28582 0.19417
   8  -6 -10   24.35    2.77   1 0.38138-0.10739 0.84568-0.99043-0.11096 0.01592
   9  -6 -11    2.68    3.44   1 0.49060-0.17779 0.83676-0.98150 0.05727-0.15571
  10  -6 -12    3.36    2.87   1 0.58142-0.22983 0.80389-0.94861 0.20512-0.30696
  11  -6 -13   29.41    4.35   1 0.65338-0.26298 0.75664-0.90136 0.32630-0.43153
  12  -6 -14    0.92    4.74   1 0.70913-0.27993 0.70355-0.84826 0.42101-0.52963
  13  -6 -15    5.54    3.69   1 0.75239-0.28439 0.65026-0.79496 0.49287-0.60489
  14  -6 -16   38.46    4.83   1 0.78649-0.27969 0.59980-0.74449 0.54634-0.66175
  15  -6 -17    0.60    7.28   1 0.81404-0.26844 0.55343-0.69812 0.58548-0.70429
  16  -6 -18    1.97    6.67   1 0.83689-0.25249 0.51144-0.65611 0.61355-0.73576
  17  -6 -19    2.67    4.50   1 0.85634-0.23314 0.47361-0.61827 0.63306-0.75866
  18  -6 -20    4.24    8.39   1 0.87327-0.21128 0.43952-0.58418 0.64585-0.77485
  19  -6 -21   10.42    6.15   1 0.88827-0.18747 0.40872-0.55337 0.65327-0.78566
  18  -7 -20   15.93    5.64   1 0.86390-0.20189 0.47647-0.64526 0.60128-0.73027
  17  -7 -19  -10.41    6.99   1 0.84340-0.22021 0.51598-0.68478 0.57893-0.70454
  16  -7 -18    1.99    6.33   1 0.81900-0.23460 0.55946-0.72827 0.54716-0.66937
  15  -7 -17   16.11    5.58   1 0.78921-0.24361 0.60686-0.77568 0.50333-0.62214
  14  -7 -16   36.91    5.09   1 0.75203-0.24523 0.65748-0.82631 0.44413-0.55954
  13  -7 -15   32.45    4.20   1 0.70478-0.23678 0.70943-0.87826 0.36568-0.47770
  12  -7 -14   10.31    3.32   1 0.64427-0.21507 0.75889-0.92774 0.26426-0.37289
  11  -7 -13  158.71    5.73   1 0.56746-0.17706 0.79961-0.96846 0.13779-0.24303
  10  -7 -12   42.34    3.41   1 0.47298-0.12139 0.82332-0.99218-0.01164-0.09020
   9  -7 -11    3.75    2.51   1 0.36300-0.05021 0.82223-0.99110-0.17570 0.07725
   8  -7 -10  469.62    6.78   1 0.24406 0.02993 0.79302-0.96190-0.34053 0.24548
   7  -7  -9   51.87    3.08   1 0.12516 0.11004 0.73928-0.90816-0.49159 0.39994
   6  -7  -8  336.26    4.93   1 0.01422 0.18218 0.66975-0.83864-0.61923 0.53097
   5  -7  -7    1.05    2.41   1-0.08430 0.24189 0.59404-0.76294-0.72060 0.63574
   4  -7  -6  290.24    3.95   1-0.16939 0.28818 0.51941-0.68832-0.79790 0.71644
   3  -7  -5  371.32    4.09   1-0.24213 0.32212 0.45002-0.61894-0.85546 0.77739
   2  -7  -4   20.64    1.45   1-0.30446 0.34565 0.38758-0.55651-0.89776 0.82308
   1  -7  -3  173.44    2.61   1-0.35834 0.36074 0.33235-0.50129-0.92859 0.85731
   0  -7  -2 3212.89   14.16   1-0.40552 0.36911 0.28390-0.45284-0.95088 0.88299
  -1  -7  -1  471.71    4.89   1-0.44739 0.37219 0.24147-0.41042-0.96677 0.90228
  -2  -7   0   14.79    1.36   1-0.48503 0.37101 0.20427-0.37324-0.97781 0.91671
  -3  -7   1   35.39    1.69   1-0.51925 0.36644 0.17157-0.34054-0.98510 0.92740
  -4  -7   2  153.63    2.97   1-0.55072 0.35911 0.14271-0.31169-0.98946 0.93515
  -5  -7   3   63.84    2.37   1-0.57989 0.34948 0.11712-0.28611-0.99144 0.94053
  -6  -7   4   50.98    2.39   1-0.60715 0.33795 0.09435-0.26335-0.99147 0.94396
  -7  -7   5 1003.84    9.54   1-0.63279 0.32478 0.07399-0.24299-0.98986 0.94574
  -8  -7   6  579.22    7.35   1-0.65701 0.31021 0.05571-0.22472-0.98684 0.94611
  -9  -7   7   15.11    2.59   1-0.68001 0.29440 0.03924-0.20827-0.98256 0.94523
 -10  -7   8   18.32    2.92   1-0.70191 0.27751 0.02436-0.19339-0.97716 0.94322
 -11  -7   9   70.19    4.42   1-0.72283 0.25962 0.01087-0.17991-0.97072 0.94018
 -12  -7  10    4.66    3.15   1-0.74285 0.24084-0.00140-0.16765-0.96331 0.93617
 -13  -7  11   -1.25    5.02   1-0.76203 0.22122-0.01257-0.15649-0.95499 0.93124
 -14  -7  12   32.99    4.36   1-0.78043 0.20083-0.02277-0.14630-0.94577 0.92542
 -15  -7  13  164.54    7.50   1-0.79810 0.17970-0.03209-0.13699-0.93569 0.91874
 -16  -7  14   14.16    5.17   1-0.81507 0.15786-0.04062-0.12847-0.92476 0.91120
 -17  -7  15    2.12    6.24   1-0.83135 0.13533-0.04843-0.12067-0.91297 0.90280
 -18  -7  16   -5.74    7.70   1-0.84696 0.11214-0.05558-0.11352-0.90033 0.89355
 -19  -7  17    2.48    9.22   1-0.86191 0.08830-0.06213-0.10698-0.88681 0.88343
 -19  -8  17   -1.67    7.85   1-0.86157 0.08796-0.07526-0.11798-0.88560 0.88222
 -18  -8  16   -4.63    7.91   1-0.84675 0.11194-0.06907-0.12417-0.89915 0.89238
 -17  -8  15   -3.92    6.60   1-0.83128 0.13527-0.06232-0.13090-0.91184 0.90167
 -16  -8  14    1.97    6.24   1-0.81518 0.15797-0.05499-0.13823-0.92368 0.91012
 -15  -8  13   60.13    6.47   1-0.79842 0.18000-0.04700-0.14621-0.93468 0.91772
 -14  -8  12   -1.11    5.44   1-0.78100 0.20138-0.03831-0.15489-0.94485 0.92449
 -13  -8  11   -0.25    4.84   1-0.76287 0.22205-0.02885-0.16434-0.95416 0.93041
 -12  -8  10    4.16    4.66   1-0.74402 0.24200-0.01852-0.17466-0.96263 0.93548
 -11  -8   9  119.62    4.93   1-0.72439 0.26118-0.00725-0.18593-0.97021 0.93967
 -10  -8   8    6.07    2.43   1-0.70395 0.27955 0.00509-0.19826-0.97688 0.94295
  -9  -8   7    7.77    2.54   1-0.68263 0.29702 0.01862-0.21178-0.98259 0.94526
  -8  -8   6    4.67    2.84   1-0.66033 0.31352 0.03349-0.22664-0.98727 0.94655
  -7  -8   5 1193.87   11.93   1-0.63697 0.32895 0.04989-0.24303-0.99083 0.94671
  -6  -8   4    3.39    1.88   1-0.61240 0.34318 0.06803-0.26116-0.99315 0.94563
  -5  -8   3    9.58    1.70   1-0.58646 0.35604 0.08816-0.28128-0.99406 0.94315
  -4  -8   2  125.23    2.84   1-0.55894 0.36733 0.11058-0.30369-0.99336 0.93905
  -3  -8   1  299.20    3.80   1-0.52958 0.37676 0.13564-0.32875-0.99074 0.93304
  -2  -8   0   20.55    1.47   1-0.49803 0.38402 0.16379-0.35689-0.98583 0.92473
  -1  -8  -1  866.84    8.04   1-0.46385 0.38864 0.19550-0.38859-0.97808 0.91359
   0  -8  -2    5.01    1.22   1-0.42647 0.39006 0.23137-0.42445-0.96678 0.89889
   1  -8  -3  306.07    3.53   1-0.38516 0.38754 0.27204-0.46511-0.95091 0.87963
   2  -8  -4    1.54    1.76   1-0.33894 0.38013 0.31819-0.51126-0.92912 0.85444
   3  -8  -5  392.20    4.35   1-0.28663 0.36662 0.37047-0.56352-0.89952 0.82145
   4  -8  -6  103.43    2.65   1-0.22670 0.34550 0.42926-0.62231-0.85960 0.77814
   5  -8  -7  109.83    2.97   1-0.15747 0.31506 0.49439-0.68743-0.80612 0.72125
   6  -8  -8    9.06    1.95   1-0.07723 0.27361 0.56454-0.75757-0.73520 0.64694
   7  -8  -9 2551.18   19.87   1 0.01516 0.22003 0.63644-0.82946-0.64297 0.55132
   8  -8 -10   12.60    2.88   1 0.11924 0.15475 0.70428-0.89729-0.52698 0.43194
   9  -8 -11   47.37    3.35   1 0.23189 0.08091 0.75992-0.95293-0.38847 0.29003
  10  -8 -12   -0.58    4.04   1 0.34685 0.00475 0.79509-0.98808-0.23428 0.13245
  11  -8 -13  271.36    6.72   1 0.45613-0.06574 0.80483-0.99782-0.07632-0.02892
  12  -8 -14    3.76    4.60   1 0.55292-0.12373 0.79001-0.98299 0.07239-0.18101
  13  -8 -15    3.09    5.25   1 0.63374-0.16574 0.75638-0.94935 0.20226-0.31428
  14  -8 -16   23.54    4.73   1 0.69864-0.19185 0.71144-0.90440 0.30922-0.42464
  15  -8 -17  285.75    9.07   1 0.74983-0.20425 0.66171-0.85466 0.39368-0.51250
  16  -8 -18   -3.34    7.10   1 0.79020-0.20582 0.61161-0.80455 0.45845-0.58066
  17  -8 -19   -3.26    7.76   1 0.82239-0.19920 0.56366-0.75660 0.50699-0.63259
  18  -8 -20    1.37    4.92   1 0.84851-0.18652 0.51903-0.71195 0.54255-0.67155
  18  -9 -20    0.79    7.64   1 0.82423-0.16224 0.56574-0.78280 0.46516-0.59416
  17  -9 -19    2.93    7.57   1 0.78954-0.16637 0.61371-0.83078 0.41201-0.53762
  16  -9 -18    1.86    4.86   1 0.74598-0.16160 0.66260-0.87968 0.34204-0.46425
  15  -9 -17   97.63    6.95   1 0.69101-0.14543 0.70935-0.92644 0.25232-0.37114
  14  -9 -16   89.25    6.03   1 0.62224-0.11546 0.74909-0.96618 0.14117-0.25659
  13  -9 -15    1.44    3.55   1 0.53839-0.07041 0.77544-0.99255 0.00979-0.12182
  12  -9 -14   -3.82    5.05   1 0.44060-0.01141 0.78203-0.99914-0.13618 0.02755
  11  -9 -13   53.78    4.23   1 0.33316 0.05722 0.76512-0.98224-0.28674 0.18151
  10  -9 -12    3.95    4.31   1 0.22278 0.12880 0.72575-0.94288-0.43019 0.32835
   9  -9 -11   47.38    3.49   1 0.11626 0.19652 0.66952-0.88666-0.55712 0.45867
   8  -9 -10  228.26    5.28   1 0.01845 0.25553 0.60396-0.82111-0.66284 0.56779
   7  -9  -9  165.88    4.45   1-0.06846 0.30364 0.53588-0.75303-0.74716 0.65550
   6  -9  -8   44.47    2.60   1-0.14443 0.34082 0.46995-0.68712-0.81259 0.72433
   5  -9  -7    0.58    2.48   1-0.21056 0.36813 0.40877-0.62594-0.86256 0.77769
   4  -9  -6   84.09    2.58   1-0.26832 0.38710 0.35335-0.57053-0.90041 0.81894
   3  -9  -5    0.28    2.03   1-0.31922 0.39920 0.30383-0.52102-0.92893 0.85085
   2  -9  -4   18.72    1.55   1-0.36453 0.40572 0.25985-0.47705-0.95029 0.87561
   1  -9  -3    8.03    1.42   1-0.40534 0.40772 0.22087-0.43808-0.96615 0.89487
   0  -9  -2  579.18    6.03   1-0.44247 0.40605 0.18629-0.40351-0.97773 0.90984
  -1  -9  -1   80.42    2.17   1-0.47659 0.40138 0.15555-0.37277-0.98591 0.92142
  -2  -9   0   12.59    1.44   1-0.50821 0.39420 0.12814-0.34537-0.99137 0.93027
  -3  -9   1    1.99    2.10   1-0.53774 0.38493 0.10360-0.32084-0.99459 0.93689
  -4  -9   2   28.09    1.93   1-0.56550 0.37388 0.08157-0.29882-0.99595 0.94164
  -5  -9   3   18.83    1.87   1-0.59172 0.36131 0.06170-0.27896-0.99571 0.94480
  -6  -9   4   29.77    2.22   1-0.61662 0.34741 0.04374-0.26101-0.99409 0.94657
  -7  -9   5  140.93    4.22   1-0.64035 0.33233 0.02744-0.24471-0.99123 0.94711
  -8  -9   6  209.23    5.07   1-0.66301 0.31619 0.01260-0.22988-0.98726 0.94653
  -9  -9   7   18.06    2.92   1-0.68473 0.29911-0.00094-0.21636-0.98226 0.94493
 -10  -9   8    2.97    2.68   1-0.70557 0.28116-0.01332-0.20398-0.97631 0.94237
 -11  -9   9   39.13    3.92   1-0.72561 0.26239-0.02467-0.19264-0.96945 0.93890
 -12  -9  10    4.55    4.66   1-0.74488 0.24287-0.03510-0.18222-0.96171 0.93457
 -13  -9  11   -2.10    5.00   1-0.76345 0.22263-0.04468-0.17264-0.95313 0.92938
 -14  -9  12    5.44    5.92   1-0.78133 0.20172-0.05351-0.16383-0.94372 0.92337
 -15  -9  13  156.02    7.93   1-0.79856 0.18014-0.06164-0.15570-0.93349 0.91653
 -16  -9  14    0.68    6.29   1-0.81513 0.15792-0.06914-0.14821-0.92243 0.90886
 -17  -9  15   -5.88    7.11   1-0.83108 0.13507-0.07606-0.14130-0.91054 0.90037
 -18  -9  16  -10.33    7.88   1-0.84641 0.11159-0.08243-0.13494-0.89781 0.89103
 -18 -10  16    5.62    7.82   1-0.84596 0.11113-0.09569-0.14582-0.89630 0.88952
 -17 -10  15    8.73    5.18   1-0.83075 0.13472-0.08964-0.15185-0.90907 0.89889
 -16 -10  14   24.19    5.34   1-0.81493 0.15771-0.08311-0.15838-0.92100 0.90743
 -15 -10  13   22.77    5.71   1-0.79851 0.18009-0.07604-0.16544-0.93211 0.91515
 -14 -10  12   54.36    5.15   1-0.78148 0.20185-0.06840-0.17307-0.94241 0.92205
 -13 -10  11   -4.80    5.18   1-0.76382 0.22299-0.06014-0.18132-0.95191 0.92815
 -12 -10  10   23.90    4.05   1-0.74550 0.24348-0.05120-0.19025-0.96058 0.93343
 -11 -10   9  127.75    5.15   1-0.72651 0.26329-0.04152-0.19993-0.96844 0.93790
 -10 -10   8    3.24    4.02   1-0.70682 0.28240-0.03102-0.21042-0.97546 0.94152
  -9 -10   7   95.13    4.01   1-0.68638 0.30076-0.01962-0.22181-0.98161 0.94428
  -8 -10   6  309.09    5.97   1-0.66515 0.31833-0.00722-0.23420-0.98686 0.94613
  -7 -10   5   69.35    3.52   1-0.64306 0.33504 0.00630-0.24771-0.99116 0.94703
  -6 -10   4    4.79    1.92   1-0.62004 0.35081 0.02107-0.26247-0.99444 0.94692
  -5 -10   3   32.15    2.22   1-0.59598 0.36556 0.03725-0.27864-0.99661 0.94569
  -4 -10   2  104.59    2.89   1-0.57078 0.37916 0.05501-0.29640-0.99756 0.94325
  -3 -10   1  107.14    2.77   1-0.54428 0.39146 0.07458-0.31596-0.99714 0.93943
  -2 -10   0   22.57    1.68   1-0.51630 0.40228 0.09621-0.33758-0.99515 0.93405
  -1 -10  -1    2.19    1.38   1-0.48661 0.41139 0.12020-0.36155-0.99133 0.92683
   0 -10  -2   34.49    1.83   1-0.45492 0.41850 0.14688-0.38823-0.98534 0.91745
   1 -10  -3   20.56    1.65   1-0.42086 0.42325 0.17665-0.41799-0.97673 0.90545
   2 -10  -4   18.62    1.70   1-0.38398 0.42515 0.20997-0.45131-0.96490 0.89021
   3 -10  -5  179.93    3.43   1-0.34366 0.42364 0.24734-0.48866-0.94902 0.87094
   4 -10  -6   31.61    2.17   1-0.29916 0.41794 0.28925-0.53057-0.92801 0.84654
   5 -10  -7    3.10    1.72   1-0.24956 0.40714 0.33620-0.57750-0.90044 0.81557
   6 -10  -8   10.32    2.03   1-0.19373 0.39012 0.38847-0.62977-0.86439 0.77613
   7 -10  -9    0.00    3.63   1-0.13039 0.36557 0.44599-0.68728-0.81747 0.72581
   8 -10 -10    4.83    2.84   1-0.05820 0.33219 0.50793-0.74921-0.75679 0.66174
   9 -10 -11    3.18    4.15   1 0.02383 0.28894 0.57225-0.81352-0.67932 0.58087
  10 -10 -12    3.30    4.03   1 0.11592 0.23566 0.63515-0.87641-0.58263 0.48079
  11 -10 -13   15.19    3.99   1 0.21656 0.17382 0.69098-0.93224-0.46626 0.36102
  12 -10 -14   -1.24    5.31   1 0.32208 0.10710 0.73305-0.97430-0.33327 0.22463
  13 -10 -15    1.63    5.15   1 0.42677 0.04120 0.75564-0.99688-0.19090 0.07887
  14 -10 -16   35.47    5.11   1 0.52443-0.01765 0.75636-0.99759-0.04926-0.06616
  15 -10 -17    3.21    7.74   1 0.61030-0.06472 0.73713-0.97836 0.08184-0.20066
  16 -10 -18    5.58    6.65   1 0.68226-0.09788 0.70301-0.94423 0.19572-0.31793
  17 -10 -19    6.79    6.98   1 0.74068-0.11750 0.65991-0.90112 0.28974-0.41535
  18 -10 -20   -3.67    8.14   1 0.78736-0.12539 0.61287-0.85407 0.36441-0.49342
  18 -11 -20   -9.06    8.87   1 0.73419-0.07222 0.65345-0.91878 0.23738-0.36639
  17 -11 -19   -3.44    7.39   1 0.67276-0.04958 0.69242-0.95776 0.14013-0.26574
  16 -11 -18    9.01    4.67   1 0.59835-0.01397 0.72077-0.98611 0.02497-0.14719
  15 -11 -17    4.24    7.83   1 0.51147 0.03411 0.73330-0.99865-0.10426-0.01456
  14 -11 -16   37.98    5.24   1 0.41493 0.09185 0.72635-0.99171-0.24037 0.12494
  13 -11 -15   -0.28    5.44   1 0.31360 0.15438 0.69949-0.96486-0.37417 0.26214
  12 -11 -14    1.77    3.80   1 0.21305 0.21613 0.65595-0.92133-0.49722 0.38859
  11 -11 -13  122.51    5.50   1 0.11793 0.27244 0.60125-0.86664-0.60406 0.49882
  10 -11 -12    3.17    4.06   1 0.03106 0.32052 0.54123-0.80663-0.69281 0.59097
   9 -11 -11   43.80    3.58   1-0.04663 0.35941 0.48059-0.74600-0.76433 0.66588
   8 -11 -10  125.71    4.37   1-0.11543 0.38940 0.42239-0.68781-0.82089 0.72583
   7 -11  -9   13.41    2.76   1-0.17630 0.41147 0.36830-0.63372-0.86516 0.77350
   6 -11  -8  107.16    3.51   1-0.23037 0.42674 0.31896-0.58440-0.89963 0.81136
   5 -11  -7   58.77    2.69   1-0.27879 0.43635 0.27445-0.53989-0.92638 0.84151
   4 -11  -6  389.86    5.24   1-0.32251 0.44129 0.23449-0.49994-0.94708 0.86560
   3 -11  -5  404.62    5.07   1-0.36238 0.44236 0.19869-0.46415-0.96299 0.88492
   2 -11  -4    7.67    1.56   1-0.39905 0.44022 0.16659-0.43206-0.97510 0.90042
   1 -11  -3   22.74    1.81   1-0.43304 0.43541 0.13778-0.40325-0.98413 0.91284
   0 -11  -2  593.50    6.08   1-0.46478 0.42835 0.11184-0.37732-0.99063 0.92273
  -1 -11  -1   40.96    2.06   1-0.49462 0.41939 0.08842-0.35391-0.99502 0.93053
  -2 -11   0   42.16    2.14   1-0.52280 0.40877 0.06722-0.33272-0.99763 0.93653
  -3 -11   1  161.24    3.36   1-0.54955 0.39673 0.04796-0.31347-0.99870 0.94099
  -4 -11   2  833.85    8.08   1-0.57505 0.38342 0.03042-0.29594-0.99841 0.94410
  -5 -11   3   47.88    2.60   1-0.59942 0.36900 0.01440-0.27992-0.99691 0.94599
  -6 -11   4   -1.41    2.79   1-0.62279 0.35356-0.00028-0.26526-0.99431 0.94679
  -7 -11   5  334.22    5.83   1-0.64524 0.33721-0.01375-0.25179-0.99070 0.94657
  -8 -11   6   70.13    3.70   1-0.66685 0.32002-0.02614-0.23941-0.98614 0.94541
  -9 -11   7   40.44    3.60   1-0.68767 0.30204-0.03757-0.22799-0.98068 0.94334
 -10 -11   8   11.83    3.05   1-0.70775 0.28333-0.04812-0.21745-0.97436 0.94042
 -11 -11   9  110.12    5.14   1-0.72715 0.26392-0.05787-0.20770-0.96721 0.93667
 -12 -11  10   73.39    4.95   1-0.74588 0.24385-0.06691-0.19868-0.95925 0.93210
 -13 -11  11    2.71    5.18   1-0.76398 0.22315-0.07527-0.19032-0.95049 0.92673
 -14 -11  12   10.34    4.23   1-0.78145 0.20182-0.08303-0.18257-0.94092 0.92056
 -15 -11  13  107.33    6.69   1-0.79832 0.17989-0.09023-0.17538-0.93056 0.91360
 -16 -11  14    8.87    4.75   1-0.81459 0.15737-0.09691-0.16871-0.91940 0.90583
 -17 -11  15    6.39    6.82   1-0.83027 0.13425-0.10311-0.16252-0.90742 0.89724
 -18 -11  16   14.61    5.60   1-0.84537 0.11054-0.10885-0.15679-0.89461 0.88783
 -18 -12  16   -4.11    8.25   1-0.84467 0.10983-0.12192-0.16785-0.89276 0.88597
 -17 -12  15    0.95    4.78   1-0.82968 0.13365-0.11646-0.17331-0.90561 0.89543
 -16 -12  14   -0.71    6.56   1-0.81411 0.15688-0.11058-0.17918-0.91763 0.90405
 -15 -12  13   16.46    4.70   1-0.79798 0.17954-0.10425-0.18550-0.92884 0.91187
 -14 -12  12   -1.50    4.02   1-0.78125 0.20162-0.09745-0.19229-0.93925 0.91889
 -13 -12  11    4.56    3.66   1-0.76395 0.22311-0.09013-0.19960-0.94888 0.92512
 -12 -12  10   50.81    4.75   1-0.74605 0.24402-0.08227-0.20745-0.95772 0.93057
 -11 -12   9    5.94    4.11   1-0.72755 0.26432-0.07381-0.21590-0.96577 0.93523
 -10 -12   8   13.75    3.38   1-0.70841 0.28398-0.06471-0.22499-0.97304 0.93909
  -9 -12   7    4.19    2.79   1-0.68862 0.30299-0.05491-0.23479-0.97949 0.94215
  -8 -12   6    9.77    2.58   1-0.66815 0.32132-0.04433-0.24536-0.98512 0.94439
  -7 -12   5  218.85    5.00   1-0.64696 0.33892-0.03290-0.25678-0.98990 0.94577
  -6 -12   4   11.89    2.10   1-0.62499 0.35576-0.02054-0.26913-0.99378 0.94626
  -5 -12   3   11.62    2.18   1-0.60219 0.37176-0.00714-0.28252-0.99672 0.94580
  -4 -12   2 1272.07   11.45   1-0.57851 0.38687 0.00742-0.29707-0.99866 0.94434
  -3 -12   1    3.86    1.89   1-0.55383 0.40100 0.02326-0.31291-0.99950 0.94179
  -2 -12   0   18.26    1.94   1-0.52805 0.41403 0.04055-0.33019-0.99914 0.93803
  -1 -12  -1  134.76    3.07   1-0.50106 0.42583 0.05947-0.34910-0.99744 0.93294
   0 -12  -2   87.09    2.62   1-0.47267 0.43625 0.08023-0.36985-0.99422 0.92633
   1 -12  -3  118.85    3.02   1-0.44271 0.44508 0.10307-0.39268-0.98926 0.91797
   2 -12  -4  102.60    2.87   1-0.41092 0.45209 0.12826-0.41787-0.98225 0.90757
   3 -12  -5  140.98    3.43   1-0.37700 0.45696 0.15613-0.44573-0.97282 0.89473
   4 -12  -6 1671.41   15.17   1-0.34055 0.45931 0.18703-0.47661-0.96044 0.87896
   5 -12  -7    9.76    2.19   1-0.30111 0.45867 0.22132-0.51090-0.94446 0.85959
   6 -12  -8    6.32    2.39   1-0.25808 0.45445 0.25941-0.54898-0.92402 0.83575
   7 -12  -9  490.26    7.15   1-0.21075 0.44592 0.30163-0.59119-0.89798 0.80631
   8 -12 -10   17.73    2.79   1-0.15826 0.43223 0.34820-0.63775-0.86489 0.76983
   9 -12 -11   11.40    3.12   1-0.09964 0.41241 0.39909-0.68863-0.82294 0.72449
  10 -12 -12  167.92    5.64   1-0.03387 0.38544 0.45375-0.74328-0.76997 0.66812
  11 -12 -13   38.86    4.52   1 0.03991 0.35046 0.51084-0.80036-0.70364 0.59840
  12 -12 -14   73.64    5.23   1 0.12207 0.30709 0.56784-0.85736-0.62187 0.51323
  13 -12 -15    3.37    5.55   1 0.21203 0.25594 0.62087-0.91038-0.52358 0.41155
  14 -12 -16    1.22    5.92   1 0.30766 0.19911 0.66490-0.95439-0.40982 0.29439
  15 -12 -17   38.40    5.60   1 0.40522 0.14034 0.69476-0.98425-0.28462 0.16579
  16 -12 -18    5.73    7.00   1 0.49986 0.08451 0.70681-0.99629-0.15486 0.03265
  17 -12 -19   -2.32    7.70   1 0.58684 0.03633 0.70032-0.98980-0.02882-0.09679
  18 -12 -20   36.45    6.62   1 0.66290-0.00093 0.67765-0.96711 0.08621-0.21522
  18 -13 -20   23.20    7.20   1 0.57613 0.08583 0.67619-0.98979-0.07907-0.04994
  17 -13 -19  -10.19    7.66   1 0.48987 0.13330 0.67743-0.99104-0.20088 0.07527
  16 -13 -18   -3.64    7.25   1 0.39774 0.18662 0.66139-0.97500-0.32380 0.20158
  15 -13 -17    8.58    4.87   1 0.30417 0.24140 0.62962-0.94324-0.44061 0.32179
  14 -13 -16  -12.13    6.53   1 0.21329 0.29347 0.58590-0.89953-0.54579 0.43036
  13 -13 -15    4.88    5.43   1 0.12813 0.33984 0.53492-0.84856-0.63644 0.52440
  12 -13 -14   55.98    4.98   1 0.05023 0.37893 0.48098-0.79463-0.71208 0.60344
  11 -13 -13  183.67    6.62   1-0.02003 0.41040 0.42731-0.74097-0.77386 0.66862
  10 -13 -12   48.93    4.03   1-0.08308 0.43464 0.37599-0.68966-0.82369 0.72184
   9 -13 -11   18.30    3.00   1-0.13968 0.45244 0.32813-0.64180-0.86361 0.76516
   8 -13 -10   28.85    3.08   1-0.19072 0.46468 0.28416-0.59784-0.89550 0.80044
   7 -13  -9   38.62    3.01   1-0.23705 0.47221 0.24412-0.55782-0.92092 0.82926
   6 -13  -8   -3.15    3.05   1-0.27942 0.47579 0.20783-0.52153-0.94116 0.85290
   5 -13  -7   50.24    2.88   1-0.31846 0.47603 0.17499-0.48870-0.95722 0.87235
   4 -13  -6  279.30    5.07   1-0.35471 0.47347 0.14527-0.45899-0.96987 0.88840
   3 -13  -5  390.73    5.42   1-0.38857 0.46854 0.11834-0.43207-0.97972 0.90164
   2 -13  -4    0.83    2.48   1-0.42041 0.46157 0.09390-0.40763-0.98722 0.91253
   1 -13  -3   10.71    1.83   1-0.45049 0.45286 0.07165-0.38539-0.99274 0.92145
   0 -13  -2  128.37    3.20   1-0.47906 0.44262 0.05135-0.36511-0.99655 0.92865
  -1 -13  -1   19.52    2.07   1-0.50628 0.43104 0.03279-0.34655-0.99887 0.93436
  -2 -13   0    4.86    1.72   1-0.53232 0.41828 0.01577-0.32954-0.99987 0.93876
  -3 -13   1  288.88    4.65   1-0.55728 0.40445 0.00013-0.31391-0.99967 0.94196
  -4 -13   2    2.24    3.57   1-0.58130 0.38966-0.01428-0.29950-0.99840 0.94408
  -5 -13   3   57.50    2.99   1-0.60442 0.37399-0.02759-0.28621-0.99612 0.94520
  -6 -13   4    1.70    3.08   1-0.62673 0.35750-0.03990-0.27391-0.99290 0.94538
  -7 -13   5    1.69    3.62   1-0.64829 0.34025-0.05130-0.26251-0.98880 0.94467
  -8 -13   6   20.07    3.09   1-0.66912 0.32229-0.06189-0.25194-0.98384 0.94311
  -9 -13   7    2.81    4.01   1-0.68929 0.30366-0.07172-0.24211-0.97807 0.94073
 -10 -13   8   10.74    3.15   1-0.70882 0.28438-0.08088-0.23296-0.97150 0.93755
 -11 -13   9    8.84    4.07   1-0.72773 0.26449-0.08940-0.22445-0.96414 0.93358
 -12 -13  10    9.22    4.55   1-0.74603 0.24399-0.09734-0.21651-0.95600 0.92884
 -13 -13  11   -0.56    5.25   1-0.76375 0.22292-0.10475-0.20911-0.94709 0.92333
 -14 -13  12    3.37    4.20   1-0.78090 0.20127-0.11166-0.20221-0.93740 0.91704
 -15 -13  13   -4.97    6.77   1-0.79748 0.17904-0.11810-0.19578-0.92694 0.90997
 -16 -13  14   10.03    4.52   1-0.81350 0.15627-0.12411-0.18978-0.91568 0.90211
 -17 -13  15    6.95    7.08   1-0.82896 0.13293-0.12971-0.18418-0.90362 0.89344
 -18 -13  16    6.65    6.18   1-0.84385 0.10902-0.13493-0.17898-0.89073 0.88395
 -18 -14  16   11.17    6.06   1-0.84292 0.10808-0.14787-0.19017-0.88853 0.88175
 -17 -14  15    0.78    6.88   1-0.82812 0.13208-0.14288-0.19515-0.90146 0.89128
 -16 -14  14    5.46    5.18   1-0.81277 0.15553-0.13754-0.20048-0.91357 0.89999
 -15 -14  13   33.90    5.27   1-0.79687 0.17842-0.13182-0.20619-0.92487 0.90789
 -14 -14  12   10.45    4.38   1-0.78040 0.20076-0.12571-0.21230-0.93538 0.91501
 -13 -14  11   19.31    4.09   1-0.76339 0.22255-0.11916-0.21884-0.94512 0.92136
 -12 -14  10   50.66    5.07   1-0.74583 0.24379-0.11216-0.22583-0.95409 0.92693
 -11 -14   9  200.71    6.82   1-0.72770 0.26446-0.10468-0.23331-0.96230 0.93175
 -10 -14   8    2.71    4.94   1-0.70900 0.28456-0.09667-0.24131-0.96975 0.93580
  -9 -14   7   -2.70    4.54   1-0.68971 0.30406-0.08809-0.24987-0.97642 0.93908
  -8 -14   6   71.43    3.90   1-0.66980 0.32296-0.07891-0.25905-0.98232 0.94158
  -7 -14   5   68.84    3.65   1-0.64927 0.34123-0.06906-0.26889-0.98743 0.94329
  -6 -14   4   18.66    2.62   1-0.62807 0.35883-0.05849-0.27945-0.99172 0.94419
  -5 -14   3  147.56    4.16   1-0.60617 0.37574-0.04713-0.29080-0.99516 0.94424
  -4 -14   2  175.06    4.39   1-0.58353 0.39188-0.03490-0.30302-0.99772 0.94340
  -3 -14   1  137.94    3.74   1-0.56007 0.40724-0.02171-0.31620-0.99934 0.94163
  -2 -14   0    8.12    1.95   1-0.53577 0.42173-0.00746-0.33044-0.99997 0.93886
  -1 -14  -1    8.26    1.99   1-0.51052 0.43528 0.00796-0.34585-0.99952 0.93502
   0 -14  -2   86.10    3.16   1-0.48423 0.44779 0.02468-0.36257-0.99790 0.93000
   1 -14  -3   14.38    1.90   1-0.45679 0.45914 0.04287-0.38075-0.99497 0.92367
   2 -14  -4    5.52    1.92   1-0.42805 0.46921 0.06269-0.40056-0.99057 0.91588
   3 -14  -5   27.07    2.63   1-0.39785 0.47781 0.08433-0.42219-0.98451 0.90642
   4 -14  -6    1.14    2.62   1-0.36597 0.48473 0.10803-0.44588-0.97651 0.89503
   5 -14  -7    8.00    2.48   1-0.33217 0.48973 0.13402-0.47187-0.96626 0.88139
   6 -14  -8   -2.47    3.84   1-0.29613 0.49248 0.16259-0.50042-0.95333 0.86506
   7 -14  -9    4.91    2.82   1-0.25746 0.49262 0.19401-0.53184-0.93717 0.84550
   8 -14 -10   13.78    3.16   1-0.21569 0.48966 0.22857-0.56639-0.91708 0.82202
   9 -14 -11    0.00    4.29   1-0.17029 0.48305 0.26653-0.60434-0.89219 0.79373
  10 -14 -12   -0.92    4.51   1-0.12057 0.47213 0.30803-0.64584-0.86136 0.75950
  11 -14 -13   20.42    4.23   1-0.06580 0.45617 0.35305-0.69084-0.82321 0.71797
  12 -14 -14    1.08    6.02   1-0.00521 0.43437 0.40120-0.73899-0.77613 0.66749
  13 -14 -15    5.71    3.89   1 0.06189 0.40607 0.45157-0.78934-0.71832 0.60629
  14 -14 -16  -10.77    6.83   1 0.13591 0.37085 0.50243-0.84020-0.64808 0.53265
  15 -14 -17   -0.34    7.49   1 0.21666 0.32890 0.55110-0.88886-0.56426 0.44543
  16 -14 -18    2.03    5.19   1 0.30297 0.28138 0.59390-0.93165-0.46693 0.34470
  17 -14 -19    3.58    7.39   1 0.39248 0.23068 0.62666-0.96440-0.35814 0.23253
  17 -15 -19    4.04    5.24   1 0.30395 0.31920 0.55793-0.91981-0.48912 0.36350
  16 -15 -18   17.84    5.74   1 0.22193 0.36242 0.51652-0.87841-0.57932 0.45709
  15 -15 -17   47.95    6.45   1 0.14524 0.40031 0.47034-0.83224-0.65708 0.53825
  14 -15 -16   49.45    5.30   1 0.07474 0.43201 0.42253-0.78443-0.72256 0.60712
  13 -15 -15    5.54    4.18   1 0.01052 0.45744 0.37533-0.73724-0.77687 0.66483
  12 -15 -14   -4.43    6.19   1-0.04785 0.47701 0.33019-0.69211-0.82154 0.71290
  11 -15 -13   38.06    4.47   1-0.10094 0.49130 0.28788-0.64981-0.85812 0.75288
  10 -15 -12   28.98    3.66   1-0.14946 0.50100 0.24872-0.61066-0.88804 0.78618
   9 -15 -11   15.69    3.51   1-0.19401 0.50677 0.21276-0.57470-0.91249 0.81403
   8 -15 -10  211.46    5.82   1-0.23520 0.50916 0.17986-0.54181-0.93246 0.83740
   7 -15  -9  215.05    5.48   1-0.27353 0.50868 0.14981-0.51177-0.94875 0.85708
   6 -15  -8   25.08    2.80   1-0.30938 0.50574 0.12238-0.48435-0.96197 0.87370
   5 -15  -7   25.40    2.65   1-0.34313 0.50068 0.09731-0.45929-0.97263 0.88775
   4 -15  -6  327.73    5.87   1-0.37503 0.49379 0.07437-0.43636-0.98111 0.89963
   3 -15  -5  367.45    5.78   1-0.40534 0.48530 0.05334-0.41534-0.98771 0.90963
   2 -15  -4    4.08    2.03   1-0.43424 0.47540 0.03402-0.39603-0.99269 0.91800
   1 -15  -3   29.93    2.64   1-0.46190 0.46425 0.01623-0.37824-0.99622 0.92493
   0 -15  -2  399.16    6.14   1-0.48843 0.45199-0.00018-0.36184-0.99847 0.93057
  -1 -15  -1   17.24    2.89   1-0.51395 0.43871-0.01536-0.34667-0.99955 0.93505
  -2 -15   0    4.46    1.93   1-0.53855 0.42451-0.02942-0.33262-0.99956 0.93845
  -3 -15   1  104.68    3.47   1-0.56230 0.40946-0.04247-0.31958-0.99858 0.94087
  -4 -15   2  676.21    7.72   1-0.58528 0.39363-0.05460-0.30745-0.99667 0.94235
  -5 -15   3  243.93    5.05   1-0.60751 0.37707-0.06590-0.29616-0.99388 0.94296
  -6 -15   4   11.40    2.40   1-0.62906 0.35982-0.07644-0.28563-0.99025 0.94272
  -7 -15   5   21.24    3.12   1-0.64996 0.34191-0.08628-0.27580-0.98581 0.94167
  -8 -15   6   24.13    3.53   1-0.67022 0.32338-0.09548-0.26662-0.98057 0.93983
  -9 -15   7    7.51    3.13   1-0.68989 0.30424-0.10408-0.25802-0.97457 0.93722
 -10 -15   8   12.83    3.16   1-0.70897 0.28453-0.11214-0.24997-0.96780 0.93385
 -11 -15   9   60.06    4.66   1-0.72749 0.26425-0.11968-0.24243-0.96028 0.92972
 -12 -15  10   51.85    5.22   1-0.74546 0.24342-0.12676-0.23537-0.95201 0.92485
 -13 -15  11   13.07    4.03   1-0.76289 0.22204-0.13339-0.22875-0.94298 0.91921
 -14 -15  12    5.34    6.33   1-0.77976 0.20012-0.13960-0.22254-0.93319 0.91282
 -15 -15  13    7.62    5.45   1-0.79610 0.17766-0.14542-0.21673-0.92262 0.90565
 -16 -15  14   11.86    5.05   1-0.81191 0.15467-0.15088-0.21128-0.91128 0.89770
 -17 -15  15   -2.75    7.19   1-0.82717 0.13112-0.15598-0.20619-0.89913 0.88895
 -17 -16  15    3.19    6.80   1-0.82610 0.13004-0.16900-0.21730-0.89663 0.88644
 -16 -16  14   -1.49    7.85   1-0.81093 0.15368-0.16412-0.22217-0.90882 0.89524
 -15 -16  13   10.36    6.06   1-0.79523 0.17677-0.15891-0.22737-0.92021 0.90323
 -14 -16  12    9.46    4.46   1-0.77900 0.19934-0.15336-0.23291-0.93082 0.91044
 -13 -16  11    4.76    3.77   1-0.76223 0.22138-0.14745-0.23882-0.94066 0.91689
 -12 -16  10   13.36    4.08   1-0.74494 0.24289-0.14116-0.24510-0.94974 0.92258
 -11 -16   9    1.53    5.08   1-0.72712 0.26387-0.13446-0.25179-0.95807 0.92752
 -10 -16   8    3.07    4.10   1-0.70876 0.28431-0.12733-0.25892-0.96567 0.93171
  -9 -16   7   -4.82    4.37   1-0.68986 0.30421-0.11973-0.26650-0.97251 0.93516
  -8 -16   6  237.32    6.26   1-0.67040 0.32355-0.11165-0.27458-0.97861 0.93787
  -7 -16   5  365.12    6.97   1-0.65037 0.34232-0.10303-0.28319-0.98395 0.93982
  -6 -16   4   13.17    2.60   1-0.62974 0.36049-0.09384-0.29237-0.98853 0.94100
  -5 -16   3   62.56    3.30   1-0.60850 0.37805-0.08402-0.30218-0.99232 0.94139
  -4 -16   2  259.46    5.23   1-0.58663 0.39497-0.07354-0.31265-0.99531 0.94098
  -3 -16   1   69.25    3.12   1-0.56406 0.41120-0.06232-0.32386-0.99745 0.93973
  -2 -16   0   22.02    2.30   1-0.54078 0.42672-0.05031-0.33587-0.99872 0.93760
  -1 -16  -1  583.70    6.94   1-0.51672 0.44147-0.03742-0.34875-0.99906 0.93455
   0 -16  -2  940.25    9.90   1-0.49184 0.45539-0.02356-0.36259-0.99841 0.93051
   1 -16  -3  348.07    5.52   1-0.46605 0.46841-0.00865-0.37750-0.99670 0.92541
   2 -16  -4   17.65    2.34   1-0.43929 0.48044 0.00743-0.39357-0.99384 0.91915
   3 -16  -5  238.80    5.05   1-0.41144 0.49138 0.02481-0.41094-0.98971 0.91162
   4 -16  -6  623.29    7.77   1-0.38237 0.50112 0.04362-0.42975-0.98416 0.90268
   5 -16  -7   74.91    3.57   1-0.35196 0.50951 0.06403-0.45015-0.97702 0.89214
   6 -16  -8   13.71    2.90   1-0.32001 0.51637 0.08621-0.47232-0.96805 0.87978
   7 -16  -9  543.45    8.27   1-0.28633 0.52148 0.11036-0.49645-0.95698 0.86531
   8 -16 -10  265.56    6.65   1-0.25065 0.52460 0.13667-0.52276-0.94346 0.84839
   9 -16 -11    3.55    3.00   1-0.21266 0.52541 0.16537-0.55145-0.92702 0.82856
  10 -16 -12    3.84    3.16   1-0.17200 0.52355 0.19666-0.58273-0.90712 0.80527
  11 -16 -13   15.03    3.68   1-0.12821 0.51857 0.23071-0.61677-0.88304 0.77779
  12 -16 -14   15.66    4.22   1-0.08082 0.50997 0.26762-0.65368-0.85392 0.74528
  13 -16 -15   -1.81    5.87   1-0.02925 0.49720 0.30736-0.69340-0.81871 0.70666
  14 -16 -16   29.61    5.74   1 0.02708 0.47967 0.34963-0.73567-0.77615 0.66072
  15 -16 -17   81.29    7.18   1 0.08872 0.45682 0.39378-0.77980-0.72490 0.60607
  16 -16 -18   13.57    5.61   1 0.15602 0.42833 0.43859-0.82461-0.66362 0.54140
  17 -16 -19    2.43    7.48   1 0.22898 0.39417 0.48215-0.86816-0.59126 0.46564
  17 -17 -19   -5.35    7.33   1 0.16811 0.45504 0.40709-0.81724-0.66790 0.54228
  16 -17 -18   -6.52    8.20   1 0.10372 0.48062 0.36524-0.77539-0.72548 0.60325
  15 -17 -17    3.22    8.37   1 0.04444 0.50110 0.32403-0.73419-0.77403 0.65519
  14 -17 -16    3.49    4.83   1-0.01004 0.51679 0.28450-0.69467-0.81472 0.69929
  13 -17 -15   13.44    4.45   1-0.06022 0.52816 0.24723-0.65741-0.84875 0.73671
  12 -17 -14    0.86    5.86   1-0.10658 0.53573 0.21247-0.62266-0.87719 0.76855
  11 -17 -13    6.66    3.55   1-0.14964 0.53998 0.18026-0.59046-0.90097 0.79571
  10 -17 -12    8.04    3.07   1-0.18981 0.54135 0.15054-0.56074-0.92084 0.81898
   9 -17 -11   -3.22    4.46   1-0.22750 0.54024 0.12316-0.53337-0.93745 0.83898
   8 -17 -10   77.82    4.72   1-0.26302 0.53696 0.09795-0.50817-0.95129 0.85622
   7 -17  -9  202.15    6.13   1-0.29665 0.53179 0.07473-0.48496-0.96277 0.87110
   6 -17  -8    9.78    2.94   1-0.32862 0.52496 0.05331-0.46355-0.97222 0.88394
   5 -17  -7    3.68    2.70   1-0.35913 0.51668 0.03353-0.44378-0.97990 0.89502
   4 -17  -6    0.33    4.68   1-0.38834 0.50708 0.01524-0.42550-0.98602 0.90453
   3 -17  -5   -3.31    2.81   1-0.41639 0.49634-0.00171-0.40856-0.99075 0.91266
   2 -17  -4   -2.13    3.04   1-0.44338 0.48453-0.01744-0.39283-0.99422 0.91952
   1 -17  -3  115.80    4.07   1-0.46942 0.47176-0.03207-0.37821-0.99655 0.92525
   0 -17  -2  515.74    7.26   1-0.49457 0.45813-0.04570-0.36459-0.99782 0.92992
  -1 -17  -1  185.56    4.89   1-0.51892 0.44367-0.05841-0.35189-0.99812 0.93361
  -2 -17   0   -3.48    3.34   1-0.54252 0.42846-0.07029-0.34002-0.99749 0.93637
  -3 -17   1   17.93    2.40   1-0.56539 0.41254-0.08141-0.32891-0.99598 0.93826
  -4 -17   2   75.20    3.49   1-0.58761 0.39595-0.09182-0.31851-0.99364 0.93932
  -5 -17   3   13.41    2.54   1-0.60919 0.37873-0.10159-0.30875-0.99050 0.93957
  -6 -17   4   25.11    3.09   1-0.63016 0.36090-0.11075-0.29959-0.98657 0.93904
  -7 -17   5  306.79    6.64   1-0.65054 0.34249-0.11937-0.29098-0.98188 0.93774
  -8 -17   6  469.51    8.28   1-0.67036 0.32351-0.12747-0.28289-0.97644 0.93570
  -9 -17   7    1.36    4.54   1-0.68964 0.30398-0.13509-0.27527-0.97026 0.93291
 -10 -17   8    2.93    4.74   1-0.70838 0.28392-0.14227-0.26811-0.96334 0.92939
 -11 -17   9    4.73    5.50   1-0.72658 0.26332-0.14902-0.26136-0.95569 0.92513
 -12 -17  10    5.09    5.59   1-0.74427 0.24221-0.15538-0.25501-0.94729 0.92013
 -13 -17  11    1.68    4.08   1-0.76144 0.22058-0.16137-0.24903-0.93816 0.91439
 -14 -17  12   33.10    5.44   1-0.77809 0.19843-0.16701-0.24340-0.92827 0.90790
 -15 -17  13   83.18    7.28   1-0.79423 0.17577-0.17231-0.23811-0.91762 0.90064
 -16 -17  14   32.37    5.69   1-0.80983 0.15258-0.17729-0.23314-0.90619 0.89260
 -17 -17  15   -2.03    7.45   1-0.82492 0.12886-0.18197-0.22847-0.89396 0.88377
 -17 -18  15   -2.07    7.59   1-0.82363 0.12756-0.19488-0.23969-0.89111 0.88091
 -16 -18  14    5.40    7.93   1-0.80862 0.15136-0.19039-0.24417-0.90338 0.88980
 -15 -18  13   54.16    6.76   1-0.79310 0.17464-0.18561-0.24894-0.91486 0.89788
 -14 -18  12   13.24    4.88   1-0.77706 0.19739-0.18054-0.25400-0.92556 0.90518
 -13 -18  11   -1.87    5.97   1-0.76051 0.21965-0.17516-0.25937-0.93549 0.91172
 -12 -18  10   67.11    5.40   1-0.74345 0.24139-0.16946-0.26507-0.94467 0.91751
 -11 -18   9   11.90    3.81   1-0.72589 0.26263-0.16341-0.27111-0.95312 0.92256
 -10 -18   8   15.48    3.62   1-0.70782 0.28335-0.15700-0.27751-0.96083 0.92687
  -9 -18   7    6.81    3.16   1-0.68923 0.30357-0.15020-0.28430-0.96781 0.93046
  -8 -18   6   28.59    3.80   1-0.67013 0.32327-0.14300-0.29150-0.97407 0.93332
  -7 -18   5  119.97    4.99   1-0.65049 0.34243-0.13536-0.29912-0.97960 0.93545
  -6 -18   4    5.01    2.68   1-0.63032 0.36105-0.12726-0.30722-0.98439 0.93685
  -5 -18   3    8.28    2.65   1-0.60958 0.37912-0.11866-0.31581-0.98843 0.93750
  -4 -18   2  223.75    5.34   1-0.58827 0.39662-0.10953-0.32493-0.99172 0.93739
  -3 -18   1    1.99    3.42   1-0.56637 0.41350-0.09983-0.33462-0.99422 0.93650
  -2 -18   0    7.24    2.43   1-0.54383 0.42977-0.08951-0.34494-0.99592 0.93480
  -1 -18  -1    7.81    2.60   1-0.52065 0.44539-0.07851-0.35592-0.99679 0.93228
   0 -18  -2   -7.38    4.35   1-0.49676 0.46030-0.06679-0.36764-0.99679 0.92888
   1 -18  -3   -0.79    3.66   1-0.47213 0.47447-0.05427-0.38015-0.99586 0.92456
   2 -18  -4   43.81    2.79   1-0.44671 0.48784-0.04089-0.39352-0.99396 0.91926
   3 -18  -5    1.67    3.61   1-0.42043 0.50036-0.02656-0.40784-0.99102 0.91292
   4 -18  -6    4.71    4.90   1-0.39321 0.51194-0.01119-0.42320-0.98693 0.90544
   5 -18  -7   19.77    2.80   1-0.36497 0.52252 0.00531-0.43970-0.98161 0.89673
   6 -18  -8    1.17    4.61   1-0.33561 0.53195 0.02307-0.45744-0.97492 0.88664
   7 -18  -9   -8.93    5.23   1-0.30500 0.54014 0.04220-0.47657-0.96671 0.87503
   8 -18 -10   -2.00    4.69   1-0.27300 0.54694 0.06285-0.49721-0.95677 0.86170
   9 -18 -11   -0.71    4.34   1-0.23942 0.55215 0.08516-0.51951-0.94486 0.84640
  10 -18 -12    8.30    3.52   1-0.20405 0.55559 0.10928-0.54362-0.93069 0.82883
  11 -18 -13    4.66    5.53   1-0.16665 0.55700 0.13536-0.56969-0.91389 0.80864
  12 -18 -14   10.16    4.38   1-0.12693 0.55607 0.16356-0.59788-0.89400 0.78535
  13 -18 -15  -11.71    6.20   1-0.08455 0.55249 0.19398-0.62829-0.87047 0.75842
  14 -18 -16   12.41    4.84   1-0.03913 0.54587 0.22667-0.66097-0.84260 0.72716
  15 -18 -17   27.91    6.25   1 0.00977 0.53578 0.26158-0.69587-0.80961 0.69077
  16 -18 -18   -0.78    7.15   1 0.06258 0.52177 0.29847-0.73276-0.77053 0.64830
  17 -18 -19    4.61    6.87   1 0.11970 0.50345 0.33683-0.77111-0.72435 0.59873
  16 -19 -18   -2.79    7.24   1 0.03016 0.55418 0.23853-0.69695-0.80335 0.68112
  15 -19 -17   49.94    6.51   1-0.01756 0.56310 0.20590-0.66434-0.83546 0.71662
  14 -19 -16    2.78    7.04   1-0.06212 0.56885 0.17522-0.63366-0.86284 0.74740
  13 -19 -15    6.17    6.56   1-0.10387 0.57181 0.14654-0.60498-0.88621 0.77416
  12 -19 -14   40.87    5.11   1-0.14317 0.57230 0.11983-0.57829-0.90615 0.79750
  11 -19 -13   12.14    5.12   1-0.18030 0.57063 0.09502-0.55348-0.92317 0.81792
  10 -19 -12   20.96    4.09   1-0.21553 0.56706 0.07198-0.53046-0.93769 0.83583
   9 -19 -11   12.93    3.61   1-0.24906 0.56179 0.05059-0.50907-0.95002 0.85156
   8 -19 -10    5.42    3.10   1-0.28110 0.55504 0.03072-0.48921-0.96046 0.86539
   7 -19  -9  121.11    5.02   1-0.31181 0.54695 0.01224-0.47074-0.96922 0.87754
   6 -19  -8    3.36    2.86   1-0.34132 0.53765-0.00497-0.45354-0.97648 0.88819
   5 -19  -7    0.58    4.11   1-0.36974 0.52727-0.02102-0.43750-0.98239 0.89750
   4 -19  -6  493.80    7.66   1-0.39716 0.51590-0.03600-0.42252-0.98708 0.90559
   3 -19  -5  -11.48    6.00   1-0.42368 0.50362-0.05001-0.40852-0.99064 0.91255
   2 -19  -4    3.94    2.58   1-0.44937 0.49050-0.06313-0.39541-0.99317 0.91847
   1 -19  -3   45.96    3.04   1-0.47427 0.47660-0.07543-0.38312-0.99472 0.92341
   0 -19  -2    1.83    3.08   1-0.49844 0.46198-0.08698-0.37158-0.99535 0.92744
  -1 -19  -1    9.39    2.28   1-0.52194 0.44667-0.09784-0.36073-0.99512 0.93060
  -2 -19   0   11.94    2.51   1-0.54479 0.43072-0.10806-0.35052-0.99405 0.93293
  -3 -19   1   90.46    4.09   1-0.56702 0.41415-0.11768-0.34090-0.99218 0.93446
  -4 -19   2  720.32    9.10   1-0.58866 0.39699-0.12676-0.33184-0.98954 0.93521
  -5 -19   3   46.16    3.60   1-0.60973 0.37926-0.13532-0.32328-0.98613 0.93520
  -6 -19   4   24.40    3.20   1-0.63025 0.36098-0.14340-0.31521-0.98199 0.93445
  -7 -19   5    2.99    4.33   1-0.65024 0.34217-0.15104-0.30758-0.97711 0.93296
  -8 -19   6    7.29    3.24   1-0.66970 0.32284-0.15826-0.30037-0.97151 0.93076
  -9 -19   7   -4.13    5.02   1-0.68865 0.30299-0.16508-0.29356-0.96518 0.92783
 -10 -19   8   24.32    3.97   1-0.70711 0.28264-0.17153-0.28711-0.95814 0.92418
 -11 -19   9   78.57    6.21   1-0.72504 0.26179-0.17763-0.28102-0.95037 0.91981
 -12 -19  10   43.00    5.41   1-0.74250 0.24044-0.18340-0.27527-0.94188 0.91471
 -13 -19  11  -11.53    6.75   1-0.75945 0.21858-0.18884-0.26983-0.93264 0.90887
 -14 -19  12   10.30    4.62   1-0.77590 0.19624-0.19399-0.26469-0.92266 0.90229
 -15 -19  13    8.09    5.49   1-0.79185 0.17339-0.19884-0.25984-0.91192 0.89494
 -16 -19  14   -7.87    7.63   1-0.80730 0.15003-0.20342-0.25527-0.90040 0.88681
 -16 -20  14    7.23    4.90   1-0.80585 0.14858-0.21640-0.26643-0.89724 0.88365
 -15 -20  13   14.10    5.14   1-0.79049 0.17203-0.21201-0.27082-0.90881 0.89183
 -14 -20  12    1.76    6.55   1-0.77463 0.19496-0.20735-0.27547-0.91960 0.89922
 -13 -20  11    2.30    5.76   1-0.75827 0.21740-0.20242-0.28039-0.92962 0.90585
 -12 -20  10   -1.23    7.31   1-0.74141 0.23934-0.19721-0.28559-0.93890 0.91173
 -11 -20   9  173.77    7.31   1-0.72407 0.26080-0.19171-0.29108-0.94745 0.91688
 -10 -20   8    6.45    3.83   1-0.70624 0.28176-0.18590-0.29688-0.95526 0.92130
  -9 -20   7   32.89    3.99   1-0.68791 0.30224-0.17976-0.30301-0.96236 0.92501
  -8 -20   6    2.13    4.73   1-0.66910 0.32223-0.17328-0.30948-0.96875 0.92800
  -7 -20   5   70.71    4.54   1-0.64979 0.34173-0.16645-0.31631-0.97442 0.93028
  -6 -20   4   -2.32    4.36   1-0.62997 0.36070-0.15923-0.32352-0.97938 0.93184
  -5 -20   3  217.91    5.89   1-0.60964 0.37917-0.15161-0.33113-0.98361 0.93268
  -4 -20   2   63.01    4.21   1-0.58878 0.39711-0.14355-0.33917-0.98712 0.93279
  -3 -20   1  612.21    8.40   1-0.56738 0.41451-0.13504-0.34768-0.98989 0.93216
  -2 -20   0   11.55    2.48   1-0.54541 0.43134-0.12604-0.35667-0.99190 0.93078
  -1 -20  -1   18.75    2.75   1-0.52287 0.44760-0.11651-0.36619-0.99314 0.92862
   0 -20  -2   10.17    2.62   1-0.49972 0.46325-0.10642-0.37628-0.99357 0.92566
   1 -20  -3   30.01    2.88   1-0.47593 0.47826-0.09571-0.38697-0.99318 0.92187
   2 -20  -4   17.13    2.92   1-0.45146 0.49260-0.08435-0.39832-0.99191 0.91721
   3 -20  -5 1270.80   12.95   1-0.42629 0.50622-0.07228-0.41038-0.98973 0.91164
   4 -20  -6   -1.74    6.53   1-0.40035 0.51908-0.05945-0.42321-0.98659 0.90509
   5 -20  -7   85.27    4.36   1-0.37359 0.53112-0.04577-0.43688-0.98240 0.89751
   6 -20  -8   21.43    2.98   1-0.34595 0.54228-0.03119-0.45146-0.97710 0.88882
   7 -20  -9   67.00    4.44   1-0.31736 0.55249-0.01562-0.46702-0.97060 0.87892
   8 -20 -10    2.40    3.12   1-0.28771 0.56164 0.00103-0.48366-0.96276 0.86769
   9 -20 -11   10.72    3.85   1-0.25691 0.56964 0.01885-0.50147-0.95346 0.85499
  10 -20 -12   -8.99    6.52   1-0.22484 0.57636 0.03794-0.52055-0.94252 0.84066
  11 -20 -13  524.80   11.00   1-0.19133 0.58166 0.05842-0.54102-0.92974 0.82448
  12 -20 -14   -3.42    6.70   1-0.15624 0.58537 0.08038-0.56297-0.91487 0.80621
  13 -20 -15    1.66    6.26   1-0.11935 0.58728 0.10393-0.58652-0.89759 0.78554
  14 -20 -16    9.44    5.14   1-0.08045 0.58718 0.12917-0.61175-0.87755 0.76211
  15 -20 -17    4.19    8.39   1-0.03927 0.58479 0.15616-0.63873-0.85430 0.73546
  16 -20 -18    2.44    5.32   1 0.00449 0.57984 0.18490-0.66746-0.82730 0.70507
  16 -21 -18    6.23    5.34   1-0.01600 0.60032 0.13679-0.64348-0.84480 0.72256
  15 -21 -17    0.78    7.55   1-0.05664 0.60217 0.11146-0.61816-0.86800 0.74916
  14 -21 -16    4.39    6.46   1-0.09519 0.60192 0.08766-0.59437-0.88818 0.77274
  13 -21 -15    0.69    4.49   1-0.13185 0.59977 0.06535-0.57207-0.90574 0.79369
  12 -21 -14   59.99    6.19   1-0.16682 0.59595 0.04446-0.55118-0.92100 0.81234
  11 -21 -13   38.48    6.07   1-0.20029 0.59062 0.02490-0.53164-0.93424 0.82897
  10 -21 -12   52.59    5.31   1-0.23242 0.58394 0.00660-0.51334-0.94569 0.84382
   9 -21 -11   20.27    3.94   1-0.26331 0.57604-0.01055-0.49620-0.95554 0.85707
   8 -21 -10    3.87    3.32   1-0.29310 0.56702-0.02662-0.48014-0.96396 0.86888
   7 -21  -9    2.12    4.45   1-0.32187 0.55700-0.04170-0.46507-0.97106 0.87938
   6 -21  -8    4.80    2.88   1-0.34972 0.54605-0.05587-0.45091-0.97697 0.88869
   5 -21  -7    2.77    3.98   1-0.37671 0.53423-0.06919-0.43759-0.98178 0.89689
   4 -21  -6  759.15    9.96   1-0.40289 0.52162-0.08173-0.42506-0.98555 0.90406
   3 -21  -5   11.82    4.24   1-0.42834 0.50826-0.09355-0.41325-0.98836 0.91026
   2 -21  -4   14.30    2.83   1-0.45308 0.49421-0.10470-0.40211-0.99025 0.91555
   1 -21  -3    6.14    2.46   1-0.47716 0.47949-0.11524-0.39158-0.99128 0.91997
   0 -21  -2   10.60    2.99   1-0.50061 0.46414-0.12519-0.38164-0.99147 0.92356
  -1 -21  -1   -1.32    3.63   1-0.52347 0.44820-0.13461-0.37223-0.99087 0.92635
  -2 -21   0   13.38    2.80   1-0.54575 0.43168-0.14352-0.36332-0.98949 0.92837
  -3 -21   1   54.76    3.82   1-0.56748 0.41460-0.15197-0.35488-0.98736 0.92963
  -4 -21   2  654.27    9.33   1-0.58867 0.39699-0.15998-0.34689-0.98448 0.93015
  -5 -21   3   13.71    3.36   1-0.60933 0.37886-0.16757-0.33930-0.98088 0.92995
  -6 -21   4   -4.87    4.61   1-0.62950 0.36022-0.17477-0.33211-0.97657 0.92902
  -7 -21   5   67.82    4.25   1-0.64916 0.34109-0.18161-0.32528-0.97154 0.92739
  -8 -21   6    0.00    4.91   1-0.66834 0.32146-0.18810-0.31880-0.96581 0.92505
  -9 -21   7   39.92    4.13   1-0.68702 0.30135-0.19426-0.31265-0.95936 0.92201
 -10 -21   8    4.46    5.53   1-0.70523 0.28075-0.20011-0.30681-0.95221 0.91825
 -11 -21   9  183.92    7.84   1-0.72295 0.25967-0.20565-0.30127-0.94434 0.91377
 -12 -21  10   20.59    4.99   1-0.74020 0.23812-0.21092-0.29602-0.93575 0.90858
 -13 -21  11    1.35    6.01   1-0.75696 0.21608-0.21590-0.29104-0.92643 0.90265
 -14 -21  12   -2.89    6.04   1-0.77324 0.19355-0.22063-0.28632-0.91636 0.89597
 -15 -21  13   24.10    5.62   1-0.78902 0.17054-0.22510-0.28185-0.90552 0.88854
 -16 -21  14  -24.27    8.32   1-0.80430 0.14703-0.22933-0.27763-0.89391 0.88032
 -16 -22  14  -13.03    8.54   1-0.80265 0.14536-0.24221-0.28889-0.89040 0.87680
 -15 -22  13   -7.50    7.84   1-0.78743 0.16895-0.23814-0.29295-0.90206 0.88507
 -14 -22  12    0.37    6.67   1-0.77173 0.19204-0.23384-0.29724-0.91294 0.89255
 -13 -22  11    8.51    4.43   1-0.75553 0.21464-0.22930-0.30177-0.92305 0.89927
 -12 -22  10  154.40    7.43   1-0.73885 0.23678-0.22452-0.30654-0.93242 0.90525
 -11 -22   9    9.50    4.87   1-0.72170 0.25842-0.21948-0.31157-0.94106 0.91049
 -10 -22   8   38.03    4.73   1-0.70408 0.27960-0.21418-0.31687-0.94898 0.91501
  -9 -22   7   31.35    4.12   1-0.68598 0.30030-0.20860-0.32244-0.95618 0.91882
  -8 -22   6    4.74    3.53   1-0.66742 0.32053-0.20273-0.32830-0.96268 0.92192
  -7 -22   5    8.50    3.53   1-0.64837 0.34029-0.19656-0.33446-0.96847 0.92432
  -6 -22   4    3.93    4.31   1-0.62884 0.35957-0.19007-0.34094-0.97356 0.92602
  -5 -22   3   -1.55    4.56   1-0.60884 0.37836-0.18325-0.34776-0.97795 0.92701
  -4 -22   2  374.04    7.54   1-0.58834 0.39666-0.17607-0.35493-0.98163 0.92729
  -3 -22   1   -4.95    4.46   1-0.56734 0.41446-0.16852-0.36247-0.98459 0.92686
  -2 -22   0    0.40    4.08   1-0.54582 0.43174-0.16057-0.37041-0.98683 0.92571
  -1 -22  -1   36.22    3.33   1-0.52377 0.44849-0.15220-0.37877-0.98834 0.92382
   0 -22  -2    9.81    2.94   1-0.50118 0.46470-0.14339-0.38757-0.98909 0.92117
   1 -22  -3   -1.99    3.79   1-0.47802 0.48034-0.13410-0.39685-0.98906 0.91775
   2 -22  -4   24.80    3.24   1-0.45427 0.49538-0.12430-0.40664-0.98823 0.91352
   3 -22  -5   -7.68    5.05   1-0.42990 0.50982-0.11396-0.41698-0.98657 0.90847
   4 -22  -6    4.29    6.24   1-0.40488 0.52360-0.10303-0.42790-0.98405 0.90255
   5 -22  -7    3.90    3.11   1-0.37918 0.53670-0.09148-0.43944-0.98061 0.89572
   6 -22  -8   -6.30    4.37   1-0.35274 0.54906-0.07925-0.45166-0.97621 0.88792
   7 -22  -9   -2.45    4.82   1-0.32553 0.56065-0.06630-0.46460-0.97078 0.87910
   8 -22 -10    1.30    4.95   1-0.29748 0.57139-0.05256-0.47833-0.96425 0.86917
   9 -22 -11   -5.49    5.28   1-0.26853 0.58125-0.03799-0.49290-0.95654 0.85807
  10 -22 -12   -4.08    6.09   1-0.23860 0.59012-0.02250-0.50837-0.94754 0.84567
  11 -22 -13    2.79    7.38   1-0.20760 0.59792-0.00604-0.52483-0.93712 0.83185
  12 -22 -14   12.05    5.10   1-0.17543 0.60456 0.01147-0.54233-0.92514 0.81648
  13 -22 -15   -3.52    6.23   1-0.14198 0.60990 0.03010-0.56095-0.91142 0.79937
  14 -22 -16    3.75    7.83   1-0.10711 0.61383 0.04992-0.58077-0.89576 0.78031
  15 -22 -17   -5.99    8.10   1-0.07066 0.61618 0.07100-0.60183-0.87789 0.75905
  15 -23 -17   -8.59    8.29   1-0.08202 0.62753 0.03409-0.58905-0.88489 0.76604
  14 -23 -16    7.69    7.90   1-0.11680 0.62352 0.01533-0.57031-0.90099 0.78554
  13 -23 -15    0.00    6.74   1-0.15024 0.61816-0.00237-0.55262-0.91520 0.80315
  12 -23 -14   27.69    5.36   1-0.18246 0.61157-0.01907-0.53592-0.92773 0.81906
  11 -23 -13   16.15    5.00   1-0.21356 0.60387-0.03484-0.52016-0.93872 0.83345
  10 -23 -12   40.68    4.99   1-0.24363 0.59515-0.04972-0.50529-0.94832 0.84645
   9 -23 -11   15.08    3.87   1-0.27276 0.58547-0.06378-0.49124-0.95665 0.85817
   8 -23 -10   19.65    4.02   1-0.30101 0.57493-0.07706-0.47797-0.96380 0.86872
   7 -23  -9   39.37    4.63   1-0.32845 0.56357-0.08963-0.46541-0.96986 0.87817
   6 -23  -8   16.69    3.69   1-0.35513 0.55145-0.10153-0.45352-0.97489 0.88660
   5 -23  -7   13.19    3.26   1-0.38110 0.53861-0.11280-0.44226-0.97897 0.89407
   4 -23  -6  267.84    6.72   1-0.40639 0.52510-0.12348-0.43158-0.98213 0.90063
   3 -23  -5   13.74    3.40   1-0.43104 0.51095-0.13362-0.42145-0.98442 0.90632
   2 -23  -4   26.55    3.36   1-0.45508 0.49620-0.14325-0.41183-0.98588 0.91118
   1 -23  -3    7.46    2.83   1-0.47854 0.48086-0.15240-0.40269-0.98654 0.91523
   0 -23  -2  174.67    5.49   1-0.50145 0.46496-0.16109-0.39401-0.98643 0.91851
  -1 -23  -1  144.57    5.25   1-0.52380 0.44852-0.16936-0.38574-0.98555 0.92103
  -2 -23   0   18.91    3.26   1-0.54564 0.43156-0.17724-0.37788-0.98395 0.92282
  -3 -23   1    3.04    4.33   1-0.56698 0.41409-0.18473-0.37039-0.98161 0.92388
  -4 -23   2  238.74    6.51   1-0.58781 0.39613-0.19187-0.36326-0.97857 0.92423
  -5 -23   3   -7.41    4.74   1-0.60815 0.37767-0.19867-0.35647-0.97481 0.92387
  -6 -23   4    9.90    3.32   1-0.62802 0.35873-0.20515-0.35000-0.97036 0.92281
  -7 -23   5   53.17    4.68   1-0.64742 0.33933-0.21132-0.34384-0.96521 0.92106
  -8 -23   6  103.26    5.71   1-0.66634 0.31946-0.21720-0.33797-0.95936 0.91861
  -9 -23   7    3.24    4.03   1-0.68480 0.29912-0.22280-0.33238-0.95282 0.91545
 -10 -23   8    9.83    4.01   1-0.70279 0.27831-0.22813-0.32705-0.94556 0.91160
 -11 -23   9   24.02    5.31   1-0.72033 0.25704-0.23321-0.32198-0.93760 0.90703
 -12 -23  10   13.10    5.07   1-0.73739 0.23530-0.23804-0.31716-0.92892 0.90174
 -13 -23  11    3.93    6.24   1-0.75397 0.21309-0.24263-0.31258-0.91950 0.89572
 -14 -23  12   -2.66    7.66   1-0.77009 0.19040-0.24699-0.30823-0.90934 0.88895
 -15 -23  13   43.84    6.62   1-0.78572 0.16724-0.25113-0.30410-0.89841 0.88142
 -15 -24  13   10.76    6.36   1-0.78391 0.16542-0.26407-0.31529-0.89458 0.87759
 -14 -24  12    2.73    5.06   1-0.76835 0.18866-0.26008-0.31927-0.90556 0.88517
 -13 -24  11    0.00    6.91   1-0.75231 0.21142-0.25589-0.32346-0.91577 0.89199
 -12 -24  10    0.35    6.18   1-0.73580 0.23371-0.25147-0.32786-0.92523 0.89805
 -11 -24   9   31.81    5.41   1-0.71882 0.25553-0.24684-0.33249-0.93396 0.90339
 -10 -24   8    6.16    6.47   1-0.70138 0.27689-0.24197-0.33735-0.94197 0.90800
  -9 -24   7    0.88    5.32   1-0.68348 0.29779-0.23687-0.34244-0.94927 0.91190
  -8 -24   6   47.77    5.15   1-0.66512 0.31823-0.23151-0.34779-0.95587 0.91510
  -7 -24   5   73.20    5.10   1-0.64630 0.33822-0.22590-0.35339-0.96176 0.91761
  -6 -24   4    3.91    3.24   1-0.62703 0.35774-0.22002-0.35926-0.96697 0.91942
  -5 -24   3   10.42    3.44   1-0.60729 0.37680-0.21386-0.36541-0.97148 0.92053
  -4 -24   2   46.40    4.21   1-0.58709 0.39540-0.20741-0.37186-0.97530 0.92096
  -3 -24   1  112.89    5.02   1-0.56641 0.41351-0.20065-0.37861-0.97842 0.92068
  -2 -24   0    9.84    2.98   1-0.54524 0.43116-0.19356-0.38569-0.98083 0.91970
  -1 -24  -1   86.50    4.57   1-0.52359 0.44831-0.18614-0.39310-0.98253 0.91801
   0 -24  -2  340.31    7.26   1-0.50144 0.46494-0.17835-0.40088-0.98351 0.91559
   1 -24  -3   29.10    3.61   1-0.47876 0.48108-0.17019-0.40903-0.98375 0.91244
   2 -24  -4    3.59    4.14   1-0.45557 0.49666-0.16163-0.41759-0.98324 0.90852
   3 -24  -5  179.41    5.81   1-0.43180 0.51172-0.15264-0.42657-0.98194 0.90384
   4 -24  -6   43.03    4.33   1-0.40746 0.52617-0.14320-0.43600-0.97984 0.89834
   5 -24  -7    7.33    3.23   1-0.38254 0.54004-0.13328-0.44591-0.97691 0.89201
   6 -24  -8   38.41    4.12   1-0.35697 0.55328-0.12285-0.45633-0.97311 0.88482
   7 -24  -9  167.30    6.52   1-0.33075 0.56586-0.11188-0.46729-0.96839 0.87671
   8 -24 -10   92.86    5.79   1-0.30383 0.57774-0.10033-0.47883-0.96272 0.86763
   9 -24 -11    0.00    6.00   1-0.27617 0.58887-0.08817-0.49099-0.95602 0.85754
  10 -24 -12    4.05    6.35   1-0.24770 0.59921-0.07535-0.50380-0.94823 0.84636
  11 -24 -13  117.47    6.82   1-0.21840 0.60871-0.06183-0.51731-0.93928 0.83401
  12 -24 -14    0.35    6.92   1-0.18818 0.61729-0.04756-0.53157-0.92906 0.82040
  13 -24 -15    4.46    6.68   1-0.15697 0.62489-0.03251-0.54661-0.91748 0.80542
  14 -24 -16   19.32    5.84   1-0.12470 0.63141-0.01662-0.56249-0.90439 0.78894
  15 -24 -17   35.79    7.02   1-0.09125 0.63677 0.00015-0.57925-0.88965 0.77081
  14 -25 -16   22.86    6.34   1-0.13113 0.63783-0.04635-0.55690-0.90634 0.79088
  13 -25 -15    4.77    5.06   1-0.16245 0.63035-0.06068-0.54258-0.91854 0.80648
  12 -25 -14   -8.29    6.38   1-0.19281 0.62192-0.07431-0.52895-0.92938 0.82072
  11 -25 -13    5.11    4.83   1-0.22230 0.61261-0.08728-0.51599-0.93898 0.83371
  10 -25 -12   -8.70    6.49   1-0.25096 0.60248-0.09962-0.50366-0.94741 0.84554
   9 -25 -11   -1.22    6.00   1-0.27886 0.59156-0.11136-0.49193-0.95476 0.85628
   8 -25 -10   28.91    4.93   1-0.30602 0.57993-0.12254-0.48075-0.96109 0.86600
   7 -25  -9   94.49    5.90   1-0.33251 0.56761-0.13320-0.47011-0.96645 0.87476
   6 -25  -8   21.23    4.23   1-0.35833 0.55464-0.14335-0.45996-0.97090 0.88261
   5 -25  -7    7.15    3.42   1-0.38354 0.54105-0.15303-0.45029-0.97448 0.88958
   4 -25  -6   13.71    3.56   1-0.40817 0.52687-0.16227-0.44106-0.97722 0.89572
   3 -25  -5    7.09    3.44   1-0.43222 0.51213-0.17109-0.43225-0.97915 0.90105
   2 -25  -4    3.30    4.18   1-0.45573 0.49683-0.17950-0.42385-0.98031 0.90559
   1 -25  -3   17.11    3.50   1-0.47872 0.48102-0.18754-0.41581-0.98070 0.90938
   0 -25  -2   72.27    4.58   1-0.50119 0.46469-0.19523-0.40814-0.98036 0.91243
  -1 -25  -1   19.98    3.74   1-0.52315 0.44786-0.20257-0.40081-0.97928 0.91476
  -2 -25   0   -1.88    4.45   1-0.54464 0.43054-0.20959-0.39380-0.97750 0.91637
  -3 -25   1    7.54    3.24   1-0.56564 0.41274-0.21630-0.38709-0.97501 0.91727
  -4 -25   2   39.66    3.81   1-0.58619 0.39448-0.22272-0.38068-0.97183 0.91748
  -5 -25   3    7.23    3.28   1-0.60626 0.37576-0.22885-0.37456-0.96795 0.91700
  -6 -25   4    4.48    4.99   1-0.62588 0.35658-0.23472-0.36870-0.96338 0.91583
  -7 -25   5    7.55    4.28   1-0.64505 0.33695-0.24033-0.36310-0.95813 0.91397
  -8 -25   6    8.35    4.31   1-0.66376 0.31686-0.24569-0.35774-0.95218 0.91142
  -9 -25   7    6.96    3.95   1-0.68202 0.29632-0.25082-0.35263-0.94554 0.90817
 -10 -25   8  -11.16    6.40   1-0.69984 0.27533-0.25571-0.34774-0.93820 0.90422
 -11 -25   9   16.17    4.56   1-0.71719 0.25389-0.26038-0.34308-0.93014 0.89956
 -12 -25  10   -6.06    6.77   1-0.73409 0.23199-0.26483-0.33864-0.92137 0.89419
 -13 -25  11    2.26    6.86   1-0.75052 0.20963-0.26908-0.33440-0.91186 0.88807
 -14 -25  12    1.60    7.18   1-0.76649 0.18679-0.27312-0.33036-0.90160 0.88121
 -14 -26  12   -0.41    8.29   1-0.76452 0.18481-0.28611-0.34151-0.89745 0.87706
 -13 -26  11   -1.55    8.03   1-0.74862 0.20772-0.28221-0.34540-0.90776 0.88397
 -12 -26  10   -2.20    7.63   1-0.73226 0.23016-0.27813-0.34948-0.91732 0.89013
 -11 -26   9   16.00    5.29   1-0.71544 0.25214-0.27384-0.35375-0.92614 0.89556
 -10 -26   8    0.33    6.06   1-0.69816 0.27366-0.26935-0.35823-0.93424 0.90026
  -9 -26   7   -0.94    6.27   1-0.68043 0.29474-0.26466-0.36292-0.94163 0.90426
  -8 -26   6   48.74    5.41   1-0.66227 0.31536-0.25975-0.36782-0.94832 0.90755
  -7 -26   5   51.62    5.04   1-0.64364 0.33554-0.25462-0.37294-0.95431 0.91015
  -6 -26   4   -5.77    5.32   1-0.62457 0.35528-0.24926-0.37829-0.95961 0.91206
  -5 -26   3    3.45    3.58   1-0.60506 0.37456-0.24366-0.38388-0.96423 0.91328
  -4 -26   2   -3.09    4.92   1-0.58511 0.39341-0.23782-0.38972-0.96816 0.91381
  -3 -26   1   -1.00    4.93   1-0.56470 0.41179-0.23171-0.39581-0.97140 0.91366
  -2 -26   0    7.15    3.06   1-0.54383 0.42973-0.22534-0.40217-0.97396 0.91282
  -1 -26  -1    0.73    3.78   1-0.52250 0.44719-0.21870-0.40881-0.97581 0.91128
   0 -26  -2   53.05    4.56   1-0.50069 0.46419-0.21175-0.41575-0.97696 0.90904
   1 -26  -3   -0.98    5.02   1-0.47840 0.48070-0.20451-0.42298-0.97740 0.90608
   2 -26  -4   -2.97    4.69   1-0.45562 0.49673-0.19694-0.43054-0.97711 0.90240
   3 -26  -5    1.01    4.85   1-0.43234 0.51224-0.18904-0.43844-0.97608 0.89797
   4 -26  -6    6.46    3.46   1-0.40853 0.52723-0.18078-0.44668-0.97429 0.89278
   5 -26  -7   11.34    3.38   1-0.38419 0.54169-0.17215-0.45530-0.97171 0.88681
   6 -26  -8    4.98    5.38   1-0.35928 0.55558-0.16314-0.46431-0.96832 0.88002
   7 -26  -9    2.88    6.31   1-0.33379 0.56888-0.15371-0.47373-0.96409 0.87239
   8 -26 -10    4.22    6.41   1-0.30769 0.58158-0.14385-0.48359-0.95898 0.86389
   9 -26 -11   -3.17    5.92   1-0.28094 0.59364-0.13353-0.49390-0.95295 0.85447
  10 -26 -12   -1.00    6.14   1-0.25354 0.60503-0.12272-0.50469-0.94596 0.84408
  11 -26 -13    3.16    6.86   1-0.22541 0.61571-0.11142-0.51599-0.93795 0.83268
  12 -26 -14   -4.83    6.97   1-0.19653 0.62564-0.09958-0.52782-0.92885 0.82019
  13 -26 -15  -12.17    7.31   1-0.16687 0.63477-0.08718-0.54021-0.91860 0.80654
  14 -26 -16    1.66    8.18   1-0.13634 0.64305-0.07420-0.55318-0.90711 0.79165
  13 -27 -15    0.81    4.88   1-0.17040 0.63829-0.11225-0.53927-0.91783 0.80576
  12 -27 -14   20.27    5.54   1-0.19949 0.62859-0.12358-0.52796-0.92761 0.81894
  11 -27 -13   35.73    5.70   1-0.22784 0.61814-0.13443-0.51711-0.93630 0.83102
  10 -27 -12   -3.79    6.44   1-0.25550 0.60700-0.14483-0.50672-0.94397 0.84209
   9 -27 -11    0.00    6.23   1-0.28250 0.59519-0.15480-0.49676-0.95067 0.85218
   8 -27 -10   37.12    5.00   1-0.30887 0.58276-0.16435-0.48721-0.95644 0.86136
   7 -27  -9   20.70    4.78   1-0.33464 0.56973-0.17351-0.47806-0.96134 0.86964
   6 -27  -8   15.58    3.97   1-0.35984 0.55613-0.18230-0.46929-0.96539 0.87709
   5 -27  -7   -1.39    5.59   1-0.38448 0.54198-0.19072-0.46087-0.96862 0.88372
   4 -27  -6   21.90    4.34   1-0.40858 0.52728-0.19880-0.45280-0.97106 0.88955
   3 -27  -5   39.73    4.12   1-0.43218 0.51207-0.20655-0.44506-0.97274 0.89462
   2 -27  -4   -3.11    4.88   1-0.45527 0.49636-0.21399-0.43763-0.97367 0.89895
   1 -27  -3   -6.15    5.37   1-0.47786 0.48016-0.22113-0.43050-0.97387 0.90254
   0 -27  -2  196.39    6.60   1-0.49999 0.46348-0.22798-0.42366-0.97335 0.90542
  -1 -27  -1   33.29    4.34   1-0.52164 0.44633-0.23455-0.41709-0.97212 0.90759
  -2 -27   0    4.78    3.31   1-0.54283 0.42873-0.24086-0.41079-0.97020 0.90907
  -3 -27   1    8.28    3.64   1-0.56358 0.41067-0.24692-0.40474-0.96759 0.90985
  -4 -27   2   14.39    4.19   1-0.58387 0.39217-0.25273-0.39894-0.96430 0.90995
  -5 -27   3    2.77    5.78   1-0.60372 0.37321-0.25830-0.39337-0.96031 0.90936
  -6 -27   4   19.76    3.94   1-0.62313 0.35382-0.26365-0.38803-0.95565 0.90809
  -7 -27   5   37.21    5.07   1-0.64210 0.33399-0.26878-0.38291-0.95030 0.90614
  -8 -27   6   77.49    5.76   1-0.66063 0.31373-0.27370-0.37801-0.94426 0.90350
  -9 -27   7    3.09    4.53   1-0.67871 0.29301-0.27841-0.37331-0.93753 0.90016
 -10 -27   8  -11.61    6.76   1-0.69636 0.27185-0.28292-0.36880-0.93010 0.89612
 -11 -27   9   -9.70    7.07   1-0.71356 0.25025-0.28723-0.36450-0.92195 0.89137
 -12 -27  10    1.14    7.15   1-0.73031 0.22821-0.29136-0.36038-0.91309 0.88590
 -13 -27  11    6.39    7.74   1-0.74660 0.20569-0.29530-0.35645-0.90348 0.87969
 -14 -27  12    5.90    8.02   1-0.76242 0.18273-0.29906-0.35270-0.89312 0.87273
 -13 -28  11    2.47    7.66   1-0.74446 0.20356-0.30833-0.36755-0.89901 0.87522
 -12 -28  10   15.22    5.47   1-0.72824 0.22613-0.30453-0.37134-0.90867 0.88148
 -11 -28   9   20.58    5.23   1-0.71156 0.24825-0.30056-0.37531-0.91758 0.88700
 -10 -28   8    5.30    6.44   1-0.69444 0.26993-0.29640-0.37945-0.92577 0.89179
  -9 -28   7    3.37    6.21   1-0.67687 0.29116-0.29207-0.38378-0.93325 0.89588
  -8 -28   6   21.77    4.58   1-0.65886 0.31195-0.28754-0.38830-0.94002 0.89926
  -7 -28   5   14.10    4.62   1-0.64042 0.33231-0.28283-0.39300-0.94611 0.90194
  -6 -28   4    4.18    5.68   1-0.62154 0.35223-0.27791-0.39791-0.95150 0.90394
  -5 -28   3   -2.31    5.91   1-0.60223 0.37171-0.27280-0.40302-0.95621 0.90525
  -4 -28   2   55.28    4.85   1-0.58248 0.39076-0.26747-0.40833-0.96024 0.90589
  -3 -28   1   13.21    4.06   1-0.56229 0.40938-0.26193-0.41387-0.96358 0.90584
  -2 -28   0    4.61    3.59   1-0.54166 0.42756-0.25616-0.41963-0.96625 0.90511
  -1 -28  -1   42.83    4.43   1-0.52059 0.44529-0.25016-0.42562-0.96822 0.90369
   0 -28  -2   75.79    5.34   1-0.49908 0.46257-0.24392-0.43185-0.96951 0.90158
   1 -28  -3    1.61    5.55   1-0.47711 0.47939-0.23744-0.43833-0.97010 0.89877
   2 -28  -4    7.07    3.85   1-0.45467 0.49576-0.23069-0.44506-0.96998 0.89526
   3 -28  -5   19.90    4.17   1-0.43176 0.51164-0.22367-0.45207-0.96914 0.89102
   4 -28  -6   94.00    5.54   1-0.40835 0.52705-0.21638-0.45936-0.96756 0.88605
   5 -28  -7   17.59    4.11   1-0.38446 0.54195-0.20879-0.46693-0.96523 0.88033
   6 -28  -8   -3.31    5.76   1-0.36005 0.55634-0.20090-0.47481-0.96213 0.87383
   7 -28  -9   68.83    5.41   1-0.33512 0.57021-0.19270-0.48301-0.95824 0.86654
   8 -28 -10   21.15    4.89   1-0.30963 0.58352-0.18417-0.49153-0.95352 0.85843
   9 -28 -11   -3.06    6.43   1-0.28358 0.59628-0.17529-0.50040-0.94795 0.84947
  10 -28 -12    6.42    7.41   1-0.25693 0.60843-0.16606-0.50962-0.94149 0.83961
  11 -28 -13   13.30    5.48   1-0.22967 0.61997-0.15646-0.51921-0.93410 0.82883
  12 -28 -14    4.73    5.65   1-0.20177 0.63086-0.14648-0.52919-0.92574 0.81707
  13 -28 -15   -3.74    5.28   1-0.17318 0.64107-0.13610-0.53955-0.91635 0.80428
  12 -29 -14    1.62    7.68   1-0.20346 0.63254-0.16844-0.53137-0.92333 0.81465
  11 -29 -13    8.51    8.82   1-0.23099 0.62128-0.17765-0.52216-0.93142 0.82615
  10 -29 -12   -4.06    7.18   1-0.25791 0.60940-0.18654-0.51328-0.93858 0.83670
   9 -29 -11   -1.41    6.30   1-0.28425 0.59694-0.19511-0.50472-0.94485 0.84636
   8 -29 -10   10.63    4.41   1-0.31002 0.58391-0.20337-0.49646-0.95025 0.85515
   7 -29  -9    0.32    5.96   1-0.33526 0.57034-0.21134-0.48850-0.95482 0.86312
   6 -29  -8    2.50    3.87   1-0.35996 0.55624-0.21903-0.48083-0.95858 0.87028
   5 -29  -7   29.73    4.75   1-0.38416 0.54164-0.22643-0.47343-0.96157 0.87666
   4 -29  -6   88.14    5.76   1-0.40787 0.52655-0.23357-0.46630-0.96380 0.88229
   3 -29  -5   65.02    5.20   1-0.43109 0.51097-0.24045-0.45943-0.96529 0.88717
   2 -29  -4    1.99    5.45   1-0.45384 0.49493-0.24708-0.45281-0.96605 0.89133
   1 -29  -3    5.77    3.58   1-0.47614 0.47843-0.25347-0.44643-0.96611 0.89478
   0 -29  -2   15.57    4.09   1-0.49798 0.46147-0.25962-0.44028-0.96546 0.89753
  -1 -29  -1   -0.84    5.36   1-0.51937 0.44406-0.26555-0.43436-0.96411 0.89958
  -2 -29   0    3.40    3.90   1-0.54032 0.42621-0.27126-0.42866-0.96208 0.90094
  -3 -29   1   73.71    5.51   1-0.56084 0.40793-0.27676-0.42317-0.95937 0.90163
  -4 -29   2  156.22    6.50   1-0.58092 0.38921-0.28206-0.41788-0.95598 0.90163
  -5 -29   3    4.52    6.67   1-0.60058 0.37007-0.28715-0.41279-0.95191 0.90095
  -6 -29   4    2.49    5.87   1-0.61981 0.35049-0.29205-0.40790-0.94716 0.89960
  -7 -29   5    4.03    4.22   1-0.63860 0.33048-0.29677-0.40320-0.94172 0.89755
  -8 -29   6  -14.74    6.80   1-0.65697 0.31005-0.30129-0.39868-0.93560 0.89483
  -9 -29   7    0.70    6.25   1-0.67490 0.28918-0.30564-0.39434-0.92878 0.89140
 -10 -29   8   15.53    4.84   1-0.69239 0.26788-0.30982-0.39017-0.92126 0.88728
 -11 -29   9   41.18    6.58   1-0.70945 0.24614-0.31382-0.38618-0.91302 0.88244
 -12 -29  10   31.37    6.21   1-0.72606 0.22394-0.31766-0.38235-0.90406 0.87687
 -12 -30  10   10.16    5.75   1-0.72375 0.22163-0.33073-0.39341-0.89926 0.87207
 -11 -30   9   71.78    6.82   1-0.70721 0.24389-0.32703-0.39710-0.90827 0.87768
 -10 -30   8   11.72    4.95   1-0.69022 0.26571-0.32317-0.40095-0.91655 0.88257
  -9 -30   7   -1.99    5.12   1-0.67280 0.28708-0.31915-0.40497-0.92412 0.88674
  -8 -30   6   -1.04    6.51   1-0.65494 0.30802-0.31496-0.40914-0.93098 0.89021
  -7 -30   5   -8.04    6.51   1-0.63666 0.32853-0.31061-0.41349-0.93715 0.89298
  -6 -30   4    4.70    3.96   1-0.61793 0.34862-0.30609-0.41800-0.94262 0.89506
  -5 -30   3   13.68    4.35   1-0.59879 0.36827-0.30139-0.42269-0.94742 0.89646
  -4 -30   2   11.20    4.92   1-0.57923 0.38751-0.29651-0.42757-0.95153 0.89718
  -3 -30   1   25.13    4.72   1-0.55923 0.40632-0.29144-0.43262-0.95496 0.89722
  -2 -30   0   -2.08    5.62   1-0.53882 0.42470-0.28619-0.43786-0.95772 0.89658
  -1 -30  -1    2.06    5.73   1-0.51797 0.44266-0.28075-0.44330-0.95980 0.89526
   0 -30  -2   -2.64    5.59   1-0.49670 0.46018-0.27510-0.44894-0.96119 0.89326
   1 -30  -3   -7.36    5.81   1-0.47497 0.47726-0.26925-0.45478-0.96189 0.89057
   2 -30  -4    9.66    3.87   1-0.45281 0.49390-0.26319-0.46083-0.96190 0.88718
   3 -30  -5   11.02    4.59   1-0.43020 0.51009-0.25691-0.46710-0.96120 0.88308
   4 -30  -6    5.55    6.96   1-0.40714 0.52582-0.25041-0.47359-0.95979 0.87827
   5 -30  -7    2.21    5.59   1-0.38360 0.54108-0.24368-0.48031-0.95764 0.87273
   6 -30  -8    3.91    5.53   1-0.35958 0.55586-0.23671-0.48727-0.95475 0.86644
   7 -30  -9   -5.73    6.30   1-0.33508 0.57016-0.22950-0.49447-0.95109 0.85939
   8 -30 -10   -1.05    6.51   1-0.31006 0.58394-0.22204-0.50193-0.94664 0.85154
   9 -30 -11   -1.09    6.78   1-0.28454 0.59722-0.21432-0.50964-0.94138 0.84289
  10 -30 -12    6.86    5.24   1-0.25847 0.60995-0.20634-0.51761-0.93528 0.83340
  11 -30 -13   11.17    5.99   1-0.23184 0.62212-0.19809-0.52585-0.92831 0.82303
  12 -30 -14   -4.18    8.53   1-0.20464 0.63371-0.18956-0.53437-0.92043 0.81175
  11 -31 -13   39.53    6.67   1-0.23228 0.62255-0.21788-0.53020-0.92480 0.81951
  10 -31 -12    0.79    7.68   1-0.25864 0.61012-0.22556-0.52253-0.93161 0.82973
   9 -31 -11    3.40    6.90   1-0.28447 0.59715-0.23301-0.51509-0.93758 0.83909
   8 -31 -10   21.80    5.09   1-0.30979 0.58368-0.24024-0.50787-0.94272 0.84763
   7 -31  -9    5.61    6.85   1-0.33461 0.56969-0.24724-0.50088-0.94707 0.85537
   6 -31  -8    6.10    4.36   1-0.35894 0.55522-0.25402-0.49410-0.95064 0.86233
   5 -31  -7   -8.56    6.34   1-0.38279 0.54027-0.26059-0.48754-0.95345 0.86854
   4 -31  -6   24.11    5.09   1-0.40617 0.52485-0.26695-0.48119-0.95553 0.87401
   3 -31  -5   37.35    5.29   1-0.42910 0.50898-0.27310-0.47505-0.95688 0.87876
   2 -31  -4    2.80    5.72   1-0.45158 0.49266-0.27905-0.46910-0.95752 0.88280
   1 -31  -3   10.32    3.94   1-0.47363 0.47590-0.28481-0.46335-0.95746 0.88613
   0 -31  -2    5.52    6.64   1-0.49523 0.45871-0.29038-0.45779-0.95671 0.88878
  -1 -31  -1    8.46    4.21   1-0.51640 0.44108-0.29576-0.45242-0.95527 0.89073
  -2 -31   0   -1.24    6.09   1-0.53715 0.42303-0.30096-0.44723-0.95315 0.89201
  -3 -31   1   21.21    4.46   1-0.55748 0.40456-0.30598-0.44222-0.95036 0.89261
  -4 -31   2    4.16    6.52   1-0.57738 0.38566-0.31083-0.43738-0.94688 0.89253
  -5 -31   3    9.01    4.49   1-0.59687 0.36634-0.31551-0.43271-0.94273 0.89177
  -6 -31   4    6.40    4.38   1-0.61594 0.34660-0.32002-0.42821-0.93790 0.89033
  -7 -31   5    9.40    4.39   1-0.63457 0.32645-0.32437-0.42387-0.93238 0.88821
  -8 -31   6    5.77    6.99   1-0.65278 0.30586-0.32855-0.41969-0.92617 0.88540
  -9 -31   7    6.94    4.82   1-0.67058 0.28485-0.33259-0.41566-0.91927 0.88189
 -10 -31   8   -2.54    5.06   1-0.68793 0.26341-0.33646-0.41180-0.91166 0.87767
 -11 -31   9   -6.53    8.21   1-0.70485 0.24153-0.34019-0.40808-0.90333 0.87274
 -11 -32   9   -8.01    8.44   1-0.70238 0.23904-0.35330-0.41910-0.89819 0.86760
 -10 -32   8    0.40    6.50   1-0.68552 0.26098-0.34970-0.42269-0.90657 0.87258
  -9 -32   7   -3.49    7.27   1-0.66822 0.28250-0.34596-0.42642-0.91422 0.87684
  -8 -32   6    6.36    7.87   1-0.65051 0.30357-0.34207-0.43030-0.92117 0.88039
  -7 -32   5   76.82    6.46   1-0.63236 0.32423-0.33804-0.43433-0.92742 0.88325
  -6 -32   4    8.06    4.50   1-0.61379 0.34446-0.33386-0.43850-0.93298 0.88541
  -5 -32   3   -3.75    6.38   1-0.59481 0.36427-0.32952-0.44283-0.93785 0.88688
  -4 -32   2   60.41    5.47   1-0.57540 0.38367-0.32503-0.44731-0.94204 0.88768
  -3 -32   1    2.30    4.53   1-0.55557 0.40265-0.32039-0.45194-0.94555 0.88780
  -2 -32   0   -4.86    6.22   1-0.53534 0.42121-0.31558-0.45674-0.94839 0.88724
  -1 -32  -1   89.96    6.01   1-0.51468 0.43935-0.31061-0.46170-0.95054 0.88600
   0 -32  -2   43.12    5.94   1-0.49360 0.45707-0.30547-0.46683-0.95202 0.88408
   1 -32  -3   62.56    5.85   1-0.47210 0.47437-0.30017-0.47213-0.95282 0.88148
   2 -32  -4    7.95    4.04   1-0.45016 0.49124-0.29469-0.47760-0.95292 0.87819
   3 -32  -5   -3.62    6.35   1-0.42781 0.50767-0.28903-0.48325-0.95233 0.87421
   4 -32  -6   76.73    5.88   1-0.40500 0.52367-0.28320-0.48907-0.95103 0.86951
   5 -32  -7   -7.55    6.53   1-0.38175 0.53922-0.27718-0.49508-0.94901 0.86410
   6 -32  -8   11.46    4.77   1-0.35805 0.55432-0.27098-0.50128-0.94627 0.85796
   7 -32  -9  132.25    7.72   1-0.33388 0.56895-0.26459-0.50766-0.94277 0.85107
   8 -32 -10   17.14    5.56   1-0.30923 0.58311-0.25800-0.51423-0.93851 0.84341
   9 -32 -11    6.06    5.07   1-0.28410 0.59678-0.25123-0.52100-0.93346 0.83497
  10 -32 -12   -3.26    7.58   1-0.25848 0.60995-0.24426-0.52797-0.92761 0.82572
  10 -33 -12   -2.52    7.07   1-0.25800 0.60946-0.26249-0.53387-0.92328 0.82139
   9 -33 -11    1.21    7.25   1-0.28345 0.59611-0.26902-0.52734-0.92905 0.83055
   8 -33 -10   37.29    6.55   1-0.30841 0.58227-0.27539-0.52098-0.93401 0.83891
   7 -33  -9   13.59    5.39   1-0.33290 0.56796-0.28159-0.51479-0.93821 0.84650
   6 -33  -8   17.96    5.47   1-0.35692 0.55319-0.28763-0.50876-0.94164 0.85333
   5 -33  -7   -6.42    6.06   1-0.38049 0.53796-0.29350-0.50290-0.94433 0.85942
   4 -33  -6  -15.36    7.19   1-0.40362 0.52229-0.29920-0.49721-0.94630 0.86478
   3 -33  -5    0.34    6.35   1-0.42631 0.50618-0.30474-0.49167-0.94755 0.86943
   2 -33  -4   10.32    4.15   1-0.44856 0.48963-0.31012-0.48630-0.94810 0.87337
   1 -33  -3   15.78    5.10   1-0.47040 0.47266-0.31534-0.48109-0.94796 0.87662
   0 -33  -2  182.22    7.94   1-0.49180 0.45526-0.32040-0.47604-0.94712 0.87918
  -1 -33  -1    2.68    7.08   1-0.51279 0.43746-0.32531-0.47114-0.94561 0.88106
  -2 -33   0    4.90    4.19   1-0.53336 0.41923-0.33007-0.46639-0.94341 0.88226
  -3 -33   1    5.47    6.68   1-0.55352 0.40060-0.33468-0.46179-0.94054 0.88279
  -4 -33   2   -6.26    6.71   1-0.57327 0.38153-0.33913-0.45734-0.93699 0.88263
  -5 -33   3    6.57    4.53   1-0.59260 0.36206-0.34345-0.45304-0.93277 0.88180
  -6 -33   4    6.93    4.92   1-0.61152 0.34219-0.34761-0.44888-0.92786 0.88029
  -7 -33   5   46.17    6.53   1-0.63002 0.32189-0.35164-0.44486-0.92226 0.87809
  -8 -33   6   51.00    6.83   1-0.64810 0.30116-0.35553-0.44098-0.91597 0.87519
  -9 -33   7   -3.22    7.79   1-0.66575 0.28002-0.35928-0.43724-0.90898 0.87160
 -10 -33   8    2.51    7.31   1-0.68298 0.25844-0.36289-0.43364-0.90128 0.86729
  -9 -34   7   -4.99    7.83   1-0.66316 0.27742-0.37254-0.44811-0.90354 0.86615
  -8 -34   6   62.30    7.36   1-0.64557 0.29862-0.36892-0.45172-0.91058 0.86979
  -7 -34   5    0.39    8.27   1-0.62755 0.31941-0.36517-0.45546-0.91691 0.87273
  -6 -34   4    0.38    7.60   1-0.60912 0.33977-0.36129-0.45933-0.92254 0.87497
  -5 -34   3   -4.43    6.65   1-0.59027 0.35972-0.35728-0.46334-0.92749 0.87652
  -4 -34   2    2.53    6.59   1-0.57100 0.37927-0.35314-0.46747-0.93175 0.87739
  -3 -34   1    3.92    4.15   1-0.55133 0.39840-0.34885-0.47175-0.93533 0.87758
  -2 -34   0    1.06    6.07   1-0.53125 0.41711-0.34444-0.47616-0.93824 0.87709
  -1 -34  -1    3.85    6.90   1-0.51076 0.43541-0.33988-0.48071-0.94047 0.87592
   0 -34  -2   37.35    5.92   1-0.48984 0.45330-0.33518-0.48539-0.94201 0.87407
   1 -34  -3   -1.05    6.78   1-0.46853 0.47078-0.33034-0.49022-0.94288 0.87154
   2 -34  -4    7.94    4.46   1-0.44679 0.48785-0.32537-0.49519-0.94306 0.86833
   3 -34  -5   -2.14    6.49   1-0.42463 0.50449-0.32024-0.50031-0.94255 0.86442
   4 -34  -6    0.73    6.31   1-0.40204 0.52071-0.31497-0.50557-0.94133 0.85981
   5 -34  -7   -0.37    6.29   1-0.37903 0.53649-0.30956-0.51097-0.93941 0.85449
   6 -34  -8   -2.66    7.33   1-0.35557 0.55183-0.30400-0.51652-0.93676 0.84845
   7 -34  -9    1.96    8.19   1-0.33168 0.56674-0.29829-0.52222-0.93338 0.84167
   8 -34 -10   16.18    5.70   1-0.30732 0.58119-0.29244-0.52806-0.92924 0.83414
   9 -34 -11   -5.86    7.99   1-0.28251 0.59517-0.28645-0.53405-0.92434 0.82584
   8 -35 -10   55.71    6.79   1-0.30601 0.57986-0.30919-0.53545-0.92421 0.82910
   7 -35  -9   -5.69    8.99   1-0.33024 0.56530-0.31472-0.52993-0.92830 0.83659
   6 -35  -8    5.93    7.89   1-0.35402 0.55028-0.32012-0.52454-0.93164 0.84332
   5 -35  -7   11.77    4.85   1-0.37737 0.53482-0.32539-0.51927-0.93425 0.84933
   4 -35  -6   14.18    5.33   1-0.40028 0.51894-0.33054-0.51414-0.93614 0.85461
   3 -35  -5   14.13    5.09   1-0.42277 0.50263-0.33555-0.50913-0.93732 0.85919
   2 -35  -4   -4.41    6.80   1-0.44484 0.48590-0.34044-0.50425-0.93780 0.86307
   1 -35  -3   -1.09    7.29   1-0.46649 0.46875-0.34520-0.49951-0.93759 0.86625
   0 -35  -2  112.41    7.11   1-0.48773 0.45119-0.34982-0.49489-0.93669 0.86875
  -1 -35  -1    4.74    6.87   1-0.50856 0.43323-0.35432-0.49040-0.93511 0.87057
  -2 -35   0    8.99    4.47   1-0.52899 0.41484-0.35869-0.48604-0.93286 0.87170
  -3 -35   1    0.37    7.16   1-0.54900 0.39605-0.36293-0.48180-0.92992 0.87216
  -4 -35   2   28.82    5.45   1-0.56860 0.37686-0.36705-0.47770-0.92630 0.87194
  -5 -35   3   10.18    5.28   1-0.58780 0.35726-0.37104-0.47372-0.92201 0.87104
  -6 -35   4   11.99    5.45   1-0.60658 0.33724-0.37490-0.46986-0.91702 0.86945
  -7 -35   5  -20.20    9.21   1-0.62495 0.31681-0.37864-0.46613-0.91135 0.86717
  -8 -35   6   23.31    6.42   1-0.64291 0.29596-0.38226-0.46252-0.90498 0.86419
  -7 -36   5   31.83    6.37   1-0.62223 0.31408-0.39205-0.47685-0.90559 0.86141
  -6 -36   4    5.92    4.97   1-0.60391 0.33457-0.38844-0.48045-0.91130 0.86372
  -5 -36   3    8.18    5.17   1-0.58519 0.35465-0.38472-0.48417-0.91632 0.86535
  -4 -36   2   50.14    6.69   1-0.56606 0.37431-0.38088-0.48800-0.92065 0.86628
  -3 -36   1   26.44    5.94   1-0.54653 0.39358-0.37692-0.49195-0.92430 0.86654
  -2 -36   0   -3.44    7.28   1-0.52658 0.41242-0.37284-0.49602-0.92727 0.86611
  -1 -36  -1   36.06    5.61   1-0.50622 0.43087-0.36865-0.50020-0.92955 0.86500
   0 -36  -2   16.48    4.99   1-0.48547 0.44892-0.36434-0.50451-0.93116 0.86321
   1 -36  -3   31.15    5.29   1-0.46430 0.46655-0.35991-0.50893-0.93208 0.86074
   2 -36  -4   -1.15    7.47   1-0.44273 0.48377-0.35536-0.51347-0.93232 0.85758
   3 -36  -5   63.27    6.12   1-0.42074 0.50059-0.35070-0.51812-0.93187 0.85373
   4 -36  -6   65.24    6.46   1-0.39833 0.51699-0.34592-0.52289-0.93071 0.84919
   5 -36  -7   -4.01    7.50   1-0.37551 0.53296-0.34102-0.52778-0.92885 0.84393
   6 -36  -8   -4.51    7.39   1-0.35226 0.54852-0.33601-0.53278-0.92627 0.83796
   7 -36  -9   71.36    6.77   1-0.32858 0.56363-0.33089-0.53790-0.92296 0.83125
   5 -37  -7   -0.42    7.95   1-0.37347 0.53091-0.35646-0.53648-0.92322 0.83829
   4 -37  -6    8.98    9.15   1-0.39621 0.51486-0.36112-0.53182-0.92506 0.84353
   3 -37  -5    8.45    8.51   1-0.41854 0.49838-0.36568-0.52727-0.92619 0.84805
   2 -37  -4    4.38    6.95   1-0.44045 0.48150-0.37014-0.52282-0.92662 0.85188
   1 -37  -3   -5.93    7.59   1-0.46196 0.46420-0.37449-0.51848-0.92636 0.85502
   0 -37  -2    8.48    5.27   1-0.48305 0.44649-0.37874-0.51424-0.92541 0.85746
  -1 -37  -1    1.58    7.09   1-0.50374 0.42838-0.38287-0.51012-0.92378 0.85922
  -2 -37   0   -9.14    7.16   1-0.52402 0.40988-0.38690-0.50610-0.92146 0.86031
  -3 -37   1    2.01    7.73   1-0.54391 0.39096-0.39082-0.50219-0.91847 0.86071
  -4 -37   2    4.48    8.74   1-0.56338 0.37163-0.39463-0.49838-0.91479 0.86042
  -5 -37   3   -2.90    8.11   1-0.58246 0.35190-0.39833-0.49469-0.91042 0.85945
  -3 -38   1   14.39    5.92   1-0.54116 0.38820-0.40464-0.51250-0.91243 0.85466
  -2 -38   0    4.13    8.01   1-0.52133 0.40717-0.40087-0.51626-0.91545 0.85429
  -1 -38  -1   -2.05    7.47   1-0.50111 0.42574-0.39700-0.52012-0.91779 0.85323
   0 -38  -2    6.56    7.42   1-0.48048 0.44391-0.39303-0.52409-0.91945 0.85149
   1 -38  -3  -11.10    7.76   1-0.45945 0.46168-0.38896-0.52815-0.92042 0.84907
   2 -38  -4    4.14    7.69   1-0.43801 0.47905-0.38479-0.53231-0.92070 0.84596
   3 -38  -5   10.03    5.72   1-0.41617 0.49601-0.38053-0.53656-0.92028 0.84215
   3 -38  -4   41.65    6.40   1-0.41924 0.51727-0.41494-0.50215-0.90646 0.86226
   2 -38  -3  -11.13    7.98   1-0.44077 0.50000-0.41863-0.49847-0.90662 0.86581
   1 -38  -2    3.69    6.62   1-0.46190 0.48232-0.42222-0.49489-0.90610 0.86868
   0 -38  -1   14.10    5.67   1-0.48263 0.46425-0.42570-0.49141-0.90490 0.87088
  -1 -38   0   -8.60    7.93   1-0.50296 0.44578-0.42908-0.48804-0.90302 0.87240
  -2 -38   1   -2.88    7.74   1-0.52290 0.42692-0.43236-0.48477-0.90048 0.87325
  -3 -38   2   23.92    6.16   1-0.54242 0.40765-0.43554-0.48160-0.89726 0.87343
  -4 -38   3   68.95    7.40   1-0.56156 0.38799-0.43860-0.47854-0.89336 0.87293
  -5 -37   4   38.05    6.22   1-0.58348 0.37112-0.42896-0.46406-0.89496 0.87792
  -4 -37   3   57.26    6.78   1-0.56471 0.39114-0.42589-0.46712-0.89951 0.87908
  -3 -37   2   22.42    6.06   1-0.54553 0.41077-0.42272-0.47029-0.90338 0.87956
  -2 -37   1   -1.98    7.40   1-0.52596 0.42998-0.41943-0.47357-0.90659 0.87936
  -1 -37   0    1.58    7.26   1-0.50598 0.44881-0.41603-0.47696-0.90912 0.87850
   0 -37  -1    5.50    7.29   1-0.48560 0.46724-0.41251-0.48046-0.91098 0.87697
   1 -37  -2   -3.94    6.57   1-0.46482 0.48525-0.40889-0.48408-0.91217 0.87476
   2 -37  -3    6.34    7.75   1-0.44365 0.50288-0.40516-0.48780-0.91269 0.87189
   3 -37  -4   50.70    6.15   1-0.42207 0.52010-0.40131-0.49164-0.91253 0.86833
   4 -37  -5   12.00    6.22   1-0.40008 0.53692-0.39735-0.49559-0.91168 0.86409
   5 -37  -6   13.46    5.55   1-0.37769 0.55332-0.39329-0.49965-0.91015 0.85916
   7 -36  -8   -2.52    7.55   1-0.33411 0.58734-0.37035-0.49844-0.91082 0.85304
   6 -36  -7   -7.76    7.67   1-0.35740 0.57184-0.37484-0.49395-0.91377 0.85939
   5 -36  -6   -7.18    7.70   1-0.38027 0.55590-0.37922-0.48958-0.91601 0.86502
   4 -36  -5   -0.78    8.61   1-0.40272 0.53956-0.38347-0.48534-0.91754 0.86995
   3 -36  -4   -5.78    7.99   1-0.42476 0.52280-0.38760-0.48121-0.91839 0.87419
   2 -36  -3    1.91    6.66   1-0.44639 0.50563-0.39161-0.47721-0.91855 0.87775
   1 -36  -2    2.65    6.83   1-0.46761 0.48806-0.39550-0.47333-0.91804 0.88064
   0 -36  -1    0.00    6.86   1-0.48844 0.47008-0.39927-0.46957-0.91686 0.88285
  -1 -36   0   -3.78    6.71   1-0.50886 0.45170-0.40292-0.46593-0.91501 0.88439
  -2 -36   1    3.05    7.00   1-0.52889 0.43292-0.40645-0.46241-0.91249 0.88527
  -3 -36   2    2.70    7.84   1-0.54851 0.41375-0.40986-0.45900-0.90930 0.88548
  -4 -36   3   -5.47    8.22   1-0.56774 0.39417-0.41315-0.45572-0.90545 0.88502
  -5 -36   4   14.94    5.29   1-0.58656 0.37420-0.41633-0.45256-0.90092 0.88389
  -6 -36   5   -6.11    8.08   1-0.60498 0.35382-0.41938-0.44951-0.89572 0.88208
  -7 -36   6   -0.84    7.78   1-0.62298 0.33302-0.42232-0.44658-0.88983 0.87958
  -8 -35   7   24.33    6.21   1-0.64368 0.31492-0.41278-0.43200-0.88910 0.88225
  -7 -35   6   41.55    5.92   1-0.62603 0.33607-0.40987-0.43490-0.89564 0.88540
  -6 -35   5   -0.79    7.18   1-0.60798 0.35683-0.40683-0.43793-0.90150 0.88787
  -5 -35   4    9.97    5.07   1-0.58952 0.37716-0.40367-0.44108-0.90668 0.88965
  -4 -35   3    7.14    7.55   1-0.57065 0.39709-0.40039-0.44436-0.91119 0.89076
  -3 -35   2   17.76    5.03   1-0.55138 0.41662-0.39697-0.44776-0.91502 0.89120
  -2 -35   1    0.37    6.95   1-0.53171 0.43574-0.39344-0.45129-0.91819 0.89097
  -1 -35   0    0.00    7.01   1-0.51164 0.45447-0.38977-0.45495-0.92070 0.89008
   0 -35  -1   44.78    6.09   1-0.49115 0.47280-0.38597-0.45873-0.92253 0.88853
   1 -35  -2    2.91    7.14   1-0.47028 0.49072-0.38205-0.46265-0.92371 0.88630
   2 -35  -3    5.13    5.90   1-0.44899 0.50824-0.37799-0.46670-0.92421 0.88341
   3 -35  -4   15.75    5.33   1-0.42731 0.52535-0.37381-0.47088-0.92404 0.87985
   4 -35  -5   12.61    5.16   1-0.40521 0.54205-0.36949-0.47519-0.92319 0.87560
   5 -35  -6   16.33    5.16   1-0.38270 0.55833-0.36503-0.47963-0.92165 0.87066
   6 -35  -7    0.79    7.04   1-0.35976 0.57420-0.36044-0.48421-0.91941 0.86503
   7 -35  -8    8.09    5.37   1-0.33639 0.58963-0.35572-0.48893-0.91646 0.85868
   8 -35  -9    6.88    5.74   1-0.31260 0.60464-0.35086-0.49378-0.91279 0.85162
   9 -34 -10   10.01    5.13   1-0.29030 0.62115-0.33054-0.48996-0.91377 0.84921
   8 -34  -9   26.17    5.95   1-0.31463 0.60669-0.33581-0.48469-0.91820 0.85703
   7 -34  -8   41.54    6.24   1-0.33852 0.59176-0.34093-0.47958-0.92188 0.86410
   6 -34  -7   -0.76    7.35   1-0.36196 0.57641-0.34590-0.47462-0.92483 0.87046
   5 -34  -6   -0.74    6.93   1-0.38497 0.56062-0.35072-0.46981-0.92708 0.87610
   4 -34  -5   13.39    5.14   1-0.40756 0.54440-0.35539-0.46515-0.92863 0.88104
   3 -34  -4    0.36    6.65   1-0.42972 0.52776-0.35991-0.46063-0.92949 0.88529
   2 -34  -3    5.97    6.37   1-0.45147 0.51072-0.36429-0.45627-0.92967 0.88887
   1 -34  -2   32.61    5.52   1-0.47280 0.49326-0.36852-0.45204-0.92917 0.89177
   0 -34  -1   57.39    6.32   1-0.49374 0.47539-0.37261-0.44796-0.92801 0.89400
  -1 -34   0   29.98    5.48   1-0.51426 0.45712-0.37656-0.44402-0.92618 0.89557
  -2 -34   1   -3.86    6.45   1-0.53439 0.43844-0.38037-0.44022-0.92369 0.89648
  -3 -34   2    0.36    6.46   1-0.55411 0.41936-0.38404-0.43655-0.92054 0.89672
  -4 -34   3    8.13    4.82   1-0.57344 0.39988-0.38758-0.43302-0.91673 0.89630
  -5 -34   4    6.27    6.81   1-0.59236 0.38000-0.39099-0.42963-0.91225 0.89521
  -6 -34   5    4.54    6.99   1-0.61087 0.35971-0.39426-0.42637-0.90709 0.89346
  -7 -34   6   49.98    6.60   1-0.62897 0.33902-0.39740-0.42324-0.90126 0.89102
  -8 -34   7   20.27    5.90   1-0.64666 0.31790-0.40040-0.42024-0.89475 0.88790
  -9 -34   8    7.06    7.61   1-0.66393 0.29638-0.40328-0.41737-0.88754 0.88409
 -10 -33   9    9.60    4.97   1-0.68374 0.27740-0.39383-0.40269-0.88515 0.88510
  -9 -33   8    1.61    6.93   1-0.66685 0.29930-0.39099-0.40552-0.89303 0.88958
  -8 -33   7    4.26    5.51   1-0.64953 0.32078-0.38802-0.40849-0.90020 0.89336
  -7 -33   6   -7.12    7.62   1-0.63179 0.34184-0.38491-0.41159-0.90668 0.89644
  -6 -33   5   -2.18    6.96   1-0.61364 0.36249-0.38166-0.41483-0.91249 0.89885
  -5 -33   4    0.00    6.56   1-0.59508 0.38273-0.37827-0.41821-0.91761 0.90058
  -4 -33   3   -2.77    6.11   1-0.57611 0.40257-0.37474-0.42173-0.92207 0.90165
  -3 -33   2   -3.07    6.86   1-0.55674 0.42199-0.37107-0.42539-0.92587 0.90205
  -2 -33   1    4.04    5.83   1-0.53696 0.44102-0.36726-0.42920-0.92900 0.90179
  -1 -33   0    5.51    4.46   1-0.51679 0.45964-0.36329-0.43316-0.93148 0.90087
   0 -33  -1   42.18    5.79   1-0.49620 0.47785-0.35918-0.43726-0.93329 0.89928
   1 -33  -2   -3.68    6.71   1-0.47521 0.49566-0.35491-0.44152-0.93444 0.89704
   2 -33  -3    0.00    6.18   1-0.45380 0.51305-0.35049-0.44593-0.93492 0.89412
   3 -33  -4    1.71    6.79   1-0.43198 0.53004-0.34591-0.45050-0.93473 0.89054
   4 -33  -5    4.00    4.23   1-0.40975 0.54660-0.34117-0.45523-0.93386 0.88627
   5 -33  -6    3.38    4.61   1-0.38708 0.56274-0.33627-0.46012-0.93230 0.88132
   6 -33  -7   -1.46    6.88   1-0.36400 0.57845-0.33121-0.46518-0.93004 0.87567
   7 -33  -8   17.10    5.53   1-0.34046 0.59371-0.32597-0.47041-0.92708 0.86930
   8 -33  -9   27.20    5.95   1-0.31648 0.60853-0.32056-0.47581-0.92338 0.86221
   9 -33 -10   11.69    5.07   1-0.29205 0.62291-0.31499-0.48138-0.91894 0.85438
  10 -33 -11    4.19    7.30   1-0.26715 0.63680-0.30923-0.48712-0.91374 0.84578
  10 -32 -11  -13.78    7.58   1-0.26857 0.63822-0.29307-0.47915-0.91864 0.85068
   9 -32 -10    1.56    6.79   1-0.29360 0.62445-0.29918-0.47305-0.92387 0.85931
   8 -32  -9    6.75    7.95   1-0.31815 0.61021-0.30509-0.46714-0.92834 0.86717
   7 -32  -8    5.79    7.19   1-0.34223 0.59549-0.31081-0.46143-0.93205 0.87429
   6 -32  -7  -10.17    6.50   1-0.36586 0.58032-0.31634-0.45592-0.93504 0.88067
   5 -32  -6    2.05    6.03   1-0.38905 0.56471-0.32167-0.45059-0.93732 0.88634
   4 -32  -5   -0.33    6.58   1-0.41179 0.54865-0.32682-0.44545-0.93889 0.89131
   3 -32  -4    1.64    6.26   1-0.43411 0.53216-0.33179-0.44048-0.93977 0.89558
   2 -32  -3   -1.61    5.77   1-0.45600 0.51525-0.33659-0.43570-0.93998 0.89918
   1 -32  -2    3.04    4.21   1-0.47747 0.49792-0.34121-0.43108-0.93951 0.90211
   0 -32  -1   -5.75    6.50   1-0.49853 0.48018-0.34567-0.42664-0.93837 0.90437
  -1 -32   0    2.56    5.99   1-0.51918 0.46203-0.34996-0.42236-0.93658 0.90597
  -2 -32   1    1.13    4.30   1-0.53942 0.44347-0.35408-0.41824-0.93412 0.90691
  -3 -32   2   15.53    4.47   1-0.55924 0.42450-0.35805-0.41428-0.93100 0.90718
  -4 -32   3   -5.66    6.93   1-0.57867 0.40513-0.36187-0.41047-0.92723 0.90680
  -5 -32   4   16.86    4.40   1-0.59769 0.38535-0.36553-0.40682-0.92279 0.90576
  -6 -32   5    8.05    4.43   1-0.61630 0.36516-0.36904-0.40332-0.91769 0.90405
  -7 -32   6   10.29    4.63   1-0.63450 0.34455-0.37240-0.39996-0.91191 0.90167
  -8 -32   7   10.83    5.29   1-0.65229 0.32355-0.37562-0.39675-0.90546 0.89862
  -9 -32   8   -0.78    7.15   1-0.66966 0.30211-0.37869-0.39369-0.89832 0.89487
 -10 -32   9  -10.90    7.56   1-0.68660 0.28026-0.38162-0.39077-0.89048 0.89043
 -11 -32  10   28.85    6.33   1-0.70312 0.25797-0.38441-0.38798-0.88193 0.88527
 -11 -31  10   56.31    6.98   1-0.70592 0.26078-0.37229-0.37597-0.88711 0.89045
 -10 -31   9    6.64    5.59   1-0.68935 0.28302-0.36941-0.37885-0.89562 0.89557
  -9 -31   8    5.24    6.76   1-0.67236 0.30482-0.36638-0.38187-0.90342 0.89997
  -8 -31   7   11.71    5.14   1-0.65493 0.32620-0.36320-0.38503-0.91052 0.90368
  -7 -31   6    4.17    6.76   1-0.63710 0.34717-0.35987-0.38836-0.91695 0.90671
  -6 -31   5    1.35    6.04   1-0.61885 0.36772-0.35639-0.39183-0.92270 0.90907
  -5 -31   4    6.70    4.90   1-0.60019 0.38784-0.35275-0.39546-0.92777 0.91075
  -4 -31   3   58.90    5.71   1-0.58111 0.40757-0.34895-0.39926-0.93219 0.91177
  -3 -31   2  113.87    6.34   1-0.56163 0.42689-0.34498-0.40321-0.93595 0.91213
  -2 -31   1    4.94    5.70   1-0.54174 0.44580-0.34085-0.40734-0.93904 0.91183
  -1 -31   0    5.06    4.15   1-0.52144 0.46430-0.33655-0.41163-0.94148 0.91088
   0 -31  -1   13.30    4.34   1-0.50073 0.48239-0.33207-0.41610-0.94327 0.90927
   1 -31  -2  -10.73    6.15   1-0.47959 0.50006-0.32742-0.42075-0.94438 0.90699
   2 -31  -3   -3.09    5.48   1-0.45805 0.51731-0.32258-0.42558-0.94484 0.90405
   3 -31  -4   73.26    5.86   1-0.43608 0.53414-0.31755-0.43060-0.94462 0.90043
   4 -31  -5   21.75    5.16   1-0.41368 0.55054-0.31232-0.43581-0.94372 0.89613
   5 -31  -6   15.24    4.88   1-0.39083 0.56650-0.30690-0.44123-0.94212 0.89115
   6 -31  -7  -13.16    6.79   1-0.36756 0.58202-0.30127-0.44685-0.93983 0.88545
   7 -31  -8  -14.99    6.87   1-0.34381 0.59708-0.29543-0.45268-0.93681 0.87905
   8 -31  -9    4.34    6.86   1-0.31961 0.61167-0.28938-0.45873-0.93307 0.87190
   9 -31 -10    4.14    6.76   1-0.29494 0.62580-0.28309-0.46500-0.92857 0.86401
  10 -31 -11   -0.39    7.05   1-0.26976 0.63942-0.27658-0.47150-0.92329 0.85534
  11 -31 -12   34.42    6.83   1-0.24408 0.65254-0.26983-0.47824-0.91721 0.84587
  12 -30 -13   54.94    6.95   1-0.21843 0.66570-0.24501-0.47892-0.91456 0.83982
  11 -30 -12    8.73    6.23   1-0.24483 0.65331-0.25252-0.47142-0.92154 0.85020
  10 -30 -11   41.14    6.42   1-0.27070 0.64036-0.25974-0.46421-0.92768 0.85973
   9 -30 -10    5.81    6.45   1-0.29604 0.62691-0.26669-0.45727-0.93302 0.86846
   8 -30  -9   43.38    5.62   1-0.32086 0.61293-0.27338-0.45059-0.93756 0.87640
   7 -30  -8   -6.37    6.36   1-0.34520 0.59847-0.27981-0.44417-0.94135 0.88359
   6 -30  -7   11.18    4.19   1-0.36907 0.58354-0.28599-0.43799-0.94440 0.89003
   5 -30  -6   14.31    4.29   1-0.39246 0.56813-0.29194-0.43205-0.94672 0.89575
   4 -30  -5  422.04   10.00   1-0.41540 0.55227-0.29766-0.42634-0.94834 0.90076
   3 -30  -4   21.93    4.54   1-0.43789 0.53597-0.30315-0.42086-0.94926 0.90508
   2 -30  -3   -1.48    5.43   1-0.45996 0.51922-0.30844-0.41558-0.94950 0.90871
   1 -30  -2   -8.21    5.53   1-0.48158 0.50206-0.31351-0.41052-0.94907 0.91168
   0 -30  -1  138.98    6.22   1-0.50279 0.48445-0.31838-0.40565-0.94797 0.91397
  -1 -30   0   10.26    3.93   1-0.52358 0.46644-0.32306-0.40098-0.94621 0.91560
  -2 -30   1    0.59    5.48   1-0.54394 0.44801-0.32755-0.39650-0.94378 0.91658
  -3 -30   2   32.99    5.27   1-0.56390 0.42916-0.33185-0.39221-0.94071 0.91689
  -4 -30   3  424.68    9.98   1-0.58344 0.40990-0.33598-0.38809-0.93697 0.91655
  -5 -30   4   -7.84    6.09   1-0.60257 0.39024-0.33993-0.38415-0.93258 0.91555
  -6 -30   5   -5.17    5.78   1-0.62129 0.37015-0.34371-0.38038-0.92752 0.91389
  -7 -30   6    4.68    6.47   1-0.63959 0.34966-0.34732-0.37677-0.92180 0.91157
  -8 -30   7   20.83    5.01   1-0.65748 0.32876-0.35077-0.37333-0.91540 0.90857
  -9 -30   8   -7.95    6.65   1-0.67496 0.30741-0.35406-0.37005-0.90833 0.90488
 -10 -30   9   25.49    5.73   1-0.69200 0.28567-0.35719-0.36693-0.90056 0.90051
 -11 -30  10    4.74    8.60   1-0.70861 0.26348-0.36016-0.36397-0.89209 0.89544
 -12 -30  11   28.18    6.61   1-0.72479 0.24085-0.36298-0.36115-0.88290 0.88964
 -12 -29  11   -1.21    9.11   1-0.72743 0.24350-0.35095-0.34906-0.88773 0.89448
 -11 -29  10   31.77    6.28   1-0.71120 0.26607-0.34803-0.35196-0.89688 0.90023
 -10 -29   9    9.31    4.68   1-0.69454 0.28820-0.34496-0.35503-0.90532 0.90527
  -9 -29   8   10.64    4.70   1-0.67744 0.30991-0.34172-0.35825-0.91305 0.90961
  -8 -29   7   43.48    5.53   1-0.65992 0.33119-0.33832-0.36165-0.92010 0.91326
  -7 -29   6    1.61    6.14   1-0.64197 0.35205-0.33474-0.36522-0.92646 0.91623
  -6 -29   5   -6.21    5.41   1-0.62361 0.37249-0.33100-0.36896-0.93216 0.91853
  -5 -29   4   24.07    4.64   1-0.60484 0.39251-0.32707-0.37287-0.93719 0.92017
  -4 -29   3   12.16    5.12   1-0.58565 0.41212-0.32296-0.37697-0.94157 0.92115
  -3 -29   2   92.68    5.88   1-0.56604 0.43132-0.31867-0.38126-0.94528 0.92147
  -2 -29   1    0.85    5.29   1-0.54602 0.45009-0.31418-0.38574-0.94834 0.92113
  -1 -29   0   27.16    4.18   1-0.52558 0.46846-0.30949-0.39042-0.95074 0.92014
   0 -29  -1   37.56    4.83   1-0.50472 0.48639-0.30459-0.39531-0.95248 0.91849
   1 -29  -2    1.12    5.43   1-0.48344 0.50391-0.29949-0.40041-0.95357 0.91617
   2 -29  -3   -7.07    5.62   1-0.46172 0.52099-0.29416-0.40573-0.95398 0.91319
   3 -29  -4  193.02    6.89   1-0.43956 0.53764-0.28860-0.41127-0.95371 0.90953
   4 -29  -5   39.79    5.16   1-0.41697 0.55384-0.28281-0.41706-0.95276 0.90518
   5 -29  -6   17.50    4.38   1-0.39391 0.56958-0.27677-0.42309-0.95111 0.90014
   6 -29  -7    4.05    5.92   1-0.37039 0.58486-0.27047-0.42938-0.94875 0.89438
   7 -29  -8   16.46    4.58   1-0.34638 0.59966-0.26391-0.43593-0.94566 0.88790
   8 -29  -9    4.03    6.78   1-0.32190 0.61397-0.25707-0.44276-0.94182 0.88067
   9 -29 -10  -11.21    6.74   1-0.29690 0.62777-0.24993-0.44989-0.93722 0.87266
  10 -29 -11   -0.37    7.06   1-0.27137 0.64105-0.24250-0.45732-0.93181 0.86387
  11 -29 -12  104.02    7.87   1-0.24530 0.65377-0.23474-0.46506-0.92558 0.85424
  12 -29 -13   27.67    6.56   1-0.21866 0.66593-0.22666-0.47314-0.91850 0.84376
  13 -28 -14   -4.13    8.24   1-0.19100 0.67707-0.19856-0.47710-0.91396 0.83582
  12 -28 -13    0.78    7.70   1-0.21853 0.66582-0.20770-0.46796-0.92210 0.84737
  11 -28 -12   23.84    6.39   1-0.24544 0.65393-0.21644-0.45923-0.92933 0.85799
  10 -28 -11    1.77    6.72   1-0.27176 0.64143-0.22479-0.45089-0.93567 0.86772
   9 -28 -10   -7.10    6.44   1-0.29749 0.62837-0.23277-0.44292-0.94116 0.87661
   8 -28  -9   -2.59    6.32   1-0.32268 0.61476-0.24040-0.43530-0.94584 0.88469
   7 -28  -8   -1.24    6.73   1-0.34735 0.60063-0.24770-0.42801-0.94974 0.89198
   6 -28  -7    2.39    5.69   1-0.37151 0.58598-0.25468-0.42103-0.95289 0.89852
   5 -28  -6    0.29    5.40   1-0.39516 0.57084-0.26136-0.41436-0.95529 0.90432
   4 -28  -5   -1.97    6.60   1-0.41835 0.55522-0.26775-0.40798-0.95698 0.90940
   3 -28  -4   15.66    4.04   1-0.44106 0.53914-0.27387-0.40187-0.95796 0.91378
   2 -28  -3    0.41    3.54   1-0.46333 0.52260-0.27973-0.39602-0.95826 0.91747
   1 -28  -2   12.84    3.62   1-0.48515 0.50562-0.28533-0.39043-0.95787 0.92048
   0 -28  -1   13.59    4.26   1-0.50652 0.48820-0.29069-0.38508-0.95681 0.92282
  -1 -28   0    1.07    5.18   1-0.52746 0.47034-0.29582-0.37996-0.95509 0.92449
  -2 -28   1   -6.75    5.07   1-0.54798 0.45205-0.30072-0.37506-0.95271 0.92551
  -3 -28   2   20.16    4.39   1-0.56807 0.43335-0.30541-0.37038-0.94967 0.92586
  -4 -28   3   -2.24    5.94   1-0.58775 0.41422-0.30989-0.36591-0.94598 0.92557
  -5 -28   4   11.24    3.79   1-0.60700 0.39468-0.31417-0.36164-0.94163 0.92461
  -6 -28   5    0.00    5.46   1-0.62584 0.37472-0.31825-0.35757-0.93662 0.92300
  -7 -28   6   25.20    4.58   1-0.64426 0.35433-0.32214-0.35369-0.93095 0.92072
  -8 -28   7   25.93    4.91   1-0.66225 0.33352-0.32585-0.34999-0.92461 0.91777
  -9 -28   8   12.12    4.14   1-0.67982 0.31230-0.32937-0.34647-0.91759 0.91415
 -10 -28   9   12.71    4.61   1-0.69697 0.29065-0.33272-0.34313-0.90989 0.90984
 -11 -28  10   74.89    6.76   1-0.71369 0.26857-0.33590-0.33996-0.90149 0.90484
 -12 -28  11   -4.29    7.53   1-0.72996 0.24604-0.33891-0.33696-0.89238 0.89912
 -13 -28  12    5.34    5.29   1-0.74579 0.22307-0.34175-0.33412-0.88254 0.89268
 -14 -27  13    9.49    5.62   1-0.76370 0.20218-0.33257-0.31918-0.87650 0.89004
 -13 -27  12    4.39    6.70   1-0.74828 0.22556-0.32981-0.32193-0.88704 0.89718
 -12 -27  11    2.65    7.60   1-0.73240 0.24848-0.32688-0.32486-0.89684 0.90358
 -11 -27  10   30.16    5.20   1-0.71607 0.27095-0.32377-0.32796-0.90591 0.90926
 -10 -27   9    6.14    6.42   1-0.69930 0.29299-0.32048-0.33124-0.91428 0.91424
  -9 -27   8   -3.25    6.33   1-0.68210 0.31458-0.31701-0.33470-0.92195 0.91851
  -8 -27   7   -5.27    6.93   1-0.66448 0.33576-0.31335-0.33835-0.92894 0.92211
  -7 -27   6   49.17    5.30   1-0.64642 0.35651-0.30950-0.34219-0.93525 0.92503
  -6 -27   5   -1.71    5.33   1-0.62795 0.37682-0.30546-0.34622-0.94090 0.92728
  -5 -27   4   -1.93    5.49   1-0.60905 0.39673-0.30121-0.35046-0.94589 0.92887
  -4 -27   3   12.07    4.26   1-0.58973 0.41621-0.29675-0.35491-0.95022 0.92980
  -3 -27   2   75.59    4.67   1-0.56999 0.43526-0.29208-0.35958-0.95389 0.93008
  -2 -27   1    2.06    3.15   1-0.54981 0.45389-0.28717-0.36448-0.95690 0.92970
  -1 -27   0   47.30    4.55   1-0.52921 0.47209-0.28204-0.36960-0.95926 0.92866
   0 -27  -1   31.64    4.36   1-0.50818 0.48986-0.27666-0.37498-0.96096 0.92697
   1 -27  -2   41.34    4.33   1-0.48670 0.50719-0.27102-0.38060-0.96199 0.92460
   2 -27  -3   -1.03    4.74   1-0.46478 0.52406-0.26512-0.38649-0.96234 0.92156
   3 -27  -4   33.60    4.14   1-0.44240 0.54049-0.25894-0.39267-0.96202 0.91784
   4 -27  -5  -12.91    5.93   1-0.41956 0.55644-0.25247-0.39913-0.96099 0.91342
   5 -27  -6    4.85    3.91   1-0.39623 0.57191-0.24569-0.40590-0.95926 0.90829
   6 -27  -7   10.61    3.74   1-0.37241 0.58689-0.23858-0.41300-0.95680 0.90244
   7 -27  -8   91.87    6.03   1-0.34807 0.60135-0.23114-0.42044-0.95359 0.89583
   8 -27  -9   22.11    5.10   1-0.32322 0.61530-0.22333-0.42823-0.94961 0.88846
   9 -27 -10    9.14    4.38   1-0.29780 0.62869-0.21514-0.43641-0.94483 0.88029
  10 -27 -11    4.97    4.40   1-0.27182 0.64149-0.20655-0.44499-0.93922 0.87128
  11 -27 -12   20.93    5.61   1-0.24523 0.65371-0.19753-0.45401-0.93275 0.86141
  12 -27 -13   -4.56    6.91   1-0.21800 0.66528-0.18806-0.46347-0.92536 0.85062
  13 -27 -14    5.02    4.90   1-0.19010 0.67618-0.17810-0.47342-0.91700 0.83887
  14 -26 -15   23.95    6.22   1-0.15959 0.68447-0.14521-0.48217-0.90991 0.82839
  13 -26 -14    3.90    7.00   1-0.18868 0.67477-0.15671-0.47067-0.91960 0.84147
  12 -26 -13   17.72    5.37   1-0.21700 0.66429-0.16760-0.45979-0.92821 0.85348
  11 -26 -12   13.80    4.77   1-0.24460 0.65309-0.17792-0.44948-0.93581 0.86448
  10 -26 -11    3.98    5.91   1-0.27152 0.64121-0.18770-0.43971-0.94247 0.87453
   9 -26 -10   -0.31    5.81   1-0.29779 0.62868-0.19698-0.43044-0.94822 0.88367
   8 -26  -9  121.60    6.51   1-0.32346 0.61555-0.20580-0.42163-0.95312 0.89197
   7 -26  -8   80.68    5.71   1-0.34854 0.60183-0.21417-0.41327-0.95719 0.89944
   6 -26  -7   15.54    3.97   1-0.37307 0.58756-0.22213-0.40531-0.96048 0.90612
   5 -26  -6   13.17    3.88   1-0.39708 0.57277-0.22971-0.39775-0.96301 0.91204
   4 -26  -5   50.94    4.53   1-0.42056 0.55746-0.23692-0.39054-0.96480 0.91723
   3 -26  -4   -2.77    4.82   1-0.44356 0.54165-0.24378-0.38369-0.96587 0.92170
   2 -26  -3    7.28    3.18   1-0.46607 0.52535-0.25032-0.37716-0.96624 0.92546
   1 -26  -2   29.04    3.98   1-0.48811 0.50860-0.25655-0.37094-0.96592 0.92853
   0 -26  -1  500.50    9.27   1-0.50969 0.49138-0.26248-0.36501-0.96492 0.93093
  -1 -26   0   53.77    4.64   1-0.53082 0.47371-0.26814-0.35937-0.96325 0.93265
  -2 -26   1    3.94    4.30   1-0.55152 0.45561-0.27353-0.35399-0.96092 0.93372
  -3 -26   2    3.01    4.92   1-0.57177 0.43705-0.27866-0.34886-0.95792 0.93412
  -4 -26   3   99.81    5.09   1-0.59159 0.41807-0.28355-0.34398-0.95428 0.93387
  -5 -26   4  -12.47    5.52   1-0.61098 0.39866-0.28820-0.33934-0.94997 0.93295
  -6 -26   5    4.26    3.90   1-0.62995 0.37883-0.29263-0.33492-0.94501 0.93139
  -7 -26   6   34.53    4.75   1-0.64849 0.35857-0.29684-0.33072-0.93938 0.92916
  -8 -26   7  106.08    6.16   1-0.66660 0.33788-0.30083-0.32673-0.93309 0.92626
  -9 -26   8    0.94    6.14   1-0.68429 0.31677-0.30463-0.32295-0.92613 0.92270
 -10 -26   9   -0.66    5.88   1-0.70154 0.29522-0.30822-0.31936-0.91849 0.91845
 -11 -26  10    3.14    6.54   1-0.71836 0.27325-0.31163-0.31596-0.91015 0.91351
 -12 -26  11   14.01    4.73   1-0.73474 0.25082-0.31484-0.31276-0.90111 0.90786
 -13 -26  12   -3.90    6.91   1-0.75067 0.22795-0.31787-0.30973-0.89135 0.90150
 -14 -26  13    6.19    7.98   1-0.76613 0.20462-0.32073-0.30689-0.88085 0.89439
 -14 -25  13   17.07    6.01   1-0.76847 0.20697-0.30889-0.29459-0.88502 0.89857
 -13 -25  12   -2.27    7.01   1-0.75295 0.23025-0.30595-0.29753-0.89548 0.90563
 -12 -25  11    7.51    4.82   1-0.73698 0.25307-0.30281-0.30065-0.90521 0.91196
 -11 -25  10   21.97    4.89   1-0.72054 0.27544-0.29948-0.30397-0.91421 0.91757
 -10 -25   9   -1.92    5.86   1-0.70367 0.29736-0.29596-0.30749-0.92252 0.92248
  -9 -25   8   14.86    4.31   1-0.68636 0.31885-0.29223-0.31121-0.93013 0.92670
  -8 -25   7   97.34    5.91   1-0.66862 0.33991-0.28829-0.31514-0.93707 0.93024
  -7 -25   6  166.88    7.01   1-0.65045 0.36053-0.28413-0.31929-0.94334 0.93311
  -6 -25   5    4.22    5.11   1-0.63184 0.38073-0.27975-0.32367-0.94894 0.93532
  -5 -25   4    2.79    4.69   1-0.61281 0.40049-0.27513-0.32828-0.95388 0.93686
  -4 -25   3   16.95    3.81   1-0.59333 0.41983-0.27027-0.33313-0.95816 0.93775
  -3 -25   2   29.67    3.51   1-0.57342 0.43872-0.26515-0.33824-0.96178 0.93798
  -2 -25   1    1.17    4.22   1-0.55308 0.45718-0.25977-0.34361-0.96475 0.93755
  -1 -25   0  122.64    5.37   1-0.53230 0.47519-0.25411-0.34926-0.96706 0.93646
   0 -25  -1  120.58    5.27   1-0.51106 0.49275-0.24815-0.35521-0.96869 0.93471
   1 -25  -2   77.80    4.47   1-0.48936 0.50986-0.24189-0.36146-0.96966 0.93228
   2 -25  -3    3.53    5.07   1-0.46719 0.52647-0.23530-0.36804-0.96994 0.92916
   3 -25  -4   11.39    3.79   1-0.44453 0.54262-0.22837-0.37497-0.96952 0.92535
   4 -25  -5   22.54    3.70   1-0.42138 0.55827-0.22107-0.38226-0.96840 0.92083
   5 -25  -6   10.95    3.46   1-0.39771 0.57340-0.21339-0.38993-0.96654 0.91557
   6 -25  -7   -8.73    5.63   1-0.37350 0.58799-0.20529-0.39802-0.96393 0.90957
   7 -25  -8  143.28    6.42   1-0.34873 0.60204-0.19675-0.40656-0.96054 0.90279
   8 -25  -9   11.30    4.24   1-0.32339 0.61548-0.18773-0.41556-0.95634 0.89519
   9 -25 -10    0.91    5.85   1-0.29743 0.62832-0.17821-0.42508-0.95130 0.88675
  10 -25 -11    0.64    5.91   1-0.27082 0.64051-0.16814-0.43514-0.94537 0.87743
  11 -25 -12    6.63    4.68   1-0.24352 0.65201-0.15749-0.44578-0.93850 0.86716
  12 -25 -13   -0.36    6.93   1-0.21549 0.66278-0.14620-0.45706-0.93063 0.85590
  13 -25 -14    6.86    4.76   1-0.18666 0.67275-0.13424-0.46902-0.92169 0.84356
  14 -25 -15   -8.48    8.54   1-0.15697 0.68187-0.12153-0.48171-0.91159 0.83007
  15 -24 -16   35.11    6.85   1-0.12208 0.68578-0.08126-0.49784-0.90057 0.81565
  14 -24 -15    6.30    7.63   1-0.15351 0.67841-0.09635-0.48276-0.91256 0.83104
  13 -24 -14  -16.68    7.12   1-0.18390 0.67000-0.11046-0.46866-0.92317 0.84505
  12 -24 -13    1.22    4.78   1-0.21334 0.66063-0.12369-0.45544-0.93253 0.85780
  11 -24 -12    5.43    4.22   1-0.24190 0.65040-0.13609-0.44304-0.94074 0.86941
  10 -24 -11   -4.35    6.03   1-0.26966 0.63935-0.14775-0.43139-0.94789 0.87995
   9 -24 -10    4.70    3.80   1-0.29666 0.62756-0.15872-0.42044-0.95404 0.88950
   8 -24  -9    1.67    6.19   1-0.32298 0.61506-0.16904-0.41012-0.95927 0.89812
   7 -24  -8   20.30    4.33   1-0.34862 0.60192-0.17879-0.40038-0.96361 0.90586
   6 -24  -7   -2.79    5.24   1-0.37364 0.58815-0.18798-0.39120-0.96712 0.91277
   5 -24  -6   -5.60    4.39   1-0.39808 0.57378-0.19667-0.38251-0.96983 0.91887
   4 -24  -5    5.76    3.16   1-0.42196 0.55886-0.20489-0.37430-0.97177 0.92421
   3 -24  -4    0.00    4.44   1-0.44530 0.54340-0.21267-0.36653-0.97297 0.92880
   2 -24  -3    0.89    4.54   1-0.46812 0.52742-0.22004-0.35917-0.97344 0.93267
   1 -24  -2   15.90    3.29   1-0.49044 0.51094-0.22702-0.35220-0.97321 0.93583
   0 -24  -1   31.20    4.03   1-0.51228 0.49397-0.23365-0.34558-0.97229 0.93830
  -1 -24   0   27.57    3.87   1-0.53363 0.47652-0.23993-0.33931-0.97068 0.94009
  -2 -24   1    5.25    3.22   1-0.55453 0.45862-0.24589-0.33336-0.96841 0.94121
  -3 -24   2    1.14    4.50   1-0.57496 0.44026-0.25154-0.32772-0.96547 0.94167
  -4 -24   3    8.79    3.11   1-0.59496 0.42145-0.25690-0.32236-0.96187 0.94146
  -5 -24   4   15.89    3.37   1-0.61450 0.40220-0.26199-0.31728-0.95761 0.94060
  -6 -24   5   -0.50    4.97   1-0.63362 0.38251-0.26681-0.31247-0.95270 0.93908
  -7 -24   6   68.69    5.15   1-0.65229 0.36239-0.27138-0.30791-0.94712 0.93690
  -8 -24   7   26.92    5.09   1-0.67053 0.34183-0.27571-0.30358-0.94088 0.93405
  -9 -24   8   20.33    4.02   1-0.68834 0.32084-0.27981-0.29950-0.93397 0.93054
 -10 -24   9   10.05    3.93   1-0.70571 0.29940-0.28368-0.29563-0.92638 0.92634
 -11 -24  10   -7.86    6.56   1-0.72264 0.27753-0.28734-0.29199-0.91810 0.92146
 -12 -24  11   10.41    4.56   1-0.73912 0.25521-0.29078-0.28855-0.90912 0.91588
 -13 -24  12    5.90    6.42   1-0.75515 0.23244-0.29402-0.28532-0.89943 0.90958
 -14 -24  13    4.30    7.41   1-0.77072 0.20922-0.29707-0.28228-0.88901 0.90256
 -15 -24  14   72.10    7.83   1-0.78583 0.18552-0.29991-0.27944-0.87784 0.89478
 -15 -23  14   -1.62    8.39   1-0.78803 0.18772-0.28819-0.26703-0.88169 0.89863
 -14 -23  13   -3.43    7.62   1-0.77287 0.21137-0.28525-0.26996-0.89282 0.90637
 -13 -23  12   -2.15    6.69   1-0.75725 0.23455-0.28211-0.27310-0.90321 0.91336
 -12 -23  11   -4.04    6.76   1-0.74116 0.25727-0.27876-0.27644-0.91286 0.91962
 -11 -23  10   25.84    5.01   1-0.72463 0.27952-0.27518-0.28000-0.92181 0.92517
 -10 -23   9   12.25    4.29   1-0.70764 0.30134-0.27139-0.28379-0.93006 0.93003
  -9 -23   8   15.23    4.03   1-0.69022 0.32271-0.26737-0.28780-0.93763 0.93420
  -8 -23   7   12.01    4.10   1-0.67235 0.34365-0.26310-0.29206-0.94451 0.93769
  -7 -23   6   47.54    4.79   1-0.65404 0.36414-0.25859-0.29656-0.95073 0.94051
  -6 -23   5    4.11    4.77   1-0.63529 0.38419-0.25382-0.30133-0.95628 0.94267
  -5 -23   4    1.62    4.89   1-0.61610 0.40380-0.24877-0.30636-0.96118 0.94417
  -4 -23   3   20.77    3.69   1-0.59646 0.42296-0.24344-0.31169-0.96541 0.94500
  -3 -23   2   15.72    3.36   1-0.57637 0.44167-0.23781-0.31731-0.96898 0.94518
  -2 -23   1   44.77    3.60   1-0.55582 0.45992-0.23186-0.32325-0.97189 0.94469
  -1 -23   0   61.04    4.14   1-0.53481 0.47771-0.22558-0.32952-0.97413 0.94354
   0 -23  -1   30.55    3.71   1-0.51332 0.49502-0.21894-0.33616-0.97569 0.94171
   1 -23  -2   56.38    4.14   1-0.49135 0.51185-0.21192-0.34317-0.97657 0.93919
   2 -23  -3   14.35    2.87   1-0.46886 0.52816-0.20449-0.35058-0.97674 0.93597
   3 -23  -4    6.74    2.98   1-0.44585 0.54396-0.19664-0.35843-0.97620 0.93204
   4 -23  -5   58.15    3.98   1-0.42231 0.55921-0.18832-0.36674-0.97493 0.92736
   5 -23  -6   -2.09    4.57   1-0.39820 0.57390-0.17950-0.37555-0.97289 0.92193
   6 -23  -7    6.80    3.33   1-0.37349 0.58799-0.17015-0.38490-0.97006 0.91570
   7 -23  -8  113.23    5.57   1-0.34815 0.60146-0.16021-0.39483-0.96640 0.90865
   8 -23  -9   27.51    4.37   1-0.32215 0.61425-0.14964-0.40539-0.96187 0.90072
   9 -23 -10   14.46    3.96   1-0.29544 0.62634-0.13838-0.41664-0.95641 0.89187
  10 -23 -11   16.38    4.46   1-0.26797 0.63767-0.12638-0.42863-0.94998 0.88204
  11 -23 -12    9.09    4.68   1-0.23967 0.64817-0.11355-0.44145-0.94248 0.87115
  12 -23 -13   10.68    4.80   1-0.21047 0.65777-0.09983-0.45516-0.93384 0.85912
  13 -23 -14    2.88    6.57   1-0.18029 0.66639-0.08513-0.46986-0.92394 0.84582
  14 -23 -15   19.37    5.92   1-0.14903 0.67393-0.06934-0.48563-0.91265 0.83114
  15 -23 -16   31.42    6.74   1-0.11656 0.68026-0.05237-0.50259-0.89981 0.81490
  15 -22 -16   15.35    5.48   1-0.10950 0.67321-0.02088-0.50995-0.89769 0.81278
  14 -22 -15    5.61    7.36   1-0.14327 0.66817-0.04013-0.49071-0.91165 0.83014
  13 -22 -14    1.40    7.07   1-0.17563 0.66173-0.05791-0.47294-0.92383 0.84571
  12 -22 -13   -3.62    6.75   1-0.20672 0.65403-0.07437-0.45649-0.93443 0.85971
  11 -22 -12  100.91    6.20   1-0.23669 0.64520-0.08964-0.44122-0.94363 0.87230
  10 -22 -11    4.36    3.96   1-0.26565 0.63536-0.10384-0.42704-0.95157 0.88364
   9 -22 -10   11.22    4.06   1-0.29368 0.62459-0.11705-0.41383-0.95836 0.89382
   8 -22  -9  139.44    6.02   1-0.32088 0.61299-0.12938-0.40151-0.96410 0.90296
   7 -22  -8   33.49    4.21   1-0.34730 0.60060-0.14090-0.39000-0.96886 0.91111
   6 -22  -7   12.20    3.15   1-0.37299 0.58749-0.15169-0.37922-0.97270 0.91835
   5 -22  -6    4.11    3.30   1-0.39800 0.57371-0.16181-0.36911-0.97568 0.92473
   4 -22  -5   14.19    3.33   1-0.42239 0.55929-0.17130-0.35962-0.97784 0.93028
   3 -22  -4  116.74    4.90   1-0.44617 0.54428-0.18023-0.35071-0.97922 0.93505
   2 -22  -3   15.53    3.25   1-0.46938 0.52869-0.18863-0.34232-0.97984 0.93907
   1 -22  -2   23.24    3.08   1-0.49205 0.51257-0.19654-0.33441-0.97973 0.94236
   0 -22  -1  490.31    7.86   1-0.51420 0.49591-0.20400-0.32696-0.97891 0.94493
  -1 -22   0   54.38    3.64   1-0.53583 0.47875-0.21104-0.31993-0.97739 0.94681
  -2 -22   1   10.37    2.68   1-0.55697 0.46108-0.21768-0.31330-0.97519 0.94800
  -3 -22   2  135.38    4.95   1-0.57764 0.44295-0.22395-0.30703-0.97232 0.94852
  -4 -22   3    6.91    3.31   1-0.59783 0.42434-0.22988-0.30112-0.96877 0.94837
  -5 -22   4   36.15    3.62   1-0.61757 0.40527-0.23547-0.29553-0.96457 0.94756
  -6 -22   5   -4.86    4.48   1-0.63685 0.38575-0.24076-0.29025-0.95970 0.94609
  -7 -22   6   25.30    3.87   1-0.65567 0.36578-0.24575-0.28527-0.95417 0.94396
  -8 -22   7  117.12    5.63   1-0.67406 0.34536-0.25046-0.28057-0.94798 0.94116
  -9 -22   8    9.11    3.77   1-0.69200 0.32450-0.25490-0.27614-0.94112 0.93769
 -10 -22   9    4.04    3.85   1-0.70949 0.30319-0.25909-0.27196-0.93358 0.93355
 -11 -22  10   52.54    5.58   1-0.72652 0.28143-0.26303-0.26803-0.92535 0.92872
 -12 -22  11    1.31    6.83   1-0.74311 0.25922-0.26673-0.26433-0.91643 0.92319
 -13 -22  12    3.84    6.50   1-0.75925 0.23656-0.27020-0.26087-0.90680 0.91696
 -14 -22  13    1.86    6.98   1-0.77492 0.21343-0.27346-0.25762-0.89645 0.91000
 -15 -22  14    1.98    8.17   1-0.79013 0.18984-0.27650-0.25459-0.88535 0.90230
 -16 -22  15    0.00    7.87   1-0.80486 0.16576-0.27932-0.25177-0.87349 0.89383
 -16 -21  15    7.44    7.51   1-0.80692 0.16783-0.26774-0.23922-0.87702 0.89736
 -15 -21  14   10.84    5.29   1-0.79214 0.19186-0.26482-0.24214-0.88884 0.90579
 -14 -21  13    0.73    6.84   1-0.77689 0.21540-0.26168-0.24527-0.89990 0.91346
 -13 -21  12   -5.77    6.81   1-0.76117 0.23848-0.25831-0.24863-0.91023 0.92039
 -12 -21  11   34.17    5.63   1-0.74498 0.26109-0.25471-0.25222-0.91983 0.92659
 -11 -21  10   44.97    5.05   1-0.72833 0.28324-0.25086-0.25606-0.92872 0.93209
 -10 -21   9   22.90    4.02   1-0.71123 0.30493-0.24677-0.26014-0.93692 0.93689
  -9 -21   8    9.05    3.50   1-0.69368 0.32618-0.24241-0.26449-0.94444 0.94101
  -8 -21   7    1.98    5.46   1-0.67567 0.34697-0.23778-0.26912-0.95128 0.94446
  -7 -21   6   -7.93    4.51   1-0.65721 0.36732-0.23285-0.27403-0.95745 0.94723
  -6 -21   5    0.66    4.25   1-0.63829 0.38720-0.22763-0.27925-0.96295 0.94934
  -5 -21   4   17.72    3.71   1-0.61891 0.40663-0.22208-0.28479-0.96779 0.95079
  -4 -21   3  198.68    5.65   1-0.59909 0.42559-0.21620-0.29066-0.97197 0.95157
  -3 -21   2    2.74    4.21   1-0.57877 0.44409-0.20995-0.29690-0.97548 0.95169
  -2 -21   1    5.72    2.73   1-0.55798 0.46209-0.20332-0.30352-0.97832 0.95113
  -1 -21   0    2.63    2.59   1-0.53670 0.47961-0.19628-0.31055-0.98048 0.94989
   0 -21  -1   24.39    2.97   1-0.51489 0.49660-0.18880-0.31802-0.98194 0.94796
   1 -21  -2   53.96    3.49   1-0.49257 0.51308-0.18085-0.32597-0.98270 0.94532
   2 -21  -3   11.56    2.87   1-0.46969 0.52900-0.17239-0.33442-0.98273 0.94196
   3 -21  -4    7.26    3.07   1-0.44624 0.54435-0.16338-0.34342-0.98201 0.93784
   4 -21  -5  248.15    6.28   1-0.42217 0.55909-0.15376-0.35303-0.98051 0.93295
   5 -21  -6    1.69    4.23   1-0.39748 0.57319-0.14349-0.36329-0.97820 0.92725
   6 -21  -7    0.22    4.33   1-0.37210 0.58661-0.13251-0.37426-0.97504 0.92069
   7 -21  -8    4.46    4.53   1-0.34598 0.59929-0.12075-0.38602-0.97096 0.91322
   8 -21  -9    5.22    3.54   1-0.31907 0.61118-0.10812-0.39864-0.96592 0.90478
   9 -21 -10   20.98    4.06   1-0.29130 0.62221-0.09453-0.41222-0.95982 0.89528
  10 -21 -11   11.10    4.02   1-0.26258 0.63229-0.07989-0.42685-0.95257 0.88464
  11 -21 -12   41.95    5.04   1-0.23283 0.64133-0.06408-0.44266-0.94406 0.87273
  12 -21 -13   34.38    5.19   1-0.20190 0.64920-0.04695-0.45977-0.93413 0.85941
  13 -21 -14    6.32    4.23   1-0.16965 0.65576-0.02838-0.47834-0.92261 0.84449
  14 -21 -15   -6.20    6.76   1-0.13592 0.66083-0.00818-0.49853-0.90925 0.82774
  15 -21 -16    7.60    5.13   1-0.10047 0.66419 0.01383-0.52053-0.89376 0.80886
  16 -21 -17   -1.66    7.78   1-0.06306 0.66558 0.03785-0.54454-0.87578 0.78748
  16 -20 -17   -2.44    7.53   1-0.04881 0.65133 0.08053-0.56308-0.86668 0.77838
  15 -20 -16   26.09    5.67   1-0.08889 0.65261 0.05260-0.53517-0.88739 0.80249
  14 -20 -15    4.63    6.65   1-0.12651 0.65143 0.02719-0.50976-0.90497 0.82346
  13 -20 -14    3.33    6.03   1-0.16202 0.64813 0.00402-0.48660-0.91994 0.84182
  12 -20 -13   14.77    4.69   1-0.19571 0.64303-0.01713-0.46546-0.93270 0.85799
  11 -20 -12    6.39    6.47   1-0.22786 0.63637-0.03648-0.44612-0.94360 0.87227
  10 -20 -11    8.43    3.71   1-0.25861 0.62833-0.05424-0.42837-0.95286 0.88493
   9 -20 -10   19.99    3.87   1-0.28816 0.61908-0.07057-0.41204-0.96069 0.89616
   8 -20  -9   -1.20    4.43   1-0.31663 0.60875-0.08564-0.39698-0.96725 0.90611
   7 -20  -8   10.58    3.51   1-0.34414 0.59745-0.09957-0.38306-0.97267 0.91492
   6 -20  -7   -2.13    3.98   1-0.37076 0.58527-0.11247-0.37017-0.97703 0.92268
   5 -20  -6   13.43    2.95   1-0.39657 0.57229-0.12446-0.35819-0.98042 0.92947
   4 -20  -5    3.28    3.39   1-0.42164 0.55855-0.13561-0.34704-0.98292 0.93536
   3 -20  -4    3.35    4.25   1-0.44602 0.54413-0.14601-0.33665-0.98456 0.94039
   2 -20  -3    5.51    2.63   1-0.46974 0.52905-0.15572-0.32695-0.98539 0.94462
   1 -20  -2   12.34    2.70   1-0.49286 0.51337-0.16480-0.31788-0.98545 0.94808
   0 -20  -1    2.29    3.67   1-0.51539 0.49711-0.17331-0.30939-0.98477 0.95080
  -1 -20   0    5.94    2.35   1-0.53738 0.48029-0.18128-0.30142-0.98337 0.95279
  -2 -20   1   35.54    3.05   1-0.55883 0.46294-0.18876-0.29395-0.98127 0.95408
  -3 -20   2   14.27    3.19   1-0.57976 0.44507-0.19578-0.28694-0.97847 0.95468
  -4 -20   3   72.29    4.01   1-0.60020 0.42671-0.20238-0.28035-0.97500 0.95460
  -5 -20   4    2.21    3.90   1-0.62014 0.40786-0.20858-0.27415-0.97085 0.95385
  -6 -20   5    2.33    4.48   1-0.63962 0.38853-0.21441-0.26833-0.96604 0.95243
  -7 -20   6   21.70    3.25   1-0.65863 0.36874-0.21989-0.26286-0.96056 0.95035
  -8 -20   7    7.84    3.16   1-0.67717 0.34848-0.22505-0.25771-0.95441 0.94759
  -9 -20   8   16.96    3.66   1-0.69525 0.32776-0.22989-0.25288-0.94759 0.94417
 -10 -20   9   14.18    3.99   1-0.71287 0.30658-0.23443-0.24835-0.94010 0.94007
 -11 -20  10    0.29    6.09   1-0.73004 0.28496-0.23869-0.24409-0.93192 0.93529
 -12 -20  11   43.40    5.51   1-0.74675 0.26287-0.24269-0.24010-0.92306 0.92982
 -13 -20  12   -6.61    6.41   1-0.76299 0.24030-0.24643-0.23638-0.91348 0.92364
 -14 -20  13    4.95    6.45   1-0.77878 0.21729-0.24991-0.23290-0.90319 0.91674
 -15 -20  14   23.46    5.89   1-0.79407 0.19379-0.25316-0.22966-0.89215 0.90910
 -16 -20  15   -4.45    7.16   1-0.80889 0.16981-0.25618-0.22665-0.88036 0.90071
 -16 -19  15    7.53    8.13   1-0.81078 0.17170-0.24465-0.21404-0.88353 0.90388
 -15 -19  14   30.17    6.37   1-0.79591 0.19563-0.24153-0.21715-0.89529 0.91224
 -14 -19  13   27.02    5.17   1-0.78056 0.21908-0.23817-0.22051-0.90630 0.91985
 -13 -19  12    6.58    3.97   1-0.76472 0.24205-0.23455-0.22411-0.91656 0.92673
 -12 -19  11    7.93    4.18   1-0.74842 0.26454-0.23067-0.22799-0.92611 0.93288
 -11 -19  10   10.33    4.49   1-0.73166 0.28658-0.22652-0.23213-0.93496 0.93833
 -10 -19   9    3.39    3.43   1-0.71442 0.30814-0.22207-0.23657-0.94311 0.94309
  -9 -19   8   31.39    3.84   1-0.69672 0.32925-0.21733-0.24130-0.95058 0.94717
  -8 -19   7   41.22    3.86   1-0.67856 0.34988-0.21226-0.24636-0.95738 0.95056
  -7 -19   6  363.74    7.36   1-0.65993 0.37005-0.20686-0.25175-0.96350 0.95329
  -6 -19   5   -3.63    3.95   1-0.64083 0.38975-0.20110-0.25751-0.96896 0.95535
  -5 -19   4    4.67    2.76   1-0.62125 0.40897-0.19496-0.26364-0.97374 0.95674
  -4 -19   3   50.46    3.89   1-0.60117 0.42770-0.18841-0.27018-0.97785 0.95746
  -3 -19   2   -0.17    3.78   1-0.58060 0.44592-0.18142-0.27716-0.98129 0.95750
  -2 -19   1    6.28    2.44   1-0.55950 0.46362-0.17396-0.28462-0.98403 0.95685
  -1 -19   0   98.09    3.80   1-0.53787 0.48079-0.16599-0.29258-0.98608 0.95550
   0 -19  -1   51.54    3.21   1-0.51568 0.49740-0.15746-0.30109-0.98741 0.95343
   1 -19  -2  131.09    4.13   1-0.49291 0.51343-0.14834-0.31021-0.98800 0.95063
   2 -19  -3   12.42    2.63   1-0.46952 0.52884-0.13855-0.31999-0.98782 0.94706
   3 -19  -4   27.01    2.92   1-0.44546 0.54358-0.12805-0.33048-0.98684 0.94268
   4 -19  -5  107.74    4.36   1-0.42071 0.55764-0.11675-0.34178-0.98502 0.93747
   5 -19  -6    7.09    3.01   1-0.39521 0.57094-0.10457-0.35395-0.98230 0.93135
   6 -19  -7    7.70    2.80   1-0.36889 0.58341-0.09141-0.36710-0.97862 0.92427
   7 -19  -8  156.22    5.55   1-0.34166 0.59499-0.07716-0.38133-0.97389 0.91615
   8 -19  -9   38.39    3.88   1-0.31344 0.60556-0.06170-0.39679-0.96801 0.90688
   9 -19 -10    1.71    4.73   1-0.28410 0.61503-0.04486-0.41362-0.96085 0.89632
  10 -19 -11   20.84    4.09   1-0.25352 0.62323-0.02649-0.43198-0.95225 0.88432
  11 -19 -12   41.44    4.89   1-0.22149 0.63001-0.00637-0.45209-0.94198 0.87066
  12 -19 -13   20.94    4.81   1-0.18782 0.63514 0.01572-0.47417-0.92979 0.85508
  13 -19 -14   -2.26    5.81   1-0.15223 0.63836 0.04003-0.49848-0.91533 0.83722
  14 -19 -15   10.22    5.04   1-0.11439 0.63931 0.06687-0.52531-0.89813 0.81662
  15 -19 -16    5.94    8.32   1-0.07388 0.63760 0.09652-0.55495-0.87761 0.79270
  16 -19 -17   -2.39    7.42   1-0.03020 0.63271 0.12930-0.58772-0.85298 0.76468
  17 -18 -18   10.02    5.29   1 0.04823 0.59310 0.22875-0.66303-0.79504 0.70335
  16 -18 -17   -4.68    7.70   1-0.00552 0.60805 0.18588-0.62016-0.83251 0.74421
  15 -18 -16   16.90    6.13   1-0.05418 0.61791 0.14705-0.58134-0.86288 0.77798
  14 -18 -15   66.18    6.25   1-0.09862 0.62355 0.11208-0.54638-0.88766 0.80616
  13 -18 -14   -3.47    6.09   1-0.13958 0.62571 0.08064-0.51495-0.90803 0.82992
  12 -18 -13    4.69    5.82   1-0.17767 0.62500 0.05237-0.48669-0.92488 0.85016
  11 -18 -12   42.96    4.79   1-0.21334 0.62187 0.02690-0.46122-0.93885 0.86753
  10 -18 -11   -0.51    5.51   1-0.24699 0.61671 0.00388-0.43821-0.95047 0.88255
   9 -18 -10    1.65    4.60   1-0.27890 0.60982-0.01698-0.41736-0.96011 0.89558
   8 -18  -9  362.34    7.48   1-0.30931 0.60144-0.03596-0.39840-0.96806 0.90693
   7 -18  -8   96.71    4.93   1-0.33842 0.59175-0.05326-0.38110-0.97455 0.91681
   6 -18  -7   53.69    3.61   1-0.36639 0.58092-0.06910-0.36527-0.97975 0.92541
   5 -18  -6   11.04    2.66   1-0.39333 0.56906-0.08364-0.35074-0.98380 0.93285
   4 -18  -5  106.50    4.13   1-0.41936 0.55628-0.09702-0.33737-0.98680 0.93925
   3 -18  -4  117.60    4.02   1-0.44455 0.54267-0.10937-0.32503-0.98885 0.94469
   2 -18  -3   32.15    2.66   1-0.46897 0.52829-0.12079-0.31361-0.99000 0.94924
   1 -18  -2   22.61    2.73   1-0.49268 0.51321-0.13138-0.30303-0.99032 0.95295
   0 -18  -1 1598.29   14.42   1-0.51573 0.49746-0.14122-0.29321-0.98984 0.95586
  -1 -18   0   36.92    2.86   1-0.53816 0.48109-0.15036-0.28407-0.98859 0.95802
  -2 -18   1   20.55    2.47   1-0.56000 0.46412-0.15889-0.27555-0.98662 0.95943
  -3 -18   2  113.79    4.08   1-0.58126 0.44659-0.16684-0.26761-0.98393 0.96014
  -4 -18   3  215.62    5.28   1-0.60200 0.42853-0.17426-0.26019-0.98054 0.96015
  -5 -18   4   15.33    2.78   1-0.62221 0.40994-0.18120-0.25327-0.97646 0.95947
  -6 -18   5   44.82    3.41   1-0.64192 0.39084-0.18769-0.24679-0.97171 0.95811
  -7 -18   6   47.23    4.09   1-0.66113 0.37126-0.19375-0.24073-0.96628 0.95608
  -8 -18   7  354.27    7.40   1-0.67986 0.35118-0.19943-0.23506-0.96019 0.95337
  -9 -18   8   17.26    3.41   1-0.69810 0.33063-0.20473-0.22976-0.95341 0.95000
 -10 -18   9   -2.02    5.19   1-0.71588 0.30960-0.20970-0.22481-0.94596 0.94594
 -11 -18  10   28.58    4.43   1-0.73318 0.28810-0.21433-0.22018-0.93783 0.94120
 -12 -18  11   -1.16    5.54   1-0.75001 0.26614-0.21866-0.21586-0.92901 0.93578
 -13 -18  12    1.25    5.72   1-0.76638 0.24370-0.22269-0.21184-0.91948 0.92964
 -14 -18  13   43.71    6.03   1-0.78227 0.22079-0.22645-0.20810-0.90924 0.92279
 -15 -18  14   -6.86    8.79   1-0.79767 0.19739-0.22993-0.20462-0.89826 0.91521
 -16 -18  15    4.26    5.42   1-0.81259 0.17351-0.23316-0.20140-0.88653 0.90688
 -17 -18  16    4.98    7.33   1-0.82700 0.14912-0.23613-0.19844-0.87402 0.89776
 -17 -17  16   -1.22    7.23   1-0.82876 0.15090-0.22477-0.18566-0.87687 0.90062
 -16 -17  15   10.25    5.52   1-0.81430 0.17524-0.22170-0.18873-0.88935 0.90970
 -15 -17  14    2.83    8.18   1-0.79934 0.19907-0.21836-0.19206-0.90105 0.91801
 -14 -17  13   21.69    5.39   1-0.78388 0.22241-0.21475-0.19566-0.91201 0.92557
 -13 -17  12   -1.22    6.18   1-0.76794 0.24527-0.21085-0.19955-0.92223 0.93239
 -12 -17  11   -0.28    5.88   1-0.75152 0.26765-0.20665-0.20374-0.93174 0.93851
 -11 -17  10    4.21    3.66   1-0.73462 0.28955-0.20214-0.20824-0.94054 0.94391
 -10 -17   9    1.71    4.64   1-0.71724 0.31097-0.19730-0.21308-0.94865 0.94863
  -9 -17   8    3.17    4.13   1-0.69938 0.33191-0.19210-0.21827-0.95608 0.95266
  -8 -17   7   26.77    3.87   1-0.68104 0.35237-0.18652-0.22383-0.96283 0.95602
  -7 -17   6  214.19    5.84   1-0.66221 0.37234-0.18055-0.22980-0.96890 0.95870
  -6 -17   5   16.53    2.83   1-0.64288 0.39181-0.17415-0.23619-0.97430 0.96070
  -5 -17   4    9.23    2.54   1-0.62304 0.41077-0.16728-0.24305-0.97902 0.96202
  -4 -17   3   48.87    3.29   1-0.60267 0.42920-0.15992-0.25041-0.98305 0.96266
  -3 -17   2    2.49    2.17   1-0.58176 0.44709-0.15201-0.25831-0.98639 0.96260
  -2 -17   1    6.31    2.11   1-0.56029 0.46441-0.14350-0.26680-0.98901 0.96183
  -1 -17   0  443.49    6.25   1-0.53822 0.48114-0.13436-0.27594-0.99091 0.96033
   0 -17  -1   72.75    3.42   1-0.51552 0.49726-0.12450-0.28579-0.99205 0.95808
   1 -17  -2  182.74    4.38   1-0.49214 0.51268-0.11385-0.29643-0.99239 0.95503
   2 -17  -3    7.54    2.13   1-0.46807 0.52740-0.10233-0.30794-0.99191 0.95115
   3 -17  -4   11.02    2.37   1-0.44320 0.54132-0.08984-0.32042-0.99054 0.94638
   4 -17  -5   25.42    3.01   1-0.41748 0.55441-0.07626-0.33399-0.98821 0.94066
   5 -17  -6   -0.69    3.56   1-0.39083 0.56656-0.06146-0.34879-0.98484 0.93389
   6 -17  -7   34.09    3.26   1-0.36313 0.57766-0.04527-0.36496-0.98032 0.92598
   7 -17  -8  802.96   10.14   1-0.33424 0.58757-0.02752-0.38271-0.97450 0.91676
   8 -17  -9  148.69    5.47   1-0.30401 0.59613-0.00798-0.40224-0.96721 0.90607
   9 -17 -10    3.20    4.23   1-0.27222 0.60315 0.01362-0.42383-0.95819 0.89366
  10 -17 -11    7.75    3.36   1-0.23861 0.60834 0.03756-0.44776-0.94714 0.87922
  11 -17 -12    5.70    3.73   1-0.20285 0.61137 0.06420-0.47439-0.93365 0.86233
  12 -17 -13   16.27    4.11   1-0.16450 0.61183 0.09393-0.50412-0.91714 0.84243
  13 -17 -14    7.53    4.26   1-0.12303 0.60917 0.12720-0.53737-0.89688 0.81877
  14 -17 -15   45.84    6.04   1-0.07778 0.60270 0.16445-0.57462-0.87187 0.79036
  15 -17 -16  115.33    7.97   1-0.02786 0.59159 0.20609-0.61625-0.84074 0.75585
  16 -17 -17   16.82    5.84   1 0.02776 0.57478 0.25235-0.66251-0.80174 0.71345
  17 -17 -18    5.74    6.98   1 0.09026 0.55107 0.30309-0.71323-0.75258 0.66089
  17 -16 -18    4.44    7.31   1 0.14823 0.49311 0.38997-0.77598-0.68787 0.59618
  16 -16 -17   14.45    5.36   1 0.07352 0.52902 0.33102-0.71704-0.75486 0.66657
  15 -16 -16  103.79    7.53   1 0.00802 0.55572 0.27603-0.66205-0.80715 0.72225
  14 -16 -15   22.99    4.87   1-0.04968 0.57462 0.22614-0.61217-0.84796 0.76646
  13 -16 -14    9.16    4.46   1-0.10099 0.58713 0.18152-0.56757-0.87998 0.80187
  12 -16 -13   -9.46    6.07   1-0.14714 0.59448 0.14188-0.52794-0.90530 0.83059
  11 -16 -12   27.68    4.38   1-0.18914 0.59768 0.10672-0.49278-0.92548 0.85417
  10 -16 -11    0.24    3.07   1-0.22776 0.59749 0.07550-0.46156-0.94166 0.87374
   9 -16 -10   11.36    3.03   1-0.26363 0.59456 0.04769-0.43376-0.95469 0.89016
   8 -16  -9   10.42    3.86   1-0.29721 0.58934 0.02283-0.40892-0.96517 0.90404
   7 -16  -8   59.35    4.27   1-0.32886 0.58220 0.00053-0.38662-0.97355 0.91582
   6 -16  -7   -0.88    3.59   1-0.35890 0.57344-0.01956-0.36654-0.98019 0.92585
   5 -16  -6   20.03    2.89   1-0.38755 0.56329-0.03774-0.34837-0.98533 0.93439
   4 -16  -5    1.63    2.77   1-0.41497 0.55192-0.05424-0.33188-0.98917 0.94163
   3 -16  -4    0.44    3.65   1-0.44133 0.53948-0.06928-0.31685-0.99186 0.94771
   2 -16  -3    1.84    2.82   1-0.46673 0.52607-0.08302-0.30311-0.99351 0.95275
   1 -16  -2   18.68    2.37   1-0.49126 0.51180-0.09563-0.29052-0.99421 0.95684
   0 -16  -1    9.56    2.40   1-0.51501 0.49674-0.10721-0.27894-0.99402 0.96005
  -1 -16   0   70.60    3.04   1-0.53802 0.48096-0.11789-0.26827-0.99301 0.96244
  -2 -16   1   12.76    2.16   1-0.56037 0.46450-0.12775-0.25842-0.99122 0.96404
  -3 -16   2    3.44    2.26   1-0.58207 0.44741-0.13688-0.24930-0.98867 0.96488
  -4 -16   3    5.01    2.76   1-0.60318 0.42971-0.14534-0.24085-0.98539 0.96500
  -5 -16   4   12.21    2.62   1-0.62372 0.41145-0.15318-0.23301-0.98141 0.96441
  -6 -16   5   17.87    2.69   1-0.64371 0.39265-0.16047-0.22573-0.97673 0.96313
  -7 -16   6  168.68    5.38   1-0.66317 0.37331-0.16725-0.21897-0.97136 0.96116
  -8 -16   7   26.58    3.80   1-0.68211 0.35344-0.17355-0.21267-0.96531 0.95850
  -9 -16   8   19.16    3.28   1-0.70056 0.33309-0.17941-0.20682-0.95859 0.95517
 -10 -16   9   15.49    3.22   1-0.71850 0.31224-0.18487-0.20137-0.95118 0.95116
 -11 -16  10   28.88    4.21   1-0.73596 0.29090-0.18994-0.19631-0.94309 0.94646
 -12 -16  11   10.35    4.32   1-0.75294 0.26907-0.19465-0.19161-0.93430 0.94107
 -13 -16  12   32.34    4.35   1-0.76942 0.24675-0.19902-0.18724-0.92481 0.93498
 -14 -16  13    2.89    7.07   1-0.78542 0.22395-0.20307-0.18320-0.91461 0.92817
 -15 -16  14  144.63    7.77   1-0.80093 0.20067-0.20682-0.17946-0.90368 0.92064
 -16 -16  15  -21.62    7.98   1-0.81594 0.17687-0.21028-0.17601-0.89200 0.91235
 -17 -16  16    5.61    7.10   1-0.83045 0.15258-0.21346-0.17284-0.87955 0.90330
 -17 -15  16   -0.79    7.58   1-0.83205 0.15419-0.20220-0.15997-0.88205 0.90580
 -16 -15  15    9.52    5.20   1-0.81750 0.17844-0.19891-0.16325-0.89448 0.91484
 -15 -15  14   49.94    6.00   1-0.80244 0.20217-0.19533-0.16682-0.90614 0.92310
 -14 -15  13   25.65    4.94   1-0.78687 0.22542-0.19143-0.17071-0.91705 0.93062
 -13 -15  12   -1.75    6.22   1-0.77081 0.24815-0.18721-0.17492-0.92723 0.93740
 -12 -15  11   35.53    4.86   1-0.75425 0.27040-0.18265-0.17947-0.93670 0.94348
 -11 -15  10   43.13    4.54   1-0.73721 0.29215-0.17772-0.18439-0.94547 0.94885
 -10 -15   9    2.06    3.24   1-0.71967 0.31341-0.17240-0.18970-0.95354 0.95353
  -9 -15   8    9.10    2.96   1-0.70163 0.33416-0.16667-0.19543-0.96093 0.95752
  -8 -15   7  187.99    5.70   1-0.68308 0.35442-0.16049-0.20160-0.96764 0.96083
  -7 -15   6  412.12    7.10   1-0.66400 0.37414-0.15382-0.20826-0.97365 0.96345
  -6 -15   5   -5.52    3.49   1-0.64440 0.39334-0.14663-0.21544-0.97899 0.96539
  -5 -15   4  161.96    4.45   1-0.62425 0.41198-0.13887-0.22319-0.98362 0.96663
  -4 -15   3   73.32    3.63   1-0.60351 0.43005-0.13048-0.23157-0.98755 0.96717
  -3 -15   2  222.77    4.56   1-0.58217 0.44752-0.12141-0.24064-0.99076 0.96698
  -2 -15   1    3.36    1.84   1-0.56020 0.46434-0.11157-0.25047-0.99322 0.96604
  -1 -15   0  149.45    3.62   1-0.53754 0.48049-0.10089-0.26114-0.99489 0.96432
   0 -15  -1  388.19    5.55   1-0.51416 0.49590-0.08926-0.27276-0.99575 0.96178
   1 -15  -2  151.19    3.74   1-0.48997 0.51051-0.07657-0.28544-0.99573 0.95837
   2 -15  -3    1.32    2.96   1-0.46490 0.52424-0.06269-0.29931-0.99476 0.95400
   3 -15  -4  527.05    6.65   1-0.43886 0.53700-0.04745-0.31454-0.99276 0.94861
   4 -15  -5   43.50    5.64   1-0.41172 0.54866-0.03066-0.33132-0.98961 0.94206
   5 -15  -6  185.91    4.64   1-0.38332 0.55906-0.01210-0.34988-0.98514 0.93420
   6 -15  -7   64.74    3.39   1-0.35348 0.56803 0.00852-0.37049-0.97917 0.92483
   7 -15  -8  179.83    5.06   1-0.32195 0.57529 0.03152-0.39347-0.97141 0.91368
   8 -15  -9   15.45    3.38   1-0.28841 0.58055 0.05728-0.41923-0.96151 0.90038
   9 -15 -10    8.96    3.28   1-0.25244 0.58339 0.08626-0.44820-0.94896 0.88444
  10 -15 -11   34.10    3.92   1-0.21353 0.58327 0.11901-0.48095-0.93309 0.86517
  11 -15 -12  133.26    6.23   1-0.17097 0.57951 0.15614-0.51807-0.91295 0.84164
  12 -15 -13   63.74    5.30   1-0.12383 0.57118 0.19829-0.56021-0.88724 0.81253
  13 -15 -14   19.07    4.57   1-0.07099 0.55712 0.24607-0.60798-0.85416 0.77605
  14 -15 -15   -2.22    6.16   1-0.01095 0.53590 0.29986-0.66176-0.81124 0.72975
  15 -15 -16   15.23    5.71   1 0.05793 0.50581 0.35943-0.72132-0.75530 0.67040
  16 -15 -17   -3.69    7.19   1 0.13732 0.46522 0.42335-0.78523-0.68247 0.59418
  17 -15 -18   -1.59    7.61   1 0.22822 0.41311 0.48808-0.84996-0.58897 0.49728
  18 -14 -19   46.82    7.40   1 0.45076 0.22939 0.63172-0.96945-0.29098 0.19590
  17 -14 -18    0.00    7.41   1 0.33538 0.30596 0.58847-0.92621-0.44144 0.34975
  16 -14 -17   11.42    5.11   1 0.22611 0.37644 0.52701-0.86476-0.57051 0.48222
  15 -14 -16    4.70    7.24   1 0.12837 0.43537 0.45768-0.79544-0.67401 0.58912
  14 -14 -15   -0.93    6.61   1 0.04362 0.48132 0.38848-0.72624-0.75372 0.67222
  13 -14 -14   -0.57    5.52   1-0.02911 0.51525 0.32395-0.66172-0.81397 0.73587
  12 -14 -13  296.66    8.23   1-0.09176 0.53911 0.26595-0.60373-0.85935 0.78464
  11 -14 -12   38.66    4.91   1-0.14632 0.55487 0.21477-0.55257-0.89368 0.82237
  10 -14 -11  179.88    5.97   1-0.19452 0.56426 0.16997-0.50777-0.91986 0.85194
   9 -14 -10   -0.41    4.40   1-0.23770 0.56864 0.13079-0.46860-0.93999 0.87547
   8 -14  -9  161.51    5.17   1-0.27693 0.56907 0.09648-0.43429-0.95556 0.89443
   7 -14  -8   18.49    2.72   1-0.31299 0.56634 0.06630-0.40413-0.96763 0.90990
   6 -14  -7   41.70    2.89   1-0.34648 0.56102 0.03965-0.37748-0.97695 0.92261
   5 -14  -6   12.63    2.53   1-0.37787 0.55361 0.01598-0.35383-0.98406 0.93312
   4 -14  -5 5745.26   29.34   1-0.40749 0.54444-0.00513-0.33272-0.98937 0.94182
   3 -14  -4   64.85    4.30   1-0.43562 0.53376-0.02406-0.31380-0.99314 0.94899
   2 -14  -3   29.99    2.13   1-0.46246 0.52181-0.04110-0.29677-0.99560 0.95485
   1 -14  -2    6.63    1.93   1-0.48818 0.50873-0.05651-0.28137-0.99691 0.95955
   0 -14  -1  816.13    8.04   1-0.51290 0.49465-0.07049-0.26739-0.99719 0.96323
  -1 -14   0    8.70    1.95   1-0.53674 0.47968-0.08323-0.25466-0.99653 0.96596
  -2 -14   1   16.90    1.87   1-0.55977 0.46391-0.09487-0.24303-0.99500 0.96783
  -3 -14   2   72.89    3.24   1-0.58205 0.44739-0.10553-0.23238-0.99266 0.96888
  -4 -14   3 5252.43   28.03   1-0.60365 0.43019-0.11531-0.22261-0.98954 0.96915
  -5 -14   4   48.00    3.14   1-0.62460 0.41235-0.12431-0.21361-0.98567 0.96868
  -6 -14   5   49.03    2.96   1-0.64494 0.39389-0.13261-0.20533-0.98108 0.96749
  -7 -14   6   23.62    3.03   1-0.66471 0.37486-0.14026-0.19768-0.97579 0.96559
  -8 -14   7  127.12    4.52   1-0.68392 0.35527-0.14733-0.19062-0.96980 0.96300
  -9 -14   8   -0.82    4.01   1-0.70259 0.33514-0.15387-0.18410-0.96312 0.95971
 -10 -14   9   52.32    4.26   1-0.72074 0.31448-0.15991-0.17806-0.95575 0.95574
 -11 -14  10   -3.14    6.56   1-0.73838 0.29332-0.16549-0.17248-0.94770 0.95108
 -12 -14  11  168.84    6.59   1-0.75550 0.27164-0.17066-0.16733-0.93895 0.94572
 -13 -14  12    2.56    6.17   1-0.77213 0.24947-0.17542-0.16257-0.92949 0.93966
 -14 -14  13    2.15    5.99   1-0.78825 0.22679-0.17982-0.15818-0.91933 0.93289
 -15 -14  14   -3.33    7.12   1-0.80387 0.20361-0.18387-0.15414-0.90843 0.92539
 -16 -14  15   -9.70    7.01   1-0.81899 0.17993-0.18759-0.15043-0.89679 0.91715
 -17 -14  16   -5.42    7.26   1-0.83358 0.15574-0.19099-0.14704-0.88438 0.90814
 -18 -14  17    2.91    9.52   1-0.84767 0.13102-0.19410-0.14394-0.87119 0.89834
 -18 -13  17   51.12    7.45   1-0.84917 0.13252-0.18306-0.13084-0.87337 0.90052
 -17 -13  16   -0.76    6.65   1-0.83505 0.15719-0.17985-0.13404-0.88655 0.91030
 -16 -13  15    4.95    6.32   1-0.82039 0.18134-0.17633-0.13756-0.89893 0.91929
 -15 -13  14    8.83    4.58   1-0.80523 0.20498-0.17246-0.14141-0.91056 0.92752
 -14 -13  13   -7.85    5.62   1-0.78955 0.22810-0.16825-0.14562-0.92144 0.93501
 -13 -13  12   11.55    4.05   1-0.77336 0.25070-0.16366-0.15020-0.93159 0.94176
 -12 -13  11  206.03    7.28   1-0.75666 0.27281-0.15867-0.15518-0.94103 0.94781
 -11 -13  10  287.40    7.78   1-0.73944 0.29440-0.15325-0.16059-0.94976 0.95315
 -10 -13   9   71.77    4.33   1-0.72171 0.31546-0.14737-0.16647-0.95780 0.95779
  -9 -13   8    3.36    3.78   1-0.70345 0.33600-0.14099-0.17284-0.96515 0.96174
  -8 -13   7    2.72    3.62   1-0.68465 0.35599-0.13406-0.17976-0.97180 0.96500
  -7 -13   6   79.36    3.54   1-0.66528 0.37543-0.12654-0.18727-0.97776 0.96756
  -6 -13   5    3.87    2.15   1-0.64533 0.39428-0.11836-0.19544-0.98301 0.96942
  -5 -13   4  435.04    6.13   1-0.62477 0.41252-0.10946-0.20433-0.98754 0.97055
  -4 -13   3  845.16    8.86   1-0.60356 0.43012-0.09976-0.21402-0.99133 0.97095
  -3 -13   2  953.15    9.79   1-0.58166 0.44701-0.08916-0.22462-0.99435 0.97057
  -2 -13   1    0.80    2.32   1-0.55901 0.46316-0.07754-0.23622-0.99656 0.96939
  -1 -13   0   52.35    2.30   1-0.53554 0.47850-0.06479-0.24897-0.99790 0.96734
   0 -13  -1   -2.29    3.01   1-0.51118 0.49292-0.05073-0.26302-0.99832 0.96435
   1 -13  -2   41.16    2.16   1-0.48580 0.50635-0.03519-0.27855-0.99770 0.96035
   2 -13  -3    8.64    1.74   1-0.45927 0.51862-0.01793-0.29580-0.99594 0.95519
   3 -13  -4 1542.05   14.45   1-0.43143 0.52958 0.00132-0.31505-0.99286 0.94872
   4 -13  -5  -39.22    5.81   1-0.40204 0.53899 0.02290-0.33661-0.98825 0.94071
   5 -13  -6  195.64    4.53   1-0.37081 0.54656 0.04721-0.36092-0.98179 0.93085
   6 -13  -7   16.61    2.40   1-0.33737 0.55192 0.07475-0.38845-0.97306 0.91873
   7 -13  -8  113.87    3.86   1-0.30120 0.55456 0.10612-0.41981-0.96148 0.90375
   8 -13  -9   33.50    3.30   1-0.26166 0.55380 0.14204-0.45572-0.94621 0.88508
   9 -13 -10    4.49    2.70   1-0.21780 0.54876 0.18336-0.49703-0.92605 0.86153
  10 -13 -11    9.58    3.46   1-0.16845 0.53820 0.23099-0.54465-0.89931 0.83139
  11 -13 -12  327.98    8.21   1-0.11199 0.52054 0.28582-0.59947-0.86352 0.79221
  12 -13 -13   41.57    4.84   1-0.04637 0.49372 0.34840-0.66205-0.81526 0.74055
  13 -13 -14   15.01    3.97   1 0.03078 0.45538 0.41833-0.73197-0.74992 0.67182
  14 -13 -15    3.96    6.15   1 0.12167 0.40328 0.49317-0.80680-0.66206 0.58056
  15 -13 -16   22.08    4.93   1 0.22718 0.33657 0.56696-0.88059-0.54678 0.46189
  16 -13 -17    7.84    4.98   1 0.34476 0.25780 0.62961-0.94322-0.40311 0.31483
  17 -13 -18   -1.54    7.66   1 0.46686 0.17448 0.66902-0.98263-0.23816 0.14648
  18 -13 -19   34.12    6.94   1 0.58237 0.09778 0.67711-0.99071-0.06786-0.02722
  18 -12 -19    0.41    8.96   1 0.69978-0.01962 0.66751-0.95697 0.15986-0.25494
  17 -12 -18    9.85    5.10   1 0.60357 0.03778 0.70065-0.99012 0.00200-0.09368
  16 -12 -17    2.28    4.71   1 0.48665 0.11591 0.70326-0.99274-0.17688 0.08860
  15 -12 -16   25.12    4.78   1 0.35837 0.20539 0.67022-0.95971-0.35672 0.27183
  14 -12 -15   10.16    4.00   1 0.23192 0.29304 0.60792-0.89741-0.51687 0.43538
  13 -12 -14   -1.65    5.22   1 0.11760 0.36855 0.52999-0.81950-0.64602 0.56793
  12 -12 -13   11.24    4.60   1 0.01959 0.42776 0.44920-0.73871-0.74363 0.66892
  11 -12 -12  251.85    7.21   1-0.06263 0.47119 0.37336-0.66288-0.81500 0.74369
  10 -12 -11   -4.02    4.49   1-0.13162 0.50138 0.30575-0.59528-0.86666 0.79875
   9 -12 -10    2.71    3.62   1-0.19022 0.52117 0.24695-0.53649-0.90414 0.83963
   8 -12  -9    1.06    3.51   1-0.24086 0.53301 0.19630-0.48585-0.93156 0.87043
   7 -12  -8   16.93    2.58   1-0.28542 0.53877 0.15274-0.44229-0.95177 0.89404
   6 -12  -7    8.84    2.28   1-0.32531 0.53987 0.11516-0.40472-0.96674 0.91241
   5 -12  -6    1.60    2.77   1-0.36156 0.53732 0.08258-0.37216-0.97782 0.92689
   4 -12  -5    6.66    2.44   1-0.39494 0.53189 0.05418-0.34376-0.98594 0.93840
   3 -12  -4  -15.36    3.76   1-0.42599 0.52414 0.02925-0.31884-0.99173 0.94758
   2 -12  -3    9.44    1.66   1-0.45513 0.51449 0.00724-0.29684-0.99565 0.95490
   1 -12  -2    5.08    1.58   1-0.48268 0.50324-0.01229-0.27731-0.99801 0.96066
   0 -12  -1   28.66    1.97   1-0.50888 0.49063-0.02973-0.25988-0.99907 0.96511
  -1 -12   0    0.51    1.48   1-0.53389 0.47685-0.04537-0.24425-0.99897 0.96841
  -2 -12   1    1.05    1.52   1-0.55789 0.46205-0.05946-0.23018-0.99786 0.97069
  -3 -12   2  253.73    4.29   1-0.58097 0.44633-0.07219-0.21745-0.99582 0.97205
  -4 -12   3   81.84    3.22   1-0.60323 0.42979-0.08375-0.20590-0.99293 0.97255
  -5 -12   4  106.81    3.40   1-0.62473 0.41249-0.09427-0.19539-0.98923 0.97225
  -6 -12   5    2.46    2.74   1-0.64555 0.39450-0.10386-0.18581-0.98477 0.97118
  -7 -12   6   56.77    3.26   1-0.66570 0.37585-0.11263-0.17705-0.97957 0.96937
  -8 -12   7    0.87    3.85   1-0.68524 0.35660-0.12066-0.16902-0.97365 0.96685
  -9 -12   8    5.46    2.80   1-0.70419 0.33675-0.12803-0.16167-0.96702 0.96362
 -10 -12   9    7.66    2.98   1-0.72259 0.31634-0.13479-0.15492-0.95970 0.95969
 -11 -12  10  437.22    8.75   1-0.74042 0.29537-0.14099-0.14872-0.95167 0.95506
 -12 -12  11   35.06    4.60   1-0.75773 0.27388-0.14669-0.14303-0.94295 0.94973
 -13 -12  12    7.36    3.76   1-0.77451 0.25186-0.15192-0.13780-0.93353 0.94370
 -14 -12  13    6.67    3.92   1-0.79077 0.22933-0.15672-0.13301-0.92339 0.93696
 -15 -12  14   31.36    4.90   1-0.80651 0.20626-0.16111-0.12863-0.91252 0.92948
 -16 -12  15    4.53    6.45   1-0.82173 0.18268-0.16513-0.12462-0.90091 0.92127
 -17 -12  16    7.15    4.59   1-0.83643 0.15858-0.16879-0.12097-0.88854 0.91229
 -18 -12  17    2.23    5.98   1-0.85060 0.13395-0.17211-0.11766-0.87538 0.90253
 -18 -11  17   22.03    6.31   1-0.85195 0.13532-0.16124-0.10440-0.87721 0.90437
 -17 -11  16    9.65    4.52   1-0.83775 0.15991-0.15780-0.10783-0.89036 0.91412
 -16 -11  15   -9.95    6.94   1-0.82301 0.18396-0.15400-0.11161-0.90272 0.92308
 -15 -11  14    2.53    6.86   1-0.80772 0.20748-0.14983-0.11578-0.91432 0.93128
 -14 -11  13    1.46    5.33   1-0.79192 0.23048-0.14524-0.12036-0.92517 0.93875
 -13 -11  12    1.34    4.85   1-0.77559 0.25295-0.14022-0.12538-0.93530 0.94548
 -12 -11  11   47.33    4.59   1-0.75872 0.27488-0.13472-0.13086-0.94472 0.95150
 -11 -11  10  120.49    5.72   1-0.74131 0.29627-0.12871-0.13686-0.95343 0.95682
 -10 -11   9   28.00    3.55   1-0.72335 0.31711-0.12214-0.14342-0.96143 0.96143
  -9 -11   8    4.93    2.71   1-0.70483 0.33739-0.11496-0.15059-0.96874 0.96534
  -8 -11   7    5.48    2.63   1-0.68571 0.35707-0.10710-0.15844-0.97533 0.96854
  -7 -11   6    3.06    3.35   1-0.66597 0.37613-0.09849-0.16705-0.98121 0.97102
  -6 -11   5   21.76    2.21   1-0.64557 0.39454-0.08904-0.17649-0.98636 0.97277
  -5 -11   4  143.36    3.68   1-0.62448 0.41223-0.07865-0.18687-0.99074 0.97375
  -4 -11   3   33.94    2.40   1-0.60262 0.42918-0.06719-0.19833-0.99432 0.97394
  -3 -11   2  512.81    5.52   1-0.57994 0.44529-0.05451-0.21100-0.99706 0.97328
  -2 -11   1   13.12    1.63   1-0.55633 0.46049-0.04043-0.22507-0.99888 0.97171
  -1 -11   0    5.47    1.55   1-0.53168 0.47464-0.02474-0.24075-0.99968 0.96912
   0 -11  -1  110.59    2.71   1-0.50584 0.48760-0.00717-0.25831-0.99935 0.96540
   1 -11  -2   -0.09    2.04   1-0.47860 0.49917 0.01261-0.27809-0.99771 0.96036
   2 -11  -3   10.80    1.63   1-0.44974 0.50910 0.03501-0.30047-0.99451 0.95376
   3 -11  -4  635.87    6.13   1-0.41888 0.51705 0.06052-0.32598-0.98941 0.94527
   4 -11  -5  202.93    4.00   1-0.38560 0.52256 0.08978-0.35523-0.98193 0.93439
   5 -11  -6   79.13    2.97   1-0.34926 0.52502 0.12357-0.38901-0.97136 0.92043
   6 -11  -7   43.46    2.52   1-0.30902 0.52357 0.16285-0.42828-0.95669 0.90236
   7 -11  -8  156.47    4.37   1-0.26368 0.51704 0.20878-0.47421-0.93639 0.87867
   8 -11  -9   27.50    3.00   1-0.21163 0.50380 0.26268-0.52809-0.90820 0.84708
   9 -11 -10    9.76    2.76   1-0.15064 0.48160 0.32582-0.59122-0.86873 0.80422
  10 -11 -11   36.82    3.60   1-0.07778 0.44754 0.39898-0.66438-0.81306 0.74515
  11 -11 -12  294.66    7.37   1 0.01036 0.39821 0.48132-0.74670-0.73445 0.66315
  12 -11 -13   48.11    4.67   1 0.11663 0.33073 0.56835-0.83373-0.62516 0.55046
  13 -11 -14   -0.54    3.49   1 0.24089 0.24527 0.64972-0.91509-0.47967 0.40157
  14 -11 -15   17.92    4.75   1 0.37653 0.14843 0.70950-0.97486-0.30122 0.21973
  15 -11 -16   45.95    5.61   1 0.50984 0.05392 0.73315-0.99850-0.10691 0.02202
  16 -11 -17    4.84    6.13   1 0.62604-0.02348 0.71771-0.98305 0.07781-0.16609
  17 -11 -18    1.87    6.91   1 0.71742-0.07606 0.67332-0.93866 0.23308-0.32476
  18 -11 -19   38.94    6.48   1 0.78481-0.10464 0.61460-0.87993 0.35229-0.44736
  18 -10 -19    3.99    7.98   1 0.83715-0.15699 0.54445-0.78564 0.49432-0.58939
  17 -10 -18    4.07    6.58   1 0.79409-0.15272 0.60789-0.84909 0.41714-0.50881
  16 -10 -17    7.34    4.72   1 0.73351-0.13095 0.67219-0.91340 0.30733-0.39561
  15 -10 -16   78.49    6.39   1 0.64878-0.08501 0.72729-0.96851 0.15828-0.24316
  14 -10 -15   -3.18    6.14   1 0.53586-0.01090 0.75715-0.99838-0.02844-0.05305
  13 -10 -14    1.59    4.90   1 0.39944 0.08673 0.74626-0.98750-0.23561 0.15752
  12 -10 -13   54.45    4.62   1 0.25473 0.19264 0.69202-0.93327-0.43380 0.35911
  11 -10 -12   35.84    4.46   1 0.11934 0.28922 0.60842-0.84967-0.59848 0.52717
  10 -10 -11   70.42    4.04   1 0.00343 0.36634 0.51495-0.75621-0.72189 0.65399
   9 -10 -10   23.71    2.93   1-0.09164 0.42260 0.42546-0.66673-0.80923 0.74472
   8 -10  -9   71.85    3.43   1-0.16898 0.46115 0.34612-0.58739-0.86969 0.80857
   7 -10  -8  601.23    7.43   1-0.23270 0.48606 0.27819-0.51948-0.91149 0.85376
   6 -10  -7    2.47    1.99   1-0.28631 0.50087 0.22079-0.46209-0.94059 0.88626
   5 -10  -6   41.06    2.37   1-0.33246 0.50823 0.17236-0.41366-0.96100 0.91007
   4 -10  -5  903.62    8.98   1-0.37307 0.51004 0.13132-0.37263-0.97536 0.92782
   3 -10  -4  107.55    2.73   1-0.40948 0.50765 0.09631-0.33763-0.98538 0.94124
   2 -10  -3   34.80    1.80   1-0.44267 0.50203 0.06622-0.30755-0.99221 0.95146
   1 -10  -2  307.12    3.87   1-0.47330 0.49386 0.04016-0.28149-0.99659 0.95924
   0 -10  -1  158.33    2.89   1-0.50187 0.48364 0.01742-0.25876-0.99906 0.96510
  -1 -10   0  244.99    3.52   1-0.52875 0.47172-0.00256-0.23879-0.99996 0.96940
  -2 -10   1    1.96    2.05   1-0.55423 0.45839-0.02022-0.22114-0.99956 0.97239
  -3 -10   2   99.96    2.67   1-0.57847 0.44385-0.03592-0.20545-0.99802 0.97425
  -4 -10   3  606.48    6.01   1-0.60168 0.42824-0.04994-0.19144-0.99549 0.97511
  -5 -10   4   11.02    2.00   1-0.62395 0.41172-0.06252-0.17887-0.99204 0.97506
  -6 -10   5    4.22    1.85   1-0.64539 0.39435-0.07385-0.16755-0.98776 0.97418
  -7 -10   6  368.32    5.86   1-0.66606 0.37622-0.08409-0.15732-0.98269 0.97250
  -8 -10   7  113.55    4.11   1-0.68603 0.35740-0.09336-0.14805-0.97686 0.97007
  -9 -10   8    7.13    2.64   1-0.70533 0.33790-0.10178-0.13964-0.97030 0.96690
 -10 -10   9   24.92    3.27   1-0.72402 0.31778-0.10944-0.13199-0.96302 0.96301
 -11 -10  10   24.88    3.96   1-0.74211 0.29708-0.11641-0.12503-0.95503 0.95842
 -12 -10  11   44.72    4.17   1-0.75963 0.27579-0.12276-0.11869-0.94633 0.95311
 -13 -10  12    4.21    4.93   1-0.77659 0.25395-0.12855-0.11291-0.93692 0.94710
 -14 -10  13    2.29    5.68   1-0.79300 0.23156-0.13382-0.10765-0.92680 0.94037
 -15 -10  14   29.64    5.29   1-0.80887 0.20863-0.13861-0.10286-0.91595 0.93292
 -16 -10  15  -11.18    6.56   1-0.82420 0.18516-0.14296-0.09852-0.90436 0.92472
 -17 -10  16    4.03    6.89   1-0.83900 0.16117-0.14691-0.09459-0.89201 0.91577
 -18 -10  17   13.47    5.26   1-0.85326 0.13661-0.15047-0.09104-0.87888 0.90603
 -18  -9  17    8.04    5.08   1-0.85449 0.13786-0.13981-0.07756-0.88036 0.90752
 -17  -9  16    2.00    4.74   1-0.84019 0.16236-0.13612-0.08124-0.89349 0.91725
 -16  -9  15   10.54    4.77   1-0.82534 0.18631-0.13202-0.08533-0.90583 0.92620
 -15  -9  14   88.53    6.63   1-0.80995 0.20972-0.12748-0.08986-0.91742 0.93439
 -14  -9  13   17.52    4.08   1-0.79402 0.23258-0.12246-0.09487-0.92827 0.94184
 -13  -9  12  -11.64    5.32   1-0.77751 0.25489-0.11692-0.10040-0.93838 0.94857
 -12  -9  11    5.78    3.55   1-0.76045 0.27662-0.11081-0.10650-0.94778 0.95457
 -11  -9  10   66.14    4.32   1-0.74281 0.29778-0.10408-0.11323-0.95647 0.95986
 -10  -9   9    7.49    2.76   1-0.72458 0.31834-0.09666-0.12064-0.96444 0.96444
  -9  -9   8    6.15    2.52   1-0.70571 0.33828-0.08846-0.12883-0.97170 0.96830
  -8  -9   7  202.80    4.82   1-0.68619 0.35756-0.07940-0.13788-0.97822 0.97143
  -7  -9   6  293.08    5.21   1-0.66596 0.37613-0.06936-0.14791-0.98400 0.97381
  -6  -9   5    1.89    2.63   1-0.64496 0.39394-0.05820-0.15906-0.98898 0.97540
  -5  -9   4   54.36    2.36   1-0.62313 0.41089-0.04576-0.17149-0.99314 0.97616
  -4  -9   3   74.20    2.42   1-0.60035 0.42691-0.03184-0.18540-0.99640 0.97603
  -3  -9   2   94.64    2.45   1-0.57650 0.44187-0.01619-0.20105-0.99867 0.97490
  -2  -9   1   13.80    1.47   1-0.55144 0.45560 0.00150-0.21873-0.99983 0.97266
  -1  -9   0  172.66    2.92   1-0.52491 0.46788 0.02162-0.23885-0.99968 0.96912
   0  -9  -1   80.22    2.12   1-0.49667 0.47844 0.04466-0.26187-0.99798 0.96402
   1  -9  -2   20.25    1.51   1-0.46629 0.48686 0.07122-0.28843-0.99433 0.95698
   2  -9  -3   14.86    1.49   1-0.43325 0.49261 0.10212-0.31931-0.98820 0.94745
   3  -9  -4   47.54    1.96   1-0.39677 0.49493 0.13835-0.35553-0.97875 0.93461
   4  -9  -5   39.06    2.00   1-0.35579 0.49275 0.18121-0.39839-0.96472 0.91718
   5  -9  -6    2.84    1.69   1-0.30874 0.48451 0.23231-0.44948-0.94416 0.89323
   6  -9  -7   15.95    2.12   1-0.25339 0.46797 0.29352-0.51069-0.91400 0.85968
   7  -9  -8  104.16    3.85   1-0.18658 0.43995 0.36675-0.58391-0.86947 0.81175
   8  -9  -9   44.33    3.22   1-0.10400 0.39616 0.45303-0.67018-0.80326 0.74214
   9  -9 -10    2.49    2.54   1-0.00073 0.33170 0.55043-0.76756-0.70527 0.64076
  10  -9 -11    2.95    4.01   1 0.12647 0.24330 0.65028-0.86741-0.56469 0.49678
  11  -9 -12    6.29    3.51   1 0.27408 0.13450 0.73411-0.95123-0.37770 0.30640
  12  -9 -13    0.95    4.97   1 0.42700 0.02037 0.77888-0.99599-0.15914 0.08444
  13  -9 -14   -6.26    5.27   1 0.56378-0.07761 0.77363-0.99073 0.05769-0.13578
  14  -9 -15   -7.69    6.34   1 0.67064-0.14565 0.72871-0.94580 0.24168-0.32316
  15  -9 -16    7.14    7.29   1 0.74724-0.18347 0.66431-0.88139 0.38100-0.46589
  16  -9 -17    4.05    6.61   1 0.80065-0.19808 0.59628-0.81336 0.47973-0.56801
  17  -9 -18    0.37    7.28   1 0.83844-0.19706 0.53268-0.74975 0.54729-0.63896
  18  -9 -19   -4.74    7.62   1 0.86621-0.18603 0.47622-0.69328 0.59247-0.68753
  18  -8 -19    1.17    7.52   1 0.88117-0.20100 0.41787-0.61079 0.65926-0.75432
  17  -8 -18    3.26    6.72   1 0.86174-0.22036 0.46418-0.65711 0.63505-0.72672
  16  -8 -17   10.68    4.92   1 0.83713-0.23455 0.51816-0.71110 0.59705-0.68532
  15  -8 -16   18.87    5.28   1 0.80422-0.24045 0.58052-0.77347 0.53915-0.62403
  14  -8 -15   20.11    4.52   1 0.75791-0.23293 0.65020-0.84316 0.45253-0.53401
  13  -8 -14    1.03    5.51   1 0.69038-0.20421 0.72170-0.91467 0.32592-0.40401
  12  -8 -13    8.66    3.45   1 0.59226-0.14489 0.78107-0.97404 0.14991-0.22460
  11  -8 -12   -2.55    4.57   1 0.45870-0.05012 0.80525-0.99824-0.07157 0.00027
  10  -8 -11    1.15    4.08   1 0.29950 0.07027 0.77480-0.96779-0.30964 0.24174
   9  -8 -10    1.56    3.51   1 0.13892 0.19206 0.69389-0.88690-0.52211 0.45760
   8  -8  -9   54.50    3.27   1-0.00149 0.29367 0.58811-0.78112-0.68364 0.62253
   7  -8  -8   51.78    3.12   1-0.11456 0.36793 0.48200-0.67502-0.79477 0.73705
   6  -8  -7    0.73    2.51   1-0.20334 0.41790 0.38787-0.58090-0.86797 0.81364
   5  -8  -6   -3.23    2.36   1-0.27373 0.44951 0.30869-0.50173-0.91575 0.86483
   4  -8  -5    3.97    1.45   1-0.33101 0.46798 0.24329-0.43633-0.94713 0.89959
   3  -8  -4  161.94    2.93   1-0.37901 0.47718 0.18935-0.38240-0.96786 0.92372
   2  -8  -3    8.87    1.28   1-0.42037 0.47974 0.14461-0.33767-0.98153 0.94079
   1  -8  -2   -0.82    1.70   1-0.45689 0.47746 0.10716-0.30022-0.99038 0.95303
   0  -8  -1   20.50    1.45   1-0.48977 0.47154 0.07550-0.26858-0.99578 0.96183
  -1  -8   0    6.07    1.24   1-0.51987 0.46284 0.04848-0.24157-0.99865 0.96810
  -2  -8   1   16.13    1.44   1-0.54776 0.45194 0.02521-0.21831-0.99958 0.97242
  -3  -8   2   -1.40    1.77   1-0.57388 0.43925 0.00501-0.19811-0.99895 0.97518
  -4  -8   3    2.15    1.53   1-0.59853 0.42509-0.01266-0.18045-0.99703 0.97665
  -5  -8   4    1.49    2.18   1-0.62192 0.40970-0.02821-0.16491-0.99400 0.97703
  -6  -8   5    6.76    1.81   1-0.64426 0.39323-0.04198-0.15115-0.99001 0.97643
  -7  -8   6  139.97    3.96   1-0.66564 0.37582-0.05423-0.13891-0.98513 0.97494
  -8  -8   7  159.62    4.38   1-0.68618 0.35756-0.06517-0.12798-0.97942 0.97263
  -9  -8   8   -4.80    3.47   1-0.70596 0.33854-0.07497-0.11818-0.97295 0.96955
 -10  -8   9    0.57    3.92   1-0.72503 0.31880-0.08378-0.10938-0.96572 0.96572
 -11  -8  10    1.90    4.39   1-0.74343 0.29840-0.09172-0.10145-0.95776 0.96115
 -12  -8  11    1.86    5.25   1-0.76120 0.27737-0.09888-0.09430-0.94908 0.95587
 -13  -8  12    5.48    3.52   1-0.77837 0.25575-0.10534-0.08785-0.93969 0.94987
 -14  -8  13   17.00    4.36   1-0.79496 0.23353-0.11118-0.08202-0.92957 0.94315
 -15  -8  14   44.99    5.76   1-0.81098 0.21074-0.11644-0.07676-0.91873 0.93570
 -16  -8  15   14.22    5.10   1-0.82643 0.18741-0.12119-0.07203-0.90714 0.92751
 -17  -8  16   -2.87    6.56   1-0.84133 0.16351-0.12545-0.06777-0.89480 0.91857
 -18  -8  17    5.44    7.14   1-0.85567 0.13905-0.12927-0.06396-0.88168 0.90884
 -19  -8  18    0.00    7.95   1-0.86945 0.11402-0.13268-0.06056-0.86776 0.89831
 -19  -7  18    4.58    8.76   1-0.87062 0.11520-0.12241-0.04669-0.86890 0.89946
 -18  -7  17   28.70    5.29   1-0.85680 0.14018-0.11889-0.05021-0.88282 0.90998
 -17  -7  16   -0.71    6.38   1-0.84242 0.16460-0.11493-0.05416-0.89594 0.91971
 -16  -7  15    9.33    4.62   1-0.82747 0.18845-0.11048-0.05860-0.90829 0.92866
 -15  -7  14   15.64    5.07   1-0.81194 0.21173-0.10552-0.06355-0.91987 0.93685
 -14  -7  13   -0.55    5.59   1-0.79585 0.23443-0.09998-0.06908-0.93072 0.94430
 -13  -7  12   19.10    3.65   1-0.77916 0.25653-0.09382-0.07523-0.94083 0.95102
 -12  -7  11   29.59    3.59   1-0.76186 0.27805-0.08696-0.08209-0.95023 0.95702
 -11  -7  10  131.03    5.21   1-0.74395 0.29892-0.07932-0.08972-0.95890 0.96229
 -10  -7   9    9.71    2.59   1-0.72536 0.31913-0.07080-0.09823-0.96684 0.96684
  -9  -7   8   23.01    2.93   1-0.70605 0.33863-0.06127-0.10775-0.97403 0.97064
  -8  -7   7   29.54    2.99   1-0.68599 0.35737-0.05060-0.11841-0.98046 0.97367
  -7  -7   6   15.91    2.48   1-0.66507 0.37525-0.03859-0.13041-0.98607 0.97589
  -6  -7   5    8.41    1.87   1-0.64321 0.39220-0.02503-0.14396-0.99081 0.97724
  -5  -7   4   49.75    2.23   1-0.62027 0.40805-0.00964-0.15934-0.99460 0.97763
  -4  -7   3  105.94    2.54   1-0.59608 0.42266 0.00794-0.17691-0.99730 0.97693
  -3  -7   2  190.52    2.99   1-0.57039 0.43578 0.02815-0.19712-0.99873 0.97497
  -2  -7   1   47.78    1.66   1-0.54289 0.44707 0.05158-0.22054-0.99862 0.97146
  -1  -7   0   98.82    2.03   1-0.51312 0.45610 0.07899-0.24794-0.99656 0.96600
   0  -7  -1 1133.21    8.29   1-0.48043 0.46221 0.11137-0.28031-0.99192 0.95797
   1  -7  -2  167.63    2.50   1-0.44391 0.46449 0.15003-0.31897-0.98374 0.94639
   2  -7  -3   26.30    1.47   1-0.40217 0.46155 0.19672-0.36565-0.97045 0.92971
   3  -7  -4  159.52    2.76   1-0.35313 0.45132 0.25370-0.42262-0.94952 0.90538
   4  -7  -5  123.74    2.74   1-0.29368 0.43066 0.32373-0.49264-0.91673 0.86920
   5  -7  -6    4.92    1.47   1-0.21912 0.39490 0.40965-0.57855-0.86505 0.81413
   6  -7  -7  234.43    4.20   1-0.12295 0.33753 0.51273-0.68162-0.78326 0.72894
   7  -7  -8  165.82    4.01   1 0.00195 0.25143 0.62838-0.79727-0.65573 0.59801
   8  -7  -9  370.89    6.03   1 0.15774 0.13444 0.73889-0.90777-0.46859 0.40748
   9  -7 -10    2.12    2.38   1 0.33136-0.00037 0.81218-0.98104-0.22793 0.16343
  10  -7 -11    2.26    3.95   1 0.49345-0.12368 0.82293-0.99179 0.02645-0.09435
  11  -7 -12    3.97    5.10   1 0.61967-0.21108 0.77832-0.94717 0.24583-0.31712
  12  -7 -13    4.61    3.40   1 0.70690-0.25952 0.70657-0.87541 0.40877-0.48346
  13  -7 -14    2.79    3.67   1 0.76502-0.27884 0.63071-0.79954 0.52052-0.59861
  14  -7 -15   47.22    4.96   1 0.80468-0.27970 0.56141-0.73024 0.59470-0.67618
  15  -7 -16   62.93    6.00   1 0.83327-0.26949 0.50155-0.67036 0.64328-0.72816
  16  -7 -17   16.51    4.96   1 0.85521-0.25262 0.45072-0.61953 0.67461-0.76288
  17  -7 -18    5.74    6.37   1 0.87304-0.23166 0.40760-0.57640 0.69411-0.78577
  18  -7 -19    3.88    5.30   1 0.88823-0.20805 0.37075-0.53954 0.70524-0.80031
  19  -7 -20    6.08    6.03   1 0.90162-0.18264 0.33893-0.50771 0.71026-0.80872
  19  -6 -20    7.91    9.13   1 0.90303-0.18404 0.30831-0.45296 0.73666-0.83512
  18  -6 -19   13.88    5.97   1 0.89095-0.21076 0.33373-0.47838 0.73763-0.83269
  17  -6 -18    3.91    6.85   1 0.87782-0.23645 0.36284-0.50750 0.73460-0.82627
  16  -6 -17    6.22    6.95   1 0.86329-0.26071 0.39661-0.54128 0.72638-0.81465
  15  -6 -16   40.11    5.35   1 0.84669-0.28291 0.43630-0.58098 0.71108-0.79596
  14  -6 -15   10.03    4.33   1 0.82694-0.30195 0.48346-0.62815 0.68582-0.76729
  13  -6 -14   23.93    4.02   1 0.80202-0.31584 0.53983-0.68453 0.64592-0.72400
  12  -6 -13   84.01    4.70   1 0.76831-0.32092 0.60689-0.75159 0.58390-0.65859
  11  -6 -12  176.19    5.85   1 0.71930-0.31071 0.68413-0.82885 0.48811-0.55940
  10  -6 -11  143.65    4.71   1 0.64423-0.27445 0.76495-0.90968 0.34247-0.41037
   9  -6 -10   37.81    3.05   1 0.52947-0.19848 0.82944-0.97418 0.13302-0.19752
   8  -6  -9  359.95    5.87   1 0.36945-0.07726 0.84347-0.98821-0.13139 0.07028
   7  -6  -8  438.04    5.81   1 0.18413 0.06926 0.78439-0.92914-0.40145 0.34374
   6  -6  -7  134.32    3.31   1 0.01071 0.20387 0.67163-0.81639-0.61972 0.56540
   5  -6  -6  271.86    4.01   1-0.12861 0.30440 0.54570-0.69047-0.76802 0.71710
   4  -6  -5  719.58    6.97   1-0.23376 0.37075 0.43230-0.57708-0.86054 0.81302
   3  -6  -4  227.34    3.11   1-0.31323 0.41141 0.33868-0.48346-0.91692 0.87278
   2  -6  -3   54.57    1.66   1-0.37515 0.43453 0.26350-0.40829-0.95136 0.91062
   1  -6  -2  366.83    3.59   1-0.42528 0.44588 0.20324-0.34804-0.97250 0.93516
   0  -6  -1 1315.29    8.25   1-0.46741 0.44920 0.15454-0.29934-0.98536 0.95141
  -1  -6   0  620.87    5.90   1-0.50391 0.44689 0.11468-0.25950-0.99283 0.96228
  -2  -6   1   55.30    1.68   1-0.53635 0.44053 0.08164-0.22647-0.99665 0.96949
  -3  -6   2    8.71    1.36   1-0.56576 0.43114 0.05392-0.19876-0.99787 0.97410
  -4  -6   3  342.06    3.97   1-0.59282 0.41941 0.03041-0.17525-0.99713 0.97677
  -5  -6   4  149.88    3.09   1-0.61804 0.40583 0.01026-0.15511-0.99488 0.97791
  -6  -6   5  131.52    3.20   1-0.64176 0.39074-0.00716-0.13770-0.99138 0.97780
  -7  -6   6  277.16    4.78   1-0.66420 0.37439-0.02232-0.12255-0.98682 0.97664
  -8  -6   7  184.05    4.55   1-0.68557 0.35695-0.03561-0.10927-0.98132 0.97453
  -9  -6   8   17.05    2.55   1-0.70599 0.33857-0.04732-0.09757-0.97496 0.97157
 -10  -6   9  100.87    4.07   1-0.72556 0.31934-0.05767-0.08722-0.96780 0.96780
 -11  -6  10  143.73    5.41   1-0.74436 0.29935-0.06687-0.07803-0.95988 0.96328
 -12  -6  11   55.25    4.29   1-0.76245 0.27864-0.07506-0.06985-0.95122 0.95801
 -13  -6  12   10.31    3.67   1-0.77988 0.25727-0.08237-0.06255-0.94182 0.95201
 -14  -6  13   10.22    4.19   1-0.79668 0.23526-0.08890-0.05603-0.93170 0.94529
 -15  -6  14   24.87    4.74   1-0.81286 0.21265-0.09473-0.05021-0.92085 0.93783
 -16  -6  15    1.62    6.93   1-0.82846 0.18944-0.09993-0.04502-0.90926 0.92963
 -17  -6  16    6.18    4.32   1-0.84347 0.16564-0.10456-0.04039-0.89691 0.92068
 -18  -6  17    7.65    7.91   1-0.85790 0.14127-0.10868-0.03628-0.88379 0.91095
 -19  -6  18   15.29    5.78   1-0.87175 0.11633-0.11232-0.03265-0.86987 0.90043
 -19  -5  18    7.19    6.28   1-0.87283 0.11742-0.10243-0.01841-0.87065 0.90121
 -18  -5  17   26.99    5.72   1-0.85895 0.14233-0.09867-0.02216-0.88458 0.91174
 -17  -5  16   -8.76    6.59   1-0.84448 0.16666-0.09439-0.02643-0.89771 0.92148
 -16  -5  15    8.06    4.81   1-0.82941 0.19040-0.08955-0.03126-0.91007 0.93044
 -15  -5  14   23.05    4.51   1-0.81374 0.21353-0.08409-0.03671-0.92167 0.93865
 -14  -5  13   17.41    4.14   1-0.79746 0.23605-0.07794-0.04286-0.93253 0.94612
 -13  -5  12    3.69    3.34   1-0.78055 0.25794-0.07100-0.04978-0.94266 0.95285
 -12  -5  11   34.44    4.15   1-0.76296 0.27916-0.06319-0.05759-0.95205 0.95885
 -11  -5  10   20.73    3.98   1-0.74468 0.29966-0.05437-0.06640-0.96071 0.96411
 -10  -5   9   39.47    3.42   1-0.72562 0.31941-0.04438-0.07638-0.96861 0.96862
  -9  -5   8   34.79    2.99   1-0.70572 0.33831-0.03303-0.08772-0.97572 0.97233
  -8  -5   7  218.26    4.66   1-0.68487 0.35627-0.02009-0.10066-0.98199 0.97521
  -7  -5   6   41.16    2.48   1-0.66296 0.37314-0.00523-0.11551-0.98735 0.97717
  -6  -5   5   17.70    1.85   1-0.63976 0.38876 0.01194-0.13267-0.99166 0.97809
  -5  -5   4   85.50    2.43   1-0.61505 0.40284 0.03194-0.15266-0.99476 0.97779
  -4  -5   3  101.12    2.37   1-0.58847 0.41505 0.05545-0.17616-0.99637 0.97600
  -3  -5   2 1297.02    9.32   1-0.55948 0.42487 0.08339-0.20409-0.99605 0.97228
  -2  -5   1   49.78    1.55   1-0.52734 0.43153 0.11701-0.23770-0.99310 0.96595
  -1  -5   0  159.15    2.12   1-0.49091 0.43390 0.15803-0.27871-0.98641 0.95586
   0  -5  -1  918.37    6.37   1-0.44843 0.43021 0.20881-0.32949-0.97405 0.94010
   1  -5  -2  210.41    2.39   1-0.39709 0.41767 0.27260-0.39327-0.95268 0.91533
   2  -5  -3   38.67    1.45   1-0.33235 0.39174 0.35358-0.47424-0.91630 0.87557
   3  -5  -4  699.37    6.05   1-0.24704 0.34523 0.45614-0.57679-0.85417 0.81004
   4  -5  -5   35.42    1.71   1-0.13082 0.26781 0.58153-0.70217-0.74800 0.70048
   5  -5  -6   37.13    1.88   1 0.02622 0.14956 0.71811-0.83874-0.57310 0.52218
   6  -5  -7   14.45    1.84   1 0.21921-0.00462 0.82854-0.94916-0.31760 0.26328
   7  -5  -8    1.90    2.96   1 0.41269-0.15930 0.86504-0.98565-0.01994-0.03777
   8  -5  -9  173.12    4.42   1 0.56434-0.27216 0.82283-0.94344 0.24483-0.30594
   9  -5 -10   19.80    2.75   1 0.66435-0.33336 0.74144-0.86204 0.43659-0.50109
  10  -5 -11   45.56    3.63   1 0.72698-0.35718 0.65569-0.77628 0.56214-0.63003
  11  -5 -12  478.06    8.34   1 0.76771-0.35912 0.57988-0.70046 0.64193-0.71322
  12  -5 -13   29.94    3.96   1 0.79637-0.34898 0.51660-0.63717 0.69255-0.76724
  13  -5 -14   46.28    4.31   1 0.81830-0.33211 0.46446-0.58502 0.72461-0.80269
  14  -5 -15  -10.35    5.80   1 0.83634-0.31135 0.42131-0.54187 0.74450-0.82598
  15  -5 -16    5.07    5.74   1 0.85201-0.28823 0.38519-0.50573 0.75610-0.84098
  16  -5 -17    5.20    5.89   1 0.86612-0.26353 0.35452-0.47506 0.76180-0.85007
  17  -5 -18    4.59    6.66   1 0.87913-0.23774 0.32811-0.44864 0.76311-0.85477
  18  -5 -19   27.97    6.39   1 0.89131-0.21111 0.30504-0.42556 0.76101-0.85607
  19  -5 -20   37.68    6.98   1 0.90279-0.18380 0.28463-0.40514 0.75617-0.85463
  19  -4 -20   32.57    7.25   1 0.90164-0.18264 0.26653-0.36291 0.77089-0.86934
  18  -4 -19    5.34    8.97   1 0.89037-0.21018 0.28306-0.37944 0.77830-0.87335
  17  -4 -18    0.70    6.40   1 0.87858-0.23719 0.30147-0.39786 0.78370-0.87536
  16  -4 -17   -0.65    6.06   1 0.86623-0.26363 0.32224-0.41864 0.78674-0.87500
  15  -4 -16   -1.78    6.28   1 0.85320-0.28941 0.34600-0.44241 0.78689-0.87176
  14  -4 -15    0.54    5.52   1 0.83933-0.31434 0.37358-0.47000 0.78336-0.86483
  13  -4 -14   12.31    3.76   1 0.82431-0.33811 0.40609-0.50252 0.77494-0.85302
  12  -4 -13   16.50    3.74   1 0.80753-0.36013 0.44505-0.54149 0.75971-0.83440
  11  -4 -12  142.40    5.72   1 0.78791-0.37932 0.49245-0.58890 0.73456-0.80585
  10  -4 -11   15.60    2.96   1 0.76336-0.39356 0.55082-0.64728 0.69421-0.76210
   9  -4 -10   11.24    2.67   1 0.72971-0.39872 0.62280-0.71927 0.62958-0.69408
   8  -4  -9   24.57    2.53   1 0.67878-0.38659 0.70915-0.80562 0.52518-0.58628
   7  -4  -8    0.99    1.88   1 0.59541-0.34201 0.80226-0.89874 0.35741-0.41512
   6  -4  -7  117.54    3.02   1 0.45877-0.24418 0.87273-0.96921 0.10447-0.15878
   5  -4  -6   -0.90    2.05   1 0.26369-0.08790 0.86807-0.96457-0.21391 0.16299
   4  -4  -5    2.57    1.36   1 0.05041 0.08659 0.76773-0.86424-0.51232 0.46480
   3  -4  -4  110.10    2.18   1-0.12849 0.22669 0.62097-0.71748-0.72167 0.67755
   2  -4  -3   17.27    1.16   1-0.25861 0.31801 0.48158-0.57810-0.84555 0.80482
   1  -4  -2    0.46    1.30   1-0.35101 0.37161 0.36851-0.46504-0.91485 0.87751
   0  -4  -1    3.02    0.86   1-0.41899 0.40078 0.28094-0.37748-0.95350 0.91955
  -1  -4   0    3.23    0.89   1-0.47162 0.41462 0.21330-0.30985-0.97510 0.94456
  -2  -4   1   34.90    1.32   1-0.51445 0.41864 0.16038-0.25694-0.98689 0.95974
  -3  -4   2   49.56    1.61   1-0.55074 0.41613 0.11826-0.21482-0.99272 0.96897
  -4  -4   3  105.19    2.33   1-0.58251 0.40911 0.08415-0.18073-0.99472 0.97436
  -5  -4   4   33.88    1.79   1-0.61103 0.39881 0.05610-0.15269-0.99411 0.97714
  -6  -4   5   38.56    2.07   1-0.63708 0.38608 0.03271-0.12930-0.99159 0.97802
  -7  -4   6   27.61    2.30   1-0.66124 0.37144 0.01297-0.10957-0.98762 0.97745
  -8  -4   7   57.47    2.88   1-0.68387 0.35527-0.00386-0.09275-0.98247 0.97569
  -9  -4   8    3.65    2.34   1-0.70524 0.33784-0.01833-0.07828-0.97631 0.97293
 -10  -4   9   32.99    3.24   1-0.72554 0.31933-0.03087-0.06576-0.96926 0.96927
 -11  -4  10  427.73    8.17   1-0.74489 0.29988-0.04179-0.05485-0.96139 0.96479
 -12  -4  11   28.05    3.87   1-0.76341 0.27960-0.05135-0.04530-0.95274 0.95954
 -13  -4  12   17.55    3.42   1-0.78116 0.25855-0.05974-0.03691-0.94334 0.95353
 -14  -4  13    5.63    3.52   1-0.79821 0.23680-0.06713-0.02953-0.93320 0.94678
 -15  -4  14   15.85    4.40   1-0.81459 0.21438-0.07365-0.02302-0.92232 0.93930
 -16  -4  15    9.13    4.36   1-0.83033 0.19132-0.07939-0.01729-0.91070 0.93108
 -17  -4  16   -3.14    6.70   1-0.84545 0.16765-0.08445-0.01224-0.89833 0.92210
 -18  -4  17   15.70    5.89   1-0.85997 0.14336-0.08889-0.00781-0.88518 0.91235
 -19  -4  18   44.60    7.56   1-0.87388 0.11848-0.09277-0.00393-0.87125 0.90181
 -19  -3  18   35.88    6.59   1-0.87492 0.11952-0.08340 0.01083-0.87166 0.90222
 -18  -3  17   33.72    5.94   1-0.86098 0.14437-0.07939 0.00683-0.88561 0.91278
 -17  -3  16   -0.35    6.69   1-0.84642 0.16861-0.07477 0.00222-0.89877 0.92254
 -16  -3  15    3.99    4.59   1-0.83123 0.19223-0.06948-0.00306-0.91116 0.93154
 -15  -3  14   20.58    4.59   1-0.81541 0.21521-0.06343-0.00910-0.92280 0.93979
 -14  -3  13   16.38    3.95   1-0.79892 0.23752-0.05652-0.01601-0.93370 0.94729
 -13  -3  12   10.53    3.49   1-0.78173 0.25912-0.04861-0.02391-0.94386 0.95405
 -12  -3  11   61.37    4.27   1-0.76377 0.27997-0.03954-0.03297-0.95327 0.96007
 -11  -3  10  450.82    8.03   1-0.74498 0.29999-0.02912-0.04338-0.96191 0.96532
 -10  -3   9   34.50    3.08   1-0.72528 0.31908-0.01708-0.05541-0.96976 0.96977
  -9  -3   8    7.58    2.42   1-0.70450 0.33710-0.00308-0.06940-0.97673 0.97335
  -8  -3   7  284.66    5.11   1-0.68246 0.35387 0.01331-0.08578-0.98273 0.97595
  -7  -3   6   74.49    2.85   1-0.65890 0.36910 0.03267-0.10514-0.98760 0.97742
  -6  -3   5  174.56    3.43   1-0.63343 0.38243 0.05582-0.12828-0.99105 0.97748
  -5  -3   4   49.93    1.98   1-0.60547 0.39328 0.08384-0.15629-0.99266 0.97570
  -4  -3   3  482.25    4.77   1-0.57414 0.40074 0.11831-0.19075-0.99168 0.97132
  -3  -3   2  160.90    2.37   1-0.53806 0.40346 0.16145-0.23388-0.98681 0.96305
  -2  -3   1    7.47    1.01   1-0.49495 0.39914 0.21655-0.28898-0.97569 0.94854
  -1  -3   0  371.84    3.57   1-0.44091 0.38391 0.28839-0.36080-0.95387 0.92332
   0  -3  -1   10.41    0.82   1-0.36917 0.35096 0.38354-0.45595-0.91252 0.87858
   1  -3  -2  388.74    3.70   1-0.26799 0.28859 0.50917-0.58156-0.83412 0.79678
   2  -3  -3   35.07    1.26   1-0.12006 0.17946 0.66498-0.73737-0.68669 0.64596
   3  -3  -4 1580.95    9.67   1 0.08560 0.01260 0.81953-0.89191-0.43253 0.38840
   4  -3  -5   18.01    1.50   1 0.31712-0.18011 0.89778-0.97015-0.08830 0.04078
   5  -3  -6    3.38    1.51   1 0.50409-0.32829 0.86288-0.93524 0.23725-0.28816
   6  -3  -7   92.72    2.76   1 0.62017-0.40558 0.76850-0.84086 0.46579-0.52011
   7  -3  -8  340.18    5.06   1 0.68687-0.43348 0.67012-0.74247 0.60588-0.66359
   8  -3  -9   14.56    2.66   1 0.72762-0.43541 0.58708-0.65942 0.68972-0.75082
   9  -3 -10   28.84    2.80   1 0.75552-0.42453 0.52076-0.59309 0.74065-0.80515
  10  -3 -11    7.19    2.97   1 0.77691-0.40711 0.46805-0.54037 0.77203-0.83992
  11  -3 -12  110.59    5.18   1 0.79482-0.38623 0.42564-0.49796 0.79126-0.86255
  12  -3 -13   -0.22    5.00   1 0.81073-0.36332 0.39093-0.46323 0.80251-0.87719
  13  -3 -14    4.93    3.41   1 0.82537-0.33918 0.36199-0.43429 0.80824-0.88632
  14  -3 -15   22.48    4.43   1 0.83917-0.31417 0.33743-0.40972 0.80995-0.89142
  15  -3 -16   36.64    5.00   1 0.85232-0.28852 0.31625-0.38853 0.80859-0.89346
  16  -3 -17    3.56    6.19   1 0.86493-0.26233 0.29771-0.36998 0.80478-0.89304
  17  -3 -18   -1.06    6.43   1 0.87706-0.23566 0.28123-0.35349 0.79893-0.89059
  18  -3 -19   -5.74    8.41   1 0.88875-0.20855 0.26641-0.33866 0.79134-0.88639
  19  -3 -20    7.03    8.83   1 0.89998-0.18099 0.25291-0.32516 0.78218-0.88063
  19  -2 -20   24.14    6.22   1 0.89807-0.17907 0.24292-0.29103 0.79097-0.88942
  18  -2 -19   26.70    6.03   1 0.88677-0.20656 0.25403-0.30215 0.80134-0.89639
  17  -2 -18    4.92    6.52   1 0.87506-0.23365 0.26607-0.31419 0.81043-0.90209
  16  -2 -17   19.05    4.92   1 0.86293-0.26032 0.27925-0.32738 0.81813-0.90639
  15  -2 -16    2.96    7.01   1 0.85040-0.28659 0.29386-0.34200 0.82430-0.90916
  14  -2 -15   93.71    5.95   1 0.83747-0.31247 0.31027-0.35843 0.82871-0.91019
  13  -2 -14    4.54    3.32   1 0.82411-0.33790 0.32897-0.37713 0.83106-0.90913
  12  -2 -13   27.73    3.73   1 0.81024-0.36283 0.35060-0.39877 0.83085-0.90553
  11  -2 -12  350.49    7.45   1 0.79575-0.38714 0.37606-0.42424 0.82735-0.89864
  10  -2 -11    2.68    3.49   1 0.78038-0.41058 0.40658-0.45477 0.81942-0.88731
   9  -2 -10   -4.91    3.82   1 0.76364-0.43264 0.44392-0.49211 0.80517-0.86967
   8  -2  -9 2861.92   21.02   1 0.74455-0.45235 0.49057-0.53877 0.78140-0.84250
   7  -2  -8   33.85    2.60   1 0.72103-0.46763 0.55004-0.59825 0.74234-0.80005
   6  -2  -7   50.80    2.33   1 0.68855-0.47395 0.62672-0.67494 0.67723-0.73154
   5  -2  -6   62.68    2.07   1 0.63692-0.46112 0.72389-0.77211 0.56551-0.61642
   4  -2  -5 1510.39   10.49   1 0.54423-0.40722 0.83372-0.88196 0.37130-0.41882
   3  -2  -4 1897.73   10.28   1 0.37689-0.27869 0.91059-0.95884 0.05839-0.10252
   2  -2  -3  714.14    5.44   1 0.13438-0.07497 0.87071-0.91897-0.32745 0.28672
   1  -2  -2    8.00    0.77   1-0.10320 0.12380 0.71466-0.76292-0.63939 0.60205
  -1  -2   0   14.11    0.81   1-0.38674 0.32974 0.39880-0.44708-0.90925 0.87870
  -2  -2   1  477.81    4.43   1-0.46293 0.36714 0.29480-0.34308-0.95383 0.92668
  -3  -2   2  341.13    3.50   1-0.51846 0.38387 0.21836-0.26666-0.97583 0.95208
  -4  -2   3 1148.06    9.04   1-0.56180 0.38841 0.16106-0.20936-0.98614 0.96578
  -5  -2   4   12.12    1.50   1-0.59758 0.38538 0.11701-0.16533-0.98994 0.97297
  -6  -2   5    7.74    1.72   1-0.62837 0.37738 0.08236-0.13068-0.98983 0.97626
  -7  -2   6  131.28    3.60   1-0.65570 0.36591 0.05452-0.10285-0.98717 0.97700
  -8  -2   7 2263.41   18.66   1-0.68052 0.35192 0.03178-0.08012-0.98274 0.97596
  -9  -2   8   27.62    3.02   1-0.70343 0.33603 0.01292-0.06126-0.97696 0.97358
 -10  -2   9    0.53    3.50   1-0.72482 0.31863-0.00291-0.04544-0.97009 0.97010
 -11  -2  10  146.77    5.30   1-0.74497 0.29998-0.01633-0.03204-0.96229 0.96570
 -12  -2  11   35.90    3.90   1-0.76407 0.28028-0.02779-0.02059-0.95365 0.96045
 -13  -2  12   -3.16    4.75   1-0.78225 0.25966-0.03764-0.01075-0.94422 0.95442
 -14  -2  13   50.50    5.15   1-0.79962 0.23822-0.04614-0.00225-0.93404 0.94763
 -15  -2  14    4.10    6.82   1-0.81622 0.21603-0.05350 0.00510-0.92311 0.94010
 -16  -2  15   17.60    4.84   1-0.83214 0.19314-0.05989 0.01148-0.91144 0.93182
 -17  -2  16    5.93    6.09   1-0.84738 0.16959-0.06543 0.01701-0.89902 0.92280
 -18  -2  17    1.51    5.51   1-0.86199 0.14538-0.07022 0.02180-0.88584 0.91301
 -19  -2  18   -7.78    8.56   1-0.87596 0.12056-0.07436 0.02592-0.87187 0.90244
 -19  -1  18   -3.68    7.92   1-0.87700 0.12161-0.06572 0.04142-0.87188 0.90245
 -18  -1  17    0.76    7.19   1-0.86300 0.14641-0.06147 0.03718-0.88587 0.91305
 -17  -1  16   -2.44    7.17   1-0.84837 0.17058-0.05649 0.03221-0.89909 0.92287
 -16  -1  15   32.26    5.37   1-0.83306 0.19406-0.05069 0.02641-0.91154 0.93192
 -15  -1  14   81.69    6.69   1-0.81706 0.21686-0.04393 0.01967-0.92324 0.94023
 -14  -1  13  118.20    6.10   1-0.80031 0.23891-0.03606 0.01181-0.93421 0.94780
 -13  -1  12    0.97    4.81   1-0.78275 0.26017-0.02687 0.00263-0.94442 0.95462
 -12  -1  11    8.54    3.15   1-0.76430 0.28052-0.01610-0.00814-0.95387 0.96068
 -11  -1  10    2.56    4.21   1-0.74482 0.29983-0.00338-0.02086-0.96251 0.96592
 -10  -1   9    0.00    3.44   1-0.72412 0.31792 0.01176-0.03598-0.97026 0.97027
  -9  -1   8  126.49    4.21   1-0.70192 0.33453 0.02996-0.05417-0.97697 0.97359
  -8  -1   7 1041.98   10.33   1-0.67783 0.34924 0.05212-0.07633-0.98242 0.97564
  -7  -1   6 1156.31   10.75   1-0.65121 0.36142 0.07956-0.10376-0.98617 0.97600
  -6  -1   5    8.81    1.62   1-0.62107 0.37008 0.11420-0.13839-0.98747 0.97390
  -5  -1   4    9.45    1.46   1-0.58574 0.37355 0.15897-0.18315-0.98488 0.96792
  -4  -1   3    4.60    1.23   1-0.54226 0.36887 0.21846-0.24263-0.97555 0.95520
  -3  -1   2  522.94    4.63   1-0.48514 0.35055 0.29995-0.32411-0.95344 0.92969
  -2  -1   1  123.34    1.68   1-0.40362 0.30782 0.41446-0.43861-0.90493 0.87778
   2  -1  -3  190.53    2.05   1 0.43751-0.37809 0.89915-0.92327 0.22016-0.26088
   3  -1  -4    1.19    1.60   1 0.57514-0.47693 0.78652-0.81063 0.49847-0.54259
   4  -1  -5  127.77    2.40   1 0.64495-0.50795 0.67181-0.69592 0.65338-0.70090
   5  -1  -6    4.52    1.35   1 0.68421-0.50840 0.58126-0.60536 0.73868-0.78959
   6  -1  -7    3.77    1.55   1 0.71044-0.49583 0.51296-0.53705 0.78764-0.84195
   7  -1  -8 1738.78   15.21   1 0.73083-0.47742 0.46097-0.48505 0.81677-0.87447
   8  -1  -9  203.91    5.17   1 0.74837-0.45616 0.42047-0.44454 0.83426-0.89536
   9  -1 -10  189.22    4.81   1 0.76439-0.43338 0.38812-0.41218 0.84441-0.90891
  10  -1 -11    3.73    3.88   1 0.77952-0.40971 0.36166-0.38571 0.84963-0.91752
  11  -1 -12  193.76    5.71   1 0.79403-0.38542 0.33955-0.36360 0.85130-0.92259
  12  -1 -13   -5.09    4.70   1 0.80809-0.36068 0.32072-0.34475 0.85031-0.92499
  13  -1 -14   -2.20    4.66   1 0.82175-0.33555 0.30439-0.32842 0.84719-0.92526
  14  -1 -15   54.34    5.20   1 0.83506-0.31004 0.29002-0.31404 0.84232-0.92378
  15  -1 -16  104.25    6.78   1 0.84801-0.28419 0.27718-0.30119 0.83593-0.92079
  16  -1 -17   38.34    5.33   1 0.86059-0.25798 0.26557-0.28957 0.82820-0.91646
  17  -1 -18    1.40    4.79   1 0.87280-0.23139 0.25493-0.27893 0.81923-0.91089
  18  -1 -19   21.14    5.27   1 0.88462-0.20441 0.24509-0.26907 0.80911-0.90416
  19  -1 -20   13.60    5.84   1 0.89603-0.17702 0.23587-0.25985 0.79788-0.89632
  19   0 -20    7.41    8.32   1 0.89392-0.17491 0.23123-0.23107 0.80333-0.90178
  18   0 -19  -10.28    7.37   1 0.88239-0.20218 0.23893-0.23878 0.81519-0.91024
  17   0 -18    1.05    7.06   1 0.87045-0.22903 0.24704-0.24690 0.82605-0.91770
  16   0 -17  -11.27    6.88   1 0.85811-0.25550 0.25569-0.25556 0.83589-0.92415
  15   0 -16  277.89    8.83   1 0.84540-0.28159 0.26499-0.26487 0.84469-0.92955
  14   0 -15    3.23    6.68   1 0.83234-0.30733 0.27511-0.27500 0.85238-0.93385
  13   0 -14    2.20    5.09   1 0.81895-0.33274 0.28626-0.28615 0.85888-0.93696
  12   0 -13    2.21    4.25   1 0.80524-0.35782 0.29870-0.29860 0.86408-0.93875
  11   0 -12   22.25    3.41   1 0.79120-0.38259 0.31277-0.31268 0.86778-0.93906
  10   0 -11    1.95    3.61   1 0.77685-0.40704 0.32895-0.32887 0.86972-0.93761
   9   0 -10   29.50    2.87   1 0.76215-0.43114 0.34788-0.34781 0.86949-0.93398
   8   0  -9   -3.31    5.62   1 0.74704-0.45483 0.37047-0.37041 0.86645-0.92755
   7   0  -8  245.50    4.65   1 0.73135-0.47794 0.39803-0.39797 0.85959-0.91729
   6   0  -7   -5.07    2.42   1 0.71474-0.50012 0.43250-0.43245 0.84717-0.90147
   5   0  -6    0.08    1.84   1 0.69642-0.52060 0.47687-0.47683 0.82609-0.87700
   4   0  -5    4.00    1.15   1 0.67456-0.53755 0.53573-0.53570 0.79042-0.83794
   3   0  -4 1856.62    9.89   1 0.64459-0.54637 0.61598-0.61596 0.72792-0.77204
   2   0  -3    2.82    0.83   1 0.59426-0.53485 0.72556-0.72554 0.61166-0.65238
  -2   0   1    0.70    1.23   1-0.27339 0.17761 0.61500-0.61502-0.77093 0.74378
  -3   0   2 1035.30    7.31   1-0.41964 0.28505 0.43077-0.43080-0.89940 0.87565
  -4   0   3   -0.79    1.69   1-0.50769 0.33430 0.30354-0.30357-0.95279 0.93243
  -5   0   4    4.49    1.36   1-0.56648 0.35429 0.21648-0.21653-0.97487 0.95791
  -6   0   5   -1.20    2.10   1-0.60993 0.35895 0.15490-0.15495-0.98299 0.96943
  -7   0   6 1612.64   14.53   1-0.64466 0.35488 0.10966-0.10973-0.98421 0.97404
  -8   0   7   -7.62    5.49   1-0.67402 0.34543 0.07532-0.07539-0.98163 0.97486
  -9   0   8  171.09    4.53   1-0.69981 0.33243 0.04853-0.04861-0.97673 0.97335
 -10   0   9    1.49    2.30   1-0.72310 0.31691 0.02715-0.02724-0.97024 0.97026
 -11   0  10   15.13    3.09   1-0.74452 0.29953 0.00980-0.00990-0.96258 0.96599
 -12   0  11   -0.87    4.43   1-0.76448 0.28069-0.00449 0.00438-0.95394 0.96075
 -13   0  12   -4.11    4.52   1-0.78326 0.26067-0.01639 0.01627-0.94446 0.95466
 -14   0  13   -2.13    6.21   1-0.80103 0.23964-0.02638 0.02626-0.93420 0.94780
 -15   0  14  402.46   10.41   1-0.81792 0.21774-0.03482 0.03469-0.92319 0.94018
 -16   0  15   -0.80    4.92   1-0.83402 0.19503-0.04198 0.04184-0.91144 0.93183
 -17   0  16   19.99    4.93   1-0.84940 0.17160-0.04805 0.04790-0.89895 0.92273
 -18   0  17    0.38    7.47   1-0.86406 0.14748-0.05321 0.05305-0.88569 0.91287
 -19   0  18    4.50    8.54   1-0.87808 0.12269-0.05757 0.05740-0.87167 0.90224
 -19   1  18    5.93    5.75   1-0.87920 0.12382-0.05002 0.07399-0.87122 0.90180
 -18   1  17   -1.13    7.08   1-0.86519 0.14861-0.04558 0.06955-0.88529 0.91247
 -17   1  16   -8.70    6.91   1-0.85049 0.17270-0.04025 0.06424-0.89859 0.92237
 -16   1  15   30.18    5.48   1-0.83507 0.19608-0.03389 0.05789-0.91113 0.93152
 -15   1  14   86.22    6.67   1-0.81887 0.21869-0.02630 0.05031-0.92294 0.93994
 -14   1  13  122.07    6.02   1-0.80182 0.24043-0.01722 0.04123-0.93402 0.94762
 -13   1  12    4.12    4.63   1-0.78379 0.26120-0.00628 0.03030-0.94434 0.95454
 -12   1  11   13.02    3.35   1-0.76461 0.28083 0.00699 0.01703-0.95386 0.96067
 -11   1  10   -3.94    4.64   1-0.74404 0.29905 0.02330 0.00074-0.96249 0.96590
 -10   1   9   -1.23    3.27   1-0.72164 0.31546 0.04362-0.01957-0.97003 0.97005
  -9   1   8  123.21    4.15   1-0.69679 0.32941 0.06946-0.04541-0.97614 0.97276
  -8   1   7 1054.42   10.38   1-0.66839 0.33981 0.10315-0.07908-0.98010 0.97333
  -7   1   6 1147.11   10.78   1-0.63448 0.34470 0.14848-0.12441-0.98043 0.97026
  -6   1   5    8.96    1.70   1-0.59126 0.34027 0.21195-0.18787-0.97380 0.96023
  -5   1   4   10.11    1.46   1-0.53074 0.31856 0.30513-0.28104-0.95197 0.93501
  -4   1   3    5.82    1.25   1-0.43456 0.26117 0.44814-0.42404-0.89243 0.87208
  -3   1   2  533.01    4.67   1-0.26080 0.12621 0.66423-0.64012-0.73120 0.70745
  -2   1   1  123.48    1.68   1 0.04144-0.13722 0.89965-0.87553-0.34478 0.31764
   2   1  -3  172.40    1.97   1 0.63681-0.57740 0.55968-0.53553 0.78911-0.82984
   3   1  -4    5.47    1.04   1 0.66046-0.56224 0.49166-0.46750 0.83317-0.87729
   4   1  -5  126.89    2.42   1 0.67952-0.54251 0.44248-0.41831 0.85831-0.90583
   5   1  -6    7.23    1.38   1 0.69666-0.52084 0.40554-0.38137 0.87305-0.92396
   6   1  -7    8.96    1.52   1 0.71284-0.49822 0.37681-0.35263 0.88148-0.93579
   7   1  -8 1756.74   15.31   1 0.72849-0.47508 0.35378-0.32959 0.88576-0.94346
   8   1  -9  205.02    5.06   1 0.74378-0.45157 0.33483-0.31063 0.88709-0.94819
   9   1 -10  197.73    4.73   1 0.75878-0.42777 0.31889-0.29468 0.88621-0.95070
  10   1 -11    3.56    3.63   1 0.77350-0.40369 0.30520-0.28098 0.88356-0.95145
  11   1 -12  194.25    5.51   1 0.78796-0.37934 0.29325-0.26902 0.87945-0.95073
  12   1 -13    6.97    3.08   1 0.80212-0.35470 0.28264-0.25841 0.87406-0.94873
  13   1 -14    2.32    3.21   1 0.81599-0.32977 0.27310-0.24885 0.86752-0.94559
  14   1 -15   49.90    5.21   1 0.82953-0.30451 0.26439-0.24014 0.85994-0.94140
  15   1 -16   98.94    6.98   1 0.84275-0.27892 0.25635-0.23209 0.85136-0.93622
  16   1 -17   26.90    5.29   1 0.85559-0.25298 0.24885-0.22459 0.84182-0.93008
  17   1 -18    5.26    6.85   1 0.86807-0.22665 0.24178-0.21751 0.83135-0.92300
  18   1 -19   17.90    5.27   1 0.88015-0.19993 0.23505-0.21077 0.81996-0.91501
  19   1 -20   14.22    5.68   1 0.89181-0.17278 0.22859-0.20430 0.80765-0.90609
  19   1 -19    8.20    5.59   1 0.88733-0.15012 0.14927-0.12497 0.84396-0.90846
  18   1 -18    1.52    7.80   1 0.87484-0.17644 0.15061-0.12632 0.85760-0.91871
  17   1 -17   14.66    4.82   1 0.86187-0.20227 0.15175-0.12747 0.87047-0.92819
  16   1 -16   57.34    6.11   1 0.84844-0.22764 0.15270-0.12843 0.88260-0.93692
  15   1 -15  133.82    7.41   1 0.83455-0.25256 0.15344-0.12918 0.89401-0.94494
  14   1 -14   98.51    6.07   1 0.82023-0.27703 0.15397-0.12971 0.90474-0.95227
  13   1 -13   -0.73    4.74   1 0.80548-0.30106 0.15425-0.13000 0.91480-0.95893
  12   1 -12   13.94    3.34   1 0.79028-0.32467 0.15427-0.13003 0.92422-0.96495
  11   1 -11   36.71    3.65   1 0.77466-0.34786 0.15399-0.12976 0.93301-0.97035
  10   1 -10    5.38    2.53   1 0.75861-0.37060 0.15337-0.12915 0.94120-0.97515
   9   1  -9  241.34    5.13   1 0.74212-0.39291 0.15233-0.12812 0.94882-0.97937
   8   1  -8 1097.50   10.74   1 0.72517-0.41477 0.15078-0.12658 0.95589-0.98304
   7   1  -7 1819.37   15.46   1 0.70775-0.43614 0.14858-0.12438 0.96243-0.98619
   6   1  -6   22.46    1.84   1 0.68978-0.45698 0.14549-0.12130 0.96849-0.98885
   5   1  -5   10.61    1.40   1 0.67120-0.47720 0.14115-0.11698 0.97411-0.99109
   4   1  -4   15.04    1.37   1 0.65187-0.49666 0.13493-0.11076 0.97939-0.99297
   3   1  -3 1811.40    9.60   1 0.63145-0.51504 0.12556-0.10140 0.98444-0.99463
   2   1  -2    7.83    0.88   1 0.60925-0.53165 0.11035-0.08620 0.98949-0.99628
  -2   1   2   10.51    0.91   1-0.65135 0.57375-0.46425 0.48836-0.85586 0.86266
  -3   1   3 1692.86    9.31   1-0.66287 0.54648-0.28448 0.30859-0.94001 0.95020
  -4   1   4   13.45    1.35   1-0.67487 0.51968-0.23520 0.25930-0.95223 0.96582
  -5   1   5    8.91    1.43   1-0.68931 0.49531-0.21218 0.23627-0.95427 0.97125
  -6   1   6   23.66    1.91   1-0.70469 0.47190-0.19865 0.22274-0.95275 0.97312
  -7   1   7 1736.91   15.15   1-0.72041 0.44881-0.18957 0.21365-0.94936 0.97312
  -8   1   8 1059.59   10.62   1-0.73617 0.42578-0.18290 0.20696-0.94470 0.97186
  -9   1   9  234.24    5.14   1-0.75183 0.40263-0.17765 0.20171-0.93905 0.96960
 -10   1  10    2.29    2.52   1-0.76728 0.37929-0.17330 0.19735-0.93253 0.96649
 -11   1  11   38.59    3.56   1-0.78248 0.35569-0.16954 0.19358-0.92523 0.96258
 -12   1  12   12.95    3.30   1-0.79739 0.33179-0.16616 0.19019-0.91717 0.95791
 -13   1  13   -0.97    4.34   1-0.81198 0.30758-0.16305 0.18707-0.90837 0.95251
 -14   1  14   95.97    6.07   1-0.82622 0.28301-0.16010 0.18411-0.89884 0.94637
 -15   1  15  127.23    7.26   1-0.84008 0.25809-0.15726 0.18126-0.88857 0.93950
 -16   1  16   44.05    5.74   1-0.85357 0.23277-0.15447 0.17847-0.87756 0.93188
 -17   1  17    5.41    4.59   1-0.86663 0.20704-0.15170 0.17569-0.86579 0.92351
 -18   1  18   10.04    5.33   1-0.87928 0.18088-0.14892 0.17290-0.85324 0.91435
 -19   1  19    3.71    7.59   1-0.89148 0.15428-0.14611 0.17008-0.83988 0.90439
 -19   0  19    6.18    7.65   1-0.88935 0.15214-0.14697 0.14680-0.84222 0.90672
 -18   0  18    3.42    6.94   1-0.87699 0.17859-0.14895 0.14880-0.85574 0.91685
 -17   0  17   -4.90    6.52   1-0.86417 0.20456-0.15080 0.15066-0.86848 0.92620
 -16   0  16   63.20    6.43   1-0.85089 0.23010-0.15252 0.15239-0.88047 0.93480
 -15   0  15   -1.18    8.51   1-0.83719 0.25518-0.15413 0.15400-0.89173 0.94266
 -14   0  14  246.07    7.75   1-0.82306 0.27986-0.15561 0.15549-0.90229 0.94982
 -13   0  13    4.14    4.69   1-0.80853 0.30413-0.15698 0.15687-0.91216 0.95629
 -12   0  12   38.77    3.71   1-0.79359 0.32800-0.15823 0.15813-0.92135 0.96210
 -11   0  11    0.20    3.73   1-0.77827 0.35148-0.15938 0.15929-0.92990 0.96725
 -10   0  10   14.59    2.51   1-0.76258 0.37457-0.16042 0.16033-0.93781 0.97176
  -9   0   9    9.71    2.62   1-0.74650 0.39730-0.16135 0.16128-0.94509 0.97565
  -8   0   8 8927.83   36.74   1-0.73006 0.41965-0.16218 0.16211-0.95176 0.97892
  -7   0   7    3.97    2.59   1-0.71326 0.44165-0.16291 0.16285-0.95782 0.98158
  -6   0   6  575.38    5.75   1-0.69609 0.46330-0.16354 0.16349-0.96328 0.98365
  -5   0   5   -1.16    1.88   1-0.67859 0.48459-0.16407 0.16403-0.96816 0.98513
  -4   0   4  391.20    3.80   1-0.66073 0.50553-0.16450 0.16447-0.97244 0.98602
  -3   0   3    0.44    1.43   1-0.64253 0.52613-0.16483 0.16481-0.97615 0.98634
  -2   0   2  103.57    1.53   1-0.62398 0.54638-0.16507 0.16505-0.97928 0.98607
   2   0  -2  113.66    1.58   1 0.62398-0.54638 0.16507-0.16505 0.97928-0.98607
   3   0  -3    0.83    1.47   1 0.64253-0.52613 0.16483-0.16481 0.97615-0.98634
   4   0  -4  403.34    4.21   1 0.66073-0.50553 0.16450-0.16447 0.97244-0.98602
   5   0  -5   -3.15    1.89   1 0.67859-0.48459 0.16407-0.16403 0.96816-0.98513
   6   0  -6  611.28    6.36   1 0.69609-0.46330 0.16354-0.16349 0.96328-0.98365
   7   0  -7   -3.20    3.91   1 0.71326-0.44165 0.16291-0.16285 0.95782-0.98158
   8   0  -8 9347.24   37.74   1 0.73006-0.41965 0.16218-0.16211 0.95176-0.97892
   9   0  -9   12.29    2.79   1 0.74650-0.39730 0.16135-0.16128 0.94509-0.97565
  10   0 -10    9.90    2.77   1 0.76258-0.37457 0.16042-0.16033 0.93781-0.97176
  11   0 -11   -2.57    3.72   1 0.77827-0.35148 0.15938-0.15929 0.92990-0.96725
  12   0 -12   37.67    3.84   1 0.79359-0.32800 0.15823-0.15813 0.92135-0.96210
  13   0 -13    3.66    4.60   1 0.80853-0.30413 0.15698-0.15687 0.91216-0.95629
  14   0 -14  237.08    8.09   1 0.82306-0.27986 0.15561-0.15549 0.90229-0.94982
  15   0 -15    5.89    8.48   1 0.83719-0.25518 0.15413-0.15400 0.89173-0.94266
  16   0 -16   70.59    6.23   1 0.85089-0.23010 0.15252-0.15239 0.88047-0.93480
  17   0 -17    6.48    4.38   1 0.86417-0.20456 0.15080-0.15066 0.86848-0.92620
  18   0 -18   -1.90    7.35   1 0.87699-0.17859 0.14895-0.14880 0.85574-0.91685
  19   0 -19   -3.29    8.36   1 0.88935-0.15214 0.14697-0.14680 0.84222-0.90672
  19  -1 -19  -11.12    8.23   1 0.89148-0.15428 0.14611-0.17008 0.83988-0.90439
  18  -1 -18   15.99    5.42   1 0.87928-0.18088 0.14892-0.17290 0.85324-0.91435
  17  -1 -17    1.05    7.00   1 0.86663-0.20704 0.15170-0.17569 0.86579-0.92351
  16  -1 -16   61.31    5.72   1 0.85357-0.23277 0.15447-0.17847 0.87756-0.93188
  15  -1 -15  135.77    7.42   1 0.84008-0.25809 0.15726-0.18126 0.88857-0.93950
  14  -1 -14  109.84    6.29   1 0.82622-0.28301 0.16010-0.18411 0.89884-0.94637
  13  -1 -13    4.88    4.90   1 0.81198-0.30758 0.16305-0.18707 0.90837-0.95251
  12  -1 -12    3.31    4.97   1 0.79739-0.33179 0.16616-0.19019 0.91717-0.95791
  11  -1 -11   43.52    3.69   1 0.78248-0.35569 0.16954-0.19358 0.92523-0.96258
  10  -1 -10    0.89    3.44   1 0.76728-0.37929 0.17330-0.19735 0.93253-0.96649
   9  -1  -9  251.95    5.25   1 0.75183-0.40263 0.17765-0.20171 0.93905-0.96960
   8  -1  -8 1096.90   10.76   1 0.73617-0.42578 0.18290-0.20696 0.94470-0.97186
   7  -1  -7 1750.65   15.26   1 0.72041-0.44881 0.18957-0.21365 0.94936-0.97312
   6  -1  -6   27.04    1.96   1 0.70469-0.47190 0.19865-0.22274 0.95275-0.97312
   5  -1  -5   12.57    1.45   1 0.68931-0.49531 0.21218-0.23627 0.95427-0.97125
   4  -1  -4   13.91    1.39   1 0.67487-0.51968 0.23520-0.25930 0.95223-0.96582
   3  -1  -3 1803.98    9.61   1 0.66287-0.54648 0.28448-0.30859 0.94001-0.95020
   2  -1  -2   10.46    0.92   1 0.65135-0.57375 0.46425-0.48836 0.85586-0.86266
  -2  -1   2    9.34    0.90   1-0.60925 0.53165-0.11035 0.08620-0.98949 0.99628
  -3  -1   3 1684.36    9.29   1-0.63145 0.51504-0.12556 0.10140-0.98444 0.99463
  -4  -1   4   13.28    1.32   1-0.65187 0.49666-0.13493 0.11076-0.97939 0.99297
  -5  -1   5   11.20    1.35   1-0.67120 0.47720-0.14115 0.11698-0.97411 0.99109
  -6  -1   6   20.90    1.83   1-0.68978 0.45698-0.14549 0.12130-0.96849 0.98885
  -7  -1   7 1675.80   14.90   1-0.70775 0.43614-0.14858 0.12438-0.96243 0.98619
  -8  -1   8 1042.65   10.54   1-0.72517 0.41477-0.15078 0.12658-0.95589 0.98304
  -9  -1   9  232.42    5.12   1-0.74212 0.39291-0.15233 0.12812-0.94882 0.97937
 -10  -1  10    0.35    3.40   1-0.75861 0.37060-0.15337 0.12915-0.94120 0.97515
 -11  -1  11   33.31    3.54   1-0.77466 0.34786-0.15399 0.12976-0.93301 0.97035
 -12  -1  12   16.54    3.00   1-0.79028 0.32467-0.15427 0.13003-0.92422 0.96495
 -13  -1  13   -0.24    4.46   1-0.80548 0.30106-0.15425 0.13000-0.91480 0.95893
 -14  -1  14  108.10    5.96   1-0.82023 0.27703-0.15397 0.12971-0.90474 0.95227
 -15  -1  15  132.53    7.14   1-0.83455 0.25256-0.15344 0.12918-0.89401 0.94494
 -16  -1  16   46.83    6.04   1-0.84844 0.22764-0.15270 0.12843-0.88260 0.93692
 -17  -1  17    4.91    6.83   1-0.86187 0.20227-0.15175 0.12747-0.87047 0.92819
 -18  -1  18    8.95    5.19   1-0.87484 0.17644-0.15061 0.12632-0.85760 0.91871
 -19  -1  19   -7.42    7.69   1-0.88733 0.15012-0.14927 0.12497-0.84396 0.90846
 -19  -2  19   30.74    6.61   1-0.88540 0.14819-0.15274 0.10431-0.84521 0.90971
 -18  -2  18   -8.77    7.71   1-0.87280 0.17439-0.15358 0.10516-0.85893 0.92004
 -17  -2  17   15.10    4.83   1-0.85972 0.20011-0.15419 0.10578-0.87189 0.92960
 -16  -2  16    1.93    4.67   1-0.84616 0.22535-0.15456 0.10615-0.88411 0.93843
 -15  -2  15  183.16    7.66   1-0.83214 0.25014-0.15467 0.10627-0.89562 0.94655
 -14  -2  14   -9.69    6.46   1-0.81766 0.27445-0.15450 0.10611-0.90645 0.95398
 -13  -2  13   -3.67    4.54   1-0.80273 0.29833-0.15402 0.10564-0.91662 0.96076
 -12  -2  12    1.99    4.55   1-0.78735 0.32174-0.15320 0.10483-0.92616 0.96689
 -11  -2  11  242.82    6.24   1-0.77152 0.34470-0.15199 0.10363-0.93508 0.97242
 -10  -2  10   -2.85    3.71   1-0.75523 0.36721-0.15032 0.10197-0.94341 0.97735
  -9  -2   9  189.42    4.84   1-0.73845 0.38924-0.14811 0.09977-0.95117 0.98172
  -8  -2   8   -3.32    4.54   1-0.72118 0.41077-0.14524 0.09690-0.95838 0.98554
  -7  -2   7  327.15    5.03   1-0.70339 0.43177-0.14152 0.09320-0.96508 0.98884
  -6  -2   6   49.33    2.18   1-0.68498 0.45217-0.13672 0.08840-0.97129 0.99166
  -5  -2   5   16.74    1.49   1-0.66588 0.47187-0.13044 0.08213-0.97705 0.99402
  -4  -2   4    1.36    1.64   1-0.64593 0.49073-0.12206 0.07376-0.98240 0.99598
  -3  -2   3   18.51    1.22   1-0.62484 0.50842-0.11056 0.06226-0.98740 0.99758
  -2  -2   2    4.59    0.87   1-0.60203 0.52442-0.09399 0.04570-0.99209 0.99888
   2  -2  -2    1.13    0.93   1-0.33905 0.41664 0.36414-0.41239-0.91404 0.90724
   3  -2  -3   19.02    1.28   1 0.52259-0.40619 0.84720-0.89544 0.36162-0.37181
   4  -2  -4    0.20    1.84   1 0.68786-0.53267 0.45042-0.49865 0.84927-0.86285
   5  -2  -5   17.16    1.56   1 0.70351-0.50952 0.32488-0.37311 0.91073-0.92771
   6  -2  -6   45.25    2.16   1 0.71614-0.48336 0.27001-0.31823 0.92722-0.94760
   7  -2  -7  334.17    5.07   1 0.72968-0.45809 0.23934-0.28755 0.93187-0.95564
   8  -2  -8    7.26    3.25   1 0.74387-0.43347 0.21959-0.26779 0.93162-0.95878
   9  -2  -9  204.78    4.93   1 0.75835-0.40916 0.20562-0.25382 0.92869-0.95925
  10  -2 -10   -0.18    3.69   1 0.77292-0.38493 0.19507-0.24325 0.92401-0.95797
  11  -2 -11  256.55    6.43   1 0.78742-0.36064 0.18666-0.23484 0.91802-0.95537
  12  -2 -12   -3.32    4.61   1 0.80177-0.33618 0.17969-0.22786 0.91094-0.95168
  13  -2 -13   -1.96    4.86   1 0.81590-0.31151 0.17371-0.22186 0.90290-0.94704
  14  -2 -14   -0.27    6.00   1 0.82976-0.28656 0.16841-0.21656 0.89397-0.94151
  15  -2 -15  211.49    7.90   1 0.84329-0.26131 0.16361-0.21175 0.88420-0.93513
  16  -2 -16    8.71    4.47   1 0.85650-0.23570 0.15916-0.20729 0.87360-0.92792
  17  -2 -17   -6.32    7.30   1 0.86932-0.20973 0.15497-0.20309 0.86217-0.91989
  18  -2 -18    3.81    5.37   1 0.88175-0.18336 0.15094-0.19906 0.84991-0.91103
  19  -2 -19   23.31    6.87   1 0.89376-0.15657 0.14703-0.19514 0.83682-0.90133
  19  -3 -19    8.27    8.91   1 0.89619-0.15900 0.15019-0.22243 0.83280-0.89731
  18  -3 -18   23.51    6.41   1 0.88442-0.18604 0.15556-0.22781 0.84551-0.90663
  17  -3 -17    3.87    6.45   1 0.87225-0.21267 0.16128-0.23354 0.85730-0.91502
  16  -3 -16   10.84    4.59   1 0.85973-0.23895 0.16747-0.23974 0.86817-0.92250
  15  -3 -15   33.18    4.98   1 0.84688-0.26489 0.17430-0.24658 0.87808-0.92901
  14  -3 -14   19.74    4.33   1 0.83374-0.29056 0.18200-0.25428 0.88698-0.93452
  13  -3 -13   -7.37    4.85   1 0.82038-0.31598 0.19089-0.26319 0.89479-0.93893
  12  -3 -12   40.93    3.96   1 0.80683-0.34123 0.20148-0.27378 0.90133-0.94207
  11  -3 -11  361.67    7.47   1 0.79318-0.36640 0.21452-0.28683 0.90632-0.94368
  10  -3 -10   -1.43    3.77   1 0.77954-0.39156 0.23125-0.30357 0.90927-0.94322
   9  -3  -9  154.01    4.41   1 0.76603-0.41685 0.25389-0.32621 0.90915-0.93972
   8  -3  -8  109.51    3.99   1 0.75275-0.44237 0.28669-0.35903 0.90378-0.93095
   7  -3  -7  282.78    4.67   1 0.73942-0.46784 0.33904-0.41138 0.88740-0.91118
   6  -3  -6   87.93    2.68   1 0.72284-0.49005 0.43539-0.50774 0.84051-0.86089
   5  -3  -5   12.26    1.52   1 0.67008-0.47609 0.65080-0.72316 0.66072-0.67770
   4  -3  -4   33.44    1.72   1 0.21960-0.06442 0.87155-0.94392-0.25251 0.23892
   3  -3  -3 4591.92   16.04   1-0.31896 0.43535 0.35137-0.42375-0.91407 0.90388
   2  -3  -2   19.53    1.11   1-0.45170 0.52929 0.11555-0.18794-0.98895 0.98216
   1  -3  -1 1369.44    6.44   1-0.50777 0.54656 0.01647-0.08886-0.99932 0.99592
   0  -3   0    8.69    0.76   1-0.54409 0.54407-0.03620-0.03620-0.99930 0.99929
  -1  -3   1 1378.58    6.46   1-0.57277 0.53396-0.06857-0.00385-0.99660 0.99999
  -2  -3   2   14.58    1.08   1-0.59769 0.52008-0.09035 0.01793-0.99288 0.99967
  -3  -3   3 4399.09   15.72   1-0.62041 0.50399-0.10593 0.03351-0.98858 0.99876
  -4  -3   4   26.41    1.64   1-0.64165 0.48644-0.11756 0.04513-0.98379 0.99736
  -5  -3   5   28.37    1.76   1-0.66184 0.46782-0.12650 0.05406-0.97854 0.99551
  -6  -3   6   80.43    2.57   1-0.68118 0.44837-0.13353 0.06107-0.97281 0.99318
  -7  -3   7  262.46    4.55   1-0.69981 0.42820-0.13912 0.06666-0.96660 0.99036
  -8  -3   8  111.27    3.79   1-0.71784 0.40743-0.14362 0.07114-0.95987 0.98703
  -9  -3   9  147.34    4.33   1-0.73531 0.38610-0.14724 0.07476-0.95261 0.98316
 -10  -3  10    0.90    3.56   1-0.75226 0.36425-0.15016 0.07767-0.94480 0.97874
 -11  -3  11  356.19    7.37   1-0.76873 0.34192-0.15248 0.07999-0.93641 0.97375
 -12  -3  12   29.70    3.88   1-0.78472 0.31910-0.15431 0.08181-0.92743 0.96816
 -13  -3  13   -7.37    5.07   1-0.80024 0.29583-0.15571 0.08319-0.91783 0.96196
 -14  -3  14    8.52    4.32   1-0.81529 0.27208-0.15672 0.08420-0.90759 0.95512
 -15  -3  15   28.45    5.03   1-0.82989 0.24788-0.15739 0.08486-0.89670 0.94762
 -16  -3  16   14.72    4.31   1-0.84403 0.22320-0.15776 0.08522-0.88513 0.93944
 -17  -3  17    1.41    6.55   1-0.85768 0.19806-0.15783 0.08528-0.87284 0.93055
 -18  -3  18   19.88    6.17   1-0.87086 0.17244-0.15764 0.08508-0.85982 0.92093
 -19  -3  19  -12.82    9.33   1-0.88354 0.14632-0.15720 0.08463-0.84604 0.91054
 -19  -4  19  -10.79    9.19   1-0.88174 0.14451-0.16247 0.06577-0.84651 0.91101
 -18  -4  18   24.18    6.11   1-0.86898 0.17056-0.16260 0.06591-0.86034 0.92144
 -17  -4  17   -0.35    6.18   1-0.85573 0.19611-0.16246 0.06578-0.87340 0.93111
 -16  -4  16   -0.65    6.50   1-0.84200 0.22117-0.16205 0.06537-0.88573 0.94004
 -15  -4  15    3.57    6.10   1-0.82778 0.24576-0.16133 0.06467-0.89734 0.94826
 -14  -4  14    2.99    4.89   1-0.81308 0.26987-0.16029 0.06363-0.90827 0.95580
 -13  -4  13   -2.23    4.98   1-0.79793 0.29351-0.15889 0.06225-0.91854 0.96267
 -12  -4  12  131.21    5.43   1-0.78230 0.31669-0.15710 0.06046-0.92817 0.96891
 -11  -4  11    8.99    3.82   1-0.76621 0.33939-0.15486 0.05823-0.93719 0.97452
 -10  -4  10   65.15    3.73   1-0.74964 0.36161-0.15212 0.05549-0.94560 0.97954
  -9  -4   9   16.82    2.55   1-0.73256 0.38334-0.14878 0.05216-0.95342 0.98397
  -8  -4   8   58.72    3.12   1-0.71496 0.40454-0.14474 0.04813-0.96068 0.98783
  -7  -4   7   26.08    2.21   1-0.69681 0.42518-0.13986 0.04326-0.96739 0.99115
  -6  -4   6   14.38    1.84   1-0.67804 0.44523-0.13394 0.03735-0.97356 0.99392
  -5  -4   5   47.36    2.03   1-0.65861 0.46458-0.12673 0.03014-0.97921 0.99617
  -4  -4   4 2865.12   14.81   1-0.63836 0.48314-0.11783 0.02126-0.98433 0.99790
  -3  -4   3  289.53    3.17   1-0.61717 0.50074-0.10669 0.01013-0.98893 0.99910
  -2  -4   2   28.72    1.26   1-0.59471 0.51709-0.09246-0.00409-0.99296 0.99975
  -1  -4   1   30.40    1.14   1-0.57055 0.53173-0.07377-0.02278-0.99634 0.99973
   0  -4   0 2698.51    9.47   1-0.54382 0.54379-0.04827-0.04827-0.99879 0.99878
   1  -4  -1   28.91    1.13   1-0.51279 0.55156-0.01163-0.08489-0.99957 0.99616
   2  -4  -2   26.35    1.27   1-0.47352 0.55111 0.04503-0.14155-0.99641 0.98961
   3  -4  -3  323.72    3.34   1-0.41518 0.53155 0.14267-0.23918-0.98106 0.97086
   4  -4  -4 3024.68   15.22   1-0.29860 0.45378 0.33831-0.43482-0.91344 0.89985
   5  -4  -5   50.57    2.03   1 0.04244 0.15155 0.73694-0.83344-0.54684 0.52986
   6  -4  -6   16.66    1.86   1 0.57669-0.34391 0.81540-0.91189 0.35330-0.37368
   7  -4  -7   31.76    2.21   1 0.72333-0.45176 0.56169-0.65817 0.72688-0.75066
   8  -4  -8   65.74    3.20   1 0.75625-0.44587 0.41914-0.51561 0.82956-0.85673
   9  -4  -9   14.72    2.74   1 0.77276-0.42358 0.34094-0.43740 0.86620-0.89676
  10  -4 -10   70.57    3.86   1 0.78637-0.39839 0.29264-0.38909 0.88082-0.91478
  11  -4 -11    1.21    5.55   1 0.79944-0.37266 0.25987-0.35631 0.88578-0.92313
  12  -4 -12  144.54    5.56   1 0.81241-0.34683 0.23604-0.33247 0.88558-0.92633
  13  -4 -13    8.41    3.35   1 0.82535-0.32095 0.21775-0.31418 0.88220-0.92634
  14  -4 -14   -1.09    5.34   1 0.83816-0.29498 0.20313-0.29954 0.87659-0.92413
  15  -4 -15    3.87    5.89   1 0.85084-0.26885 0.19101-0.28742 0.86929-0.92023
  16  -4 -16   -9.10    6.53   1 0.86328-0.24250 0.18068-0.27708 0.86059-0.91492
  17  -4 -17  -12.03    6.56   1 0.87545-0.21587 0.17164-0.26804 0.85066-0.90839
  18  -4 -18   24.57    6.21   1 0.88731-0.18893 0.16357-0.25996 0.83962-0.90074
  19  -4 -19    1.25    9.29   1 0.89881-0.16163 0.15622-0.25259 0.82752-0.89204
  19  -5 -19    4.17    9.34   1 0.90161-0.16444 0.16597-0.28648 0.82049-0.88501
  18  -5 -18   24.30    6.36   1 0.89041-0.19204 0.17607-0.29659 0.83161-0.89273
  17  -5 -17    6.58    4.47   1 0.87889-0.21932 0.18749-0.30802 0.84140-0.89913
  16  -5 -16   16.68    4.31   1 0.86709-0.24632 0.20070-0.32123 0.84969-0.90402
  15  -5 -15    4.35    4.25   1 0.85505-0.27307 0.21635-0.33690 0.85617-0.90710
  14  -5 -14   12.33    3.87   1 0.84281-0.29963 0.23546-0.35601 0.86035-0.90789
  13  -5 -13   22.70    3.47   1 0.83037-0.32599 0.25962-0.38018 0.86134-0.90549
  12  -5 -12   71.60    4.62   1 0.81762-0.35204 0.29147-0.41204 0.85747-0.89822
  11  -5 -11  332.81    7.27   1 0.80409-0.37731 0.33577-0.45635 0.84522-0.88258
  10  -5 -10   46.73    3.52   1 0.78805-0.40006 0.40163-0.52222 0.81634-0.85030
   9  -5  -9   37.25    2.92   1 0.76245-0.41327 0.50767-0.62826 0.74748-0.77804
   8  -5  -8   31.27    2.89   1 0.69337-0.38299 0.68588-0.80648 0.55848-0.58565
   7  -5  -7   22.95    2.29   1 0.42989-0.15832 0.86509-0.98570 0.01189-0.03567
   6  -5  -6   15.69    1.84   1-0.03548 0.26826 0.62973-0.75035-0.67418 0.65380
   5  -5  -5  131.42    2.89   1-0.27795 0.47193 0.32497-0.44560-0.91213 0.89515
   4  -5  -4  114.89    2.51   1-0.38229 0.53746 0.15838-0.27902-0.97346 0.95987
   3  -5  -3 1941.74   11.40   1-0.44114 0.55751 0.06496-0.18561-0.99210 0.98191
   2  -5  -2   12.46    1.14   1-0.48233 0.55990 0.00691-0.12756-0.99804 0.99124
   1  -5  -1  268.14    2.61   1-0.51518 0.55396-0.03227-0.08840-0.99919 0.99579
   0  -5   0   18.42    1.14   1-0.54346 0.54344-0.06034-0.06034-0.99813 0.99812
  -1  -5   1  258.48    2.56   1-0.56891 0.53008-0.08136-0.03932-0.99582 0.99920
  -2  -5   2   10.26    1.13   1-0.59246 0.51483-0.09765-0.02304-0.99265 0.99943
  -3  -5   3 1835.37   11.04   1-0.61461 0.49819-0.11058-0.01011-0.98880 0.99898
  -4  -5   4  107.26    2.44   1-0.63570 0.48048-0.12106 0.00035-0.98436 0.99793
  -5  -5   5  124.12    2.76   1-0.65591 0.46188-0.12967 0.00895-0.97935 0.99631
  -6  -5   6   12.09    1.78   1-0.67537 0.44255-0.13682 0.01610-0.97378 0.99414
  -7  -5   7   19.50    2.14   1-0.69419 0.42256-0.14281 0.02208-0.96767 0.99142
  -8  -5   8   30.17    2.76   1-0.71242 0.40199-0.14785 0.02711-0.96100 0.98815
  -9  -5   9   35.90    2.75   1-0.73008 0.38086-0.15211 0.03136-0.95376 0.98430
 -10  -5  10   42.64    3.36   1-0.74724 0.35922-0.15569 0.03493-0.94594 0.97988
 -11  -5  11  304.47    6.98   1-0.76390 0.33707-0.15870 0.03793-0.93753 0.97486
 -12  -5  12   68.12    4.51   1-0.78007 0.31445-0.16121 0.04044-0.92850 0.96924
 -13  -5  13   11.63    3.57   1-0.79577 0.29135-0.16328 0.04249-0.91886 0.96299
 -14  -5  14    7.88    3.72   1-0.81100 0.26777-0.16495 0.04416-0.90857 0.95609
 -15  -5  15    2.68    6.37   1-0.82575 0.24373-0.16626 0.04546-0.89761 0.94853
 -16  -5  16    1.62    4.53   1-0.84004 0.21921-0.16724 0.04643-0.88597 0.94028
 -17  -5  17    0.35    6.30   1-0.85385 0.19421-0.16792 0.04710-0.87362 0.93132
 -18  -5  18   26.02    6.14   1-0.86715 0.16872-0.16831 0.04748-0.86052 0.92162
 -19  -5  19   10.96    6.35   1-0.87997 0.14274-0.16843 0.04759-0.84666 0.91115
 -19  -6  19   30.58    6.58   1-0.87821 0.14098-0.17497 0.03001-0.84651 0.91101
 -18  -6  18  -14.25    7.77   1-0.86535 0.16692-0.17466 0.02970-0.86040 0.92150
 -17  -6  17   -1.42    6.53   1-0.85199 0.19237-0.17407 0.02912-0.87352 0.93123
 -16  -6  16    0.98    6.77   1-0.83815 0.21731-0.17319 0.02825-0.88590 0.94021
 -15  -6  15   -1.80    4.60   1-0.82381 0.24178-0.17201 0.02707-0.89756 0.94848
 -14  -6  14   -2.19    5.32   1-0.80900 0.26577-0.17050 0.02557-0.90853 0.95605
 -13  -6  13    9.37    3.56   1-0.79372 0.28929-0.16863 0.02371-0.91883 0.96296
 -12  -6  12    1.25    3.37   1-0.77796 0.31233-0.16637 0.02147-0.92849 0.96921
 -11  -6  11  170.04    5.60   1-0.76174 0.33491-0.16369 0.01879-0.93751 0.97484
 -10  -6  10    8.49    2.89   1-0.74503 0.35700-0.16052 0.01563-0.94591 0.97985
  -9  -6   9    2.48    3.37   1-0.72782 0.37859-0.15680 0.01192-0.95371 0.98426
  -8  -6   8    9.45    2.49   1-0.71011 0.39968-0.15246 0.00759-0.96093 0.98807
  -7  -6   7   17.52    2.21   1-0.69185 0.42023-0.14739 0.00252-0.96756 0.99131
  -6  -6   6   36.58    2.24   1-0.67303 0.44020-0.14146-0.00340-0.97362 0.99398
  -5  -6   5    2.80    1.44   1-0.65358 0.45955-0.13449-0.01036-0.97911 0.99607
  -4  -6   4   28.72    1.69   1-0.63343 0.47820-0.12626-0.01858-0.98402 0.99759
  -3  -6   3   95.76    2.18   1-0.61249 0.49606-0.11647-0.02836-0.98835 0.99852
  -2  -6   2    5.84    1.14   1-0.59061 0.51298-0.10468-0.04014-0.99206 0.99884
  -1  -6   1    1.80    1.03   1-0.56756 0.52874-0.09029-0.05453-0.99510 0.99848
   0  -6   0    5.71    1.13   1-0.54302 0.54299-0.07240-0.07240-0.99733 0.99732
   1  -6  -1    3.21    1.01   1-0.51644 0.55522-0.04966-0.09514-0.99852 0.99512
   2  -6  -2    5.13    1.15   1-0.48688 0.56446-0.01988-0.12491-0.99818 0.99138
   3  -6  -3   96.22    2.16   1-0.45263 0.56900 0.02063-0.16541-0.99520 0.98501
   4  -6  -4   27.53    1.71   1-0.41022 0.56539 0.07853-0.22330-0.98694 0.97335
   5  -6  -5    2.61    1.49   1-0.35179 0.54576 0.16673-0.31150-0.96619 0.94920
   6  -6  -6   44.71    2.35   1-0.25702 0.48980 0.31133-0.45609-0.91014 0.88976
   7  -6  -7   23.70    2.27   1-0.06931 0.34088 0.55353-0.69828-0.73784 0.71406
   8  -6  -8    1.76    3.83   1 0.29489 0.01548 0.82064-0.96538-0.25532 0.22814
   9  -6  -9    2.64    4.13   1 0.62798-0.27881 0.77832-0.92305 0.34275-0.37332
  10  -6 -10    9.23    2.81   1 0.75305-0.36509 0.59782-0.74254 0.63586-0.66983
  11  -6 -11  170.12    5.66   1 0.79645-0.36967 0.46719-0.61190 0.75114-0.78849
  12  -6 -12    9.42    3.58   1 0.81817-0.35260 0.38283-0.52754 0.80078-0.84153
  13  -6 -13    8.00    3.58   1 0.83353-0.32917 0.32588-0.47058 0.82345-0.86760
  14  -6 -14   -3.84    5.53   1 0.84672-0.30355 0.28516-0.42984 0.83307-0.88062
  15  -6 -15    2.10    4.68   1 0.85904-0.27706 0.25452-0.39920 0.83545-0.88639
  16  -6 -16    3.43    4.71   1 0.87088-0.25011 0.23050-0.37517 0.83329-0.88762
  17  -6 -17    5.68    6.61   1 0.88240-0.22283 0.21099-0.35565 0.82801-0.88574
  18  -6 -18    8.28    5.40   1 0.89362-0.19525 0.19467-0.33933 0.82040-0.88153
  19  -6 -19    8.32    9.58   1 0.90453-0.16736 0.18068-0.32532 0.81092-0.87544
  19  -7 -19   -1.67    8.60   1 0.90739-0.17023 0.20213-0.37090 0.79747-0.86200
  18  -7 -18    3.10    7.38   1 0.89666-0.19829 0.22179-0.39057 0.80411-0.86524
  17  -7 -17   -2.86    6.72   1 0.88550-0.22593 0.24546-0.41425 0.80773-0.86546
  16  -7 -16    6.26    6.81   1 0.87377-0.25300 0.27480-0.44360 0.80714-0.86148
  15  -7 -15   17.56    4.85   1 0.86111-0.27915 0.31244-0.48125 0.80022-0.85116
  14  -7 -14    3.60    6.04   1 0.84655-0.30338 0.36267-0.53150 0.78277-0.83032
  13  -7 -13    4.81    3.67   1 0.82739-0.32302 0.43274-0.60157 0.74581-0.78996
  12  -7 -12   28.87    3.82   1 0.79550-0.32994 0.53429-0.70313 0.66790-0.70866
  11  -7 -11   55.52    4.04   1 0.72425-0.29748 0.67818-0.84703 0.49406-0.53142
  10  -7 -10   -0.56    3.84   1 0.53852-0.15055 0.81665-0.98551 0.11300-0.14696
   9  -7  -9   15.92    2.80   1 0.20021 0.14895 0.74431-0.91317-0.43066 0.40009
   8  -7  -8   57.63    3.46   1-0.08207 0.39243 0.49655-0.66542-0.77354 0.74636
   7  -7  -7  173.44    4.13   1-0.23581 0.50737 0.29740-0.46629-0.90746 0.88368
   6  -7  -6   11.42    1.90   1-0.32294 0.55571 0.17005-0.33894-0.95909 0.93871
   5  -7  -5   -1.22    2.21   1-0.38044 0.57441 0.08726-0.25615-0.98118 0.96419
   4  -7  -4   45.34    1.98   1-0.42357 0.57873 0.03044-0.19934-0.99136 0.97776
   3  -7  -3   71.17    2.01   1-0.45888 0.57524-0.01057-0.15835-0.99600 0.98580
   2  -7  -2   10.98    1.29   1-0.48950 0.56707-0.04140-0.12752-0.99771 0.99091
   1  -7  -1  266.27    3.01   1-0.51707 0.55583-0.06536-0.10357-0.99765 0.99424
   0  -7   0   19.21    1.31   1-0.54251 0.54248-0.08447-0.08447-0.99638 0.99637
  -1  -7   1  259.84    3.00   1-0.56637 0.52753-0.10002-0.06892-0.99420 0.99758
  -2  -7   2   12.63    1.32   1-0.58900 0.51136-0.11290-0.05606-0.99126 0.99803
  -3  -7   3   72.54    2.01   1-0.61064 0.49421-0.12369-0.04527-0.98765 0.99782
  -4  -7   4   41.18    2.06   1-0.63143 0.47620-0.13285-0.03613-0.98341 0.99697
  -5  -7   5    1.93    2.24   1-0.65150 0.45747-0.14066-0.02832-0.97857 0.99553
  -6  -7   6    7.52    1.90   1-0.67090 0.43808-0.14739-0.02161-0.97314 0.99350
  -7  -7   7  161.33    3.91   1-0.68972 0.41808-0.15319-0.01581-0.96713 0.99088
  -8  -7   8   64.62    3.24   1-0.70799 0.39755-0.15822-0.01079-0.96054 0.98769
  -9  -7   9   13.39    2.65   1-0.72571 0.37648-0.16257-0.00644-0.95335 0.98390
 -10  -7  10    4.79    2.68   1-0.74295 0.35491-0.16634-0.00268-0.94557 0.97951
 -11  -7  11   54.59    3.96   1-0.75969 0.33286-0.16960 0.00056-0.93718 0.97451
 -12  -7  12   24.73    3.70   1-0.77595 0.31032-0.17239 0.00335-0.92816 0.96889
 -13  -7  13    4.68    3.59   1-0.79174 0.28731-0.17477 0.00572-0.91851 0.96263
 -14  -7  14   13.17    3.84   1-0.80707 0.26383-0.17678 0.00772-0.90821 0.95572
 -15  -7  15   12.11    4.72   1-0.82191 0.23988-0.17843 0.00937-0.89722 0.94814
 -16  -7  16    0.33    6.86   1-0.83629 0.21546-0.17977 0.01069-0.88555 0.93986
 -17  -7  17  -12.89    6.56   1-0.85017 0.19054-0.18080 0.01172-0.87315 0.93086
 -18  -7  18    4.27    5.55   1-0.86357 0.16514-0.18155 0.01246-0.86001 0.92111
 -19  -7  19   13.61    5.54   1-0.87646 0.13923-0.18203 0.01292-0.84610 0.91059
 -19  -8  19   -2.11    8.66   1-0.87471 0.13747-0.18952-0.00372-0.84543 0.90992
 -18  -8  18    7.23    5.09   1-0.86179 0.16335-0.18891-0.00432-0.85937 0.92046
 -17  -8  17   -0.36    6.12   1-0.84837 0.18873-0.18804-0.00518-0.87253 0.93023
 -16  -8  16    2.66    7.08   1-0.83445 0.21361-0.18689-0.00632-0.88494 0.93924
 -15  -8  15   -2.45    6.35   1-0.82005 0.23801-0.18544-0.00776-0.89663 0.94754
 -14  -8  14    9.68    4.21   1-0.80517 0.26193-0.18368-0.00952-0.90761 0.95513
 -13  -8  13   10.13    3.34   1-0.78982 0.28539-0.18158-0.01161-0.91792 0.96204
 -12  -8  12   -3.50    5.16   1-0.77401 0.30837-0.17912-0.01406-0.92757 0.96830
 -11  -8  11    4.03    3.16   1-0.75772 0.33088-0.17626-0.01691-0.93658 0.97391
 -10  -8  10   11.69    2.64   1-0.74097 0.35293-0.17297-0.02019-0.94496 0.97890
  -9  -8   9   14.22    2.65   1-0.72372 0.37448-0.16919-0.02396-0.95273 0.98327
  -8  -8   8  361.64    6.04   1-0.70599 0.39555-0.16487-0.02827-0.95988 0.98703
  -7  -8   7   18.94    2.47   1-0.68773 0.41609-0.15994-0.03320-0.96644 0.99019
  -6  -8   6    4.73    1.74   1-0.66894 0.43611-0.15430-0.03883-0.97241 0.99276
  -5  -8   5   27.27    1.98   1-0.64959 0.45555-0.14784-0.04528-0.97778 0.99474
  -4  -8   4   95.72    2.59   1-0.62961 0.47436-0.14043-0.05268-0.98256 0.99612
  -3  -8   3   57.13    1.91   1-0.60896 0.49251-0.13187-0.06123-0.98673 0.99689
  -2  -8   2   88.91    2.12   1-0.58755 0.50990-0.12193-0.07116-0.99027 0.99704
  -1  -8   1   37.90    1.62   1-0.56524 0.52641-0.11029-0.08279-0.99314 0.99652
   0  -8   0 2661.34   13.37   1-0.54192 0.54187-0.09654-0.09654-0.99529 0.99527
   1  -8  -1   39.31    1.66   1-0.51730 0.55606-0.08007-0.11300-0.99660 0.99319
   2  -8  -2   89.26    2.20   1-0.49106 0.56862-0.06006-0.13300-0.99689 0.99008
   3  -8  -3   56.17    2.02   1-0.46263 0.57899-0.03528-0.15777-0.99583 0.98563
   4  -8  -4  104.86    2.65   1-0.43113 0.58629-0.00389-0.18916-0.99282 0.97922
   5  -8  -5   30.36    2.04   1-0.39503 0.58899 0.03703-0.23006-0.98668 0.96968
   6  -8  -6    6.25    1.88   1-0.35154 0.58430 0.09222-0.28525-0.97493 0.95454
   7  -8  -7   11.94    2.42   1-0.29519 0.56674 0.16974-0.36276-0.95201 0.92822
   8  -8  -8  400.59    6.24   1-0.21430 0.52467 0.28318-0.47618-0.90408 0.87691
   9  -8  -9   11.55    2.81   1-0.08346 0.43262 0.45123-0.64422-0.79486 0.76429
  10  -8 -10    6.61    2.96   1 0.14084 0.24712 0.66822-0.86121-0.54130 0.50733
  11  -8 -11    3.28    3.28   1 0.44667-0.01991 0.80378-0.99676-0.09258 0.05521
  12  -8 -12    9.11    3.37   1 0.67633-0.21077 0.73573-0.92870 0.32988-0.37064
  13  -8 -13    0.77    4.84   1 0.78300-0.27864 0.59769-0.79066 0.56551-0.60966
  14  -8 -14   16.55    4.20   1 0.83040-0.28723 0.48362-0.67658 0.67887-0.72642
  15  -8 -15   11.17    4.74   1 0.85591-0.27395 0.40107-0.59402 0.73447-0.78542
  16  -8 -16   14.81    4.91   1 0.87309-0.25233 0.34108-0.53402 0.76218-0.81652
  17  -8 -17    3.97    6.37   1 0.88675-0.22719 0.29606-0.48899 0.77506-0.83280
  18  -8 -18    1.17    5.22   1 0.89872-0.20035 0.26106-0.45398 0.77924-0.84037
  19  -8 -19    0.00    7.87   1 0.90973-0.17256 0.23296-0.42587 0.77782-0.84235
  18  -9 -18   -4.34    7.62   1 0.89767-0.19931 0.31797-0.53502 0.73883-0.79996
  17  -9 -17   -0.36    6.91   1 0.88218-0.22261 0.37050-0.58756 0.71839-0.77612
  16  -9 -16    9.26    4.79   1 0.86078-0.24003 0.43988-0.65695 0.67772-0.73206
  15  -9 -15   13.63    5.01   1 0.82587-0.24391 0.53267-0.74975 0.59914-0.65009
  14  -9 -14    9.66    4.21   1 0.75795-0.21480 0.65077-0.86786 0.44583-0.49338
  13  -9 -13    4.16    3.71   1 0.61532-0.11097 0.76205-0.97914 0.15908-0.20324
  12  -9 -12    0.36    3.66   1 0.36855 0.09700 0.75936-0.97646-0.25532 0.21455
  11  -9 -11   34.45    3.84   1 0.10579 0.32096 0.60096-0.81807-0.61220 0.57484
  10  -9 -10    3.13    3.83   1-0.07806 0.46602 0.41326-0.63038-0.80781 0.77384
   9  -9  -9    4.33    2.46   1-0.19251 0.54166 0.26864-0.48578-0.89999 0.86942
   8  -9  -8   56.00    3.46   1-0.26819 0.57855 0.16671-0.38385-0.94479 0.91761
   7  -9  -7  198.67    4.62   1-0.32330 0.59486 0.09419-0.31134-0.96822 0.94444
   6  -9  -6    9.82    1.92   1-0.36690 0.59966 0.04094-0.25809-0.98126 0.96087
   5  -9  -5   20.48    1.90   1-0.40359 0.59754 0.00052-0.21769-0.98875 0.97175
   4  -9  -4    8.64    1.73   1-0.43580 0.59096-0.03105-0.18612-0.99298 0.97938
   3  -9  -3  322.61    4.08   1-0.46498 0.58134-0.05633-0.16086-0.99513 0.98493
   2  -9  -2   13.87    1.51   1-0.49195 0.56951-0.07698-0.14021-0.99581 0.98900
   1  -9  -1  116.59    2.48   1-0.51725 0.55601-0.09414-0.12306-0.99538 0.99197
   0  -9   0   34.15    1.70   1-0.54123 0.54119-0.10860-0.10860-0.99404 0.99402
  -1  -9   1  124.17    2.48   1-0.56415 0.52531-0.12093-0.09629-0.99192 0.99530
  -2  -9   2   13.23    1.48   1-0.58616 0.50851-0.13154-0.08569-0.98910 0.99587
  -3  -9   3  333.32    4.11   1-0.60738 0.49094-0.14073-0.07650-0.98561 0.99578
  -4  -9   4   14.39    1.69   1-0.62790 0.47265-0.14875-0.06849-0.98150 0.99506
  -5  -9   5   18.63    1.87   1-0.64778 0.45374-0.15579-0.06147-0.97677 0.99373
  -6  -9   6    6.21    1.98   1-0.66708 0.43425-0.16197-0.05529-0.97144 0.99180
  -7  -9   7  190.25    4.36   1-0.68584 0.41419-0.16743-0.04984-0.96552 0.98926
  -8  -9   8   51.00    3.31   1-0.70408 0.39363-0.17225-0.04503-0.95899 0.98613
  -9  -9   9    4.86    2.51   1-0.72180 0.37255-0.17650-0.04079-0.95185 0.98239
 -10  -9  10    0.78    3.80   1-0.73905 0.35101-0.18025-0.03704-0.94411 0.97804
 -11  -9  11   38.12    3.84   1-0.75582 0.32898-0.18355-0.03376-0.93574 0.97307
 -12  -9  12   -4.04    4.98   1-0.77211 0.30647-0.18643-0.03088-0.92674 0.96746
 -13  -9  13   -4.68    5.18   1-0.78794 0.28351-0.18894-0.02838-0.91709 0.96121
 -14  -9  14    8.24    4.07   1-0.80331 0.26006-0.19110-0.02623-0.90678 0.95429
 -15  -9  15   15.18    4.76   1-0.81821 0.23616-0.19293-0.02440-0.89578 0.94669
 -16  -9  16    4.04    6.75   1-0.83262 0.21178-0.19447-0.02288-0.88409 0.93839
 -17  -9  17    3.28    6.66   1-0.84656 0.18692-0.19571-0.02165-0.87166 0.92936
 -18  -9  18    1.58    8.12   1-0.86001 0.16156-0.19668-0.02068-0.85849 0.91958
 -18 -10  18   -0.80    8.15   1-0.85820 0.15976-0.20480-0.03670-0.85737 0.91847
 -17 -10  17   -7.01    6.81   1-0.84475 0.18510-0.20375-0.03773-0.87057 0.92827
 -16 -10  16    0.68    6.37   1-0.83080 0.20995-0.20244-0.03904-0.88301 0.93731
 -15 -10  15   25.58    5.10   1-0.81636 0.23432-0.20085-0.04062-0.89472 0.94562
 -14 -10  14    6.49    3.59   1-0.80146 0.25821-0.19896-0.04250-0.90572 0.95323
 -13 -10  13   -0.79    4.42   1-0.78608 0.28164-0.19677-0.04469-0.91603 0.96015
 -12 -10  12    6.41    3.69   1-0.77025 0.30460-0.19424-0.04721-0.92568 0.96640
 -11 -10  11  144.20    5.60   1-0.75394 0.32710-0.19135-0.05009-0.93467 0.97200
 -10 -10  10    9.12    2.72   1-0.73717 0.34913-0.18807-0.05336-0.94303 0.97696
  -9 -10   9   10.35    2.72   1-0.71994 0.37069-0.18437-0.05705-0.95076 0.98130
  -8 -10   8    4.43    2.36   1-0.70222 0.39177-0.18021-0.06121-0.95787 0.98501
  -7 -10   7   28.12    2.71   1-0.68402 0.41236-0.17552-0.06588-0.96438 0.98812
  -6 -10   6    7.22    1.93   1-0.66530 0.43245-0.17025-0.07114-0.97027 0.99062
  -5 -10   5    0.71    2.54   1-0.64606 0.45201-0.16433-0.07706-0.97557 0.99252
  -4 -10   4   12.12    1.92   1-0.62626 0.47101-0.15766-0.08372-0.98025 0.99381
  -3 -10   3    5.60    1.59   1-0.60586 0.48941-0.15012-0.09125-0.98432 0.99448
  -2 -10   2    0.98    1.91   1-0.58482 0.50716-0.14157-0.09979-0.98776 0.99453
  -1 -10   1    3.10    1.29   1-0.56305 0.52420-0.13183-0.10952-0.99055 0.99392
   0 -10   0   19.49    1.60   1-0.54048 0.54044-0.12067-0.12067-0.99265 0.99263
   1 -10  -1   -0.59    1.92   1-0.51698 0.55573-0.10779-0.13355-0.99401 0.99059
   2 -10  -2    2.89    1.45   1-0.49239 0.56994-0.09278-0.14855-0.99453 0.98772
   3 -10  -3   10.39    1.65   1-0.46645 0.58280-0.07510-0.16622-0.99408 0.98388
   4 -10  -4   13.77    1.88   1-0.43883 0.59398-0.05403-0.18728-0.99244 0.97884
   5 -10  -5    1.43    2.45   1-0.40901 0.60297-0.02851-0.21279-0.98924 0.97225
   6 -10  -6    6.89    1.87   1-0.37620 0.60895 0.00295-0.24424-0.98386 0.96346
   7 -10  -7   37.78    2.65   1-0.33910 0.61066 0.04257-0.28385-0.97516 0.95138
   8 -10  -8    0.16    3.55   1-0.29556 0.60591 0.09372-0.33499-0.96105 0.93387
   9 -10  -9   12.16    2.76   1-0.24172 0.59087 0.16156-0.40282-0.93734 0.90676
  10 -10 -10    7.09    2.84   1-0.17040 0.55836 0.25380-0.49506-0.89517 0.86120
  11 -10 -11  155.10    5.80   1-0.06824 0.49499 0.38012-0.62137-0.81534 0.77798
  12 -10 -12    4.58    5.22   1 0.08676 0.37880 0.54283-0.78407-0.65879 0.61803
  13 -10 -13    5.40    3.55   1 0.30937 0.19497 0.70186-0.94309-0.37598 0.33182
  14 -10 -14   -8.34    5.94   1 0.55065-0.00749 0.75749-0.99871-0.00121-0.04634
  15 -10 -15   30.81    5.15   1 0.72153-0.13958 0.68723-0.92845 0.31453-0.36548
  16 -10 -16   -2.04    7.01   1 0.81299-0.19224 0.57627-0.81748 0.50709-0.56144
  17 -10 -17    5.51    6.40   1 0.86041-0.20085 0.47739-0.71859 0.61204-0.66977
  18 -10 -18   -4.37    8.09   1 0.88784-0.18949 0.39984-0.64103 0.66836-0.72949
  18 -11 -18   27.90    6.76   1 0.85419-0.15584 0.51149-0.77682 0.53752-0.59866
  17 -11 -17   -4.09    6.77   1 0.79175-0.13220 0.61058-0.87591 0.40488-0.46262
  16 -11 -16    1.03    7.07   1 0.67724-0.05650 0.70332-0.96867 0.18014-0.23449
  15 -11 -15   17.14    4.84   1 0.49074 0.09120 0.72935-0.99470-0.13959 0.08864
  14 -11 -14    7.59    4.20   1 0.26776 0.27539 0.64202-0.90738-0.46309 0.41554
  13 -11 -13    4.56    5.08   1 0.07843 0.42592 0.49224-0.75760-0.68990 0.64574
  12 -11 -12   56.76    4.55   1-0.05537 0.52091 0.35025-0.61563-0.81908 0.77832
  11 -11 -11  287.70    7.40   1-0.14800 0.57474 0.23864-0.50403-0.88961 0.85224
  10 -11 -10   17.92    3.27   1-0.21556 0.60351 0.15469-0.42009-0.92953 0.89556
   9 -11  -9    4.56    2.52   1-0.26817 0.61731 0.09122-0.35662-0.95341 0.92283
   8 -11  -8   20.94    2.59   1-0.31154 0.62189 0.04225-0.30766-0.96842 0.94123
   7 -11  -7   89.97    3.62   1-0.34893 0.62047 0.00363-0.26905-0.97820 0.95441
   6 -11  -6   -2.63    2.81   1-0.38222 0.61497-0.02749-0.23794-0.98466 0.96427
   5 -11  -5  107.08    3.24   1-0.41260 0.60654-0.05304-0.21240-0.98887 0.97187
   4 -11  -4  134.22    3.43   1-0.44080 0.59594-0.07435-0.19110-0.99145 0.97785
   3 -11  -3 1009.93    9.31   1-0.46732 0.58367-0.09237-0.17308-0.99278 0.98257
   2 -11  -2   12.28    1.68   1-0.49249 0.57003-0.10780-0.15767-0.99307 0.98625
   1 -11  -1    6.40    1.53   1-0.51654 0.55528-0.12112-0.14435-0.99248 0.98906
   0 -11   0    0.91    1.37   1-0.53964 0.53960-0.13274-0.13274-0.99111 0.99109
  -1 -11   1    8.15    1.48   1-0.56193 0.52308-0.14293-0.12256-0.98902 0.99240
  -2 -11   2   16.63    1.62   1-0.58348 0.50583-0.15193-0.11357-0.98626 0.99303
  -3 -11   3  975.52    9.12   1-0.60438 0.48792-0.15991-0.10560-0.98286 0.99302
  -4 -11   4  115.11    3.24   1-0.62465 0.46940-0.16701-0.09850-0.97882 0.99238
  -5 -11   5  107.92    3.23   1-0.64437 0.45032-0.17335-0.09217-0.97417 0.99112
  -6 -11   6   -1.52    2.88   1-0.66356 0.43070-0.17902-0.08651-0.96891 0.98926
  -7 -11   7   93.81    3.60   1-0.68222 0.41057-0.18410-0.08144-0.96304 0.98678
  -8 -11   8   12.67    2.68   1-0.70040 0.38994-0.18864-0.07690-0.95656 0.98369
  -9 -11   9    2.98    3.75   1-0.71810 0.36884-0.19271-0.07284-0.94946 0.97999
 -10 -11  10   26.73    3.24   1-0.73532 0.34727-0.19635-0.06922-0.94174 0.97567
 -11 -11  11  282.15    7.26   1-0.75209 0.32523-0.19959-0.06599-0.93340 0.97072
 -12 -11  12   48.54    4.70   1-0.76839 0.30273-0.20246-0.06312-0.92441 0.96512
 -13 -11  13    0.54    5.06   1-0.78423 0.27977-0.20499-0.06060-0.91476 0.95887
 -14 -11  14    5.40    3.84   1-0.79961 0.25635-0.20721-0.05839-0.90444 0.95195
 -15 -11  15   13.96    4.63   1-0.81451 0.23246-0.20913-0.05648-0.89343 0.94434
 -16 -11  16   -2.75    6.46   1-0.82896 0.20810-0.21076-0.05485-0.88171 0.93601
 -17 -11  17   -1.12    6.91   1-0.84291 0.18326-0.21213-0.05350-0.86926 0.92695
 -18 -11  18   13.25    6.26   1-0.85638 0.15792-0.21323-0.05240-0.85605 0.91713
 -18 -12  18   40.23    6.79   1-0.85451 0.15606-0.22194-0.06783-0.85450 0.91559
 -17 -12  17    4.90    7.04   1-0.84105 0.18139-0.22079-0.06897-0.86774 0.92543
 -16 -12  16    4.54    6.46   1-0.82709 0.20623-0.21939-0.07036-0.88021 0.93450
 -15 -12  15   -5.48    6.32   1-0.81265 0.23059-0.21772-0.07202-0.89194 0.94284
 -14 -12  14    0.59    5.70   1-0.79774 0.25448-0.21579-0.07394-0.90296 0.95046
 -13 -12  13   -4.92    5.23   1-0.78236 0.27790-0.21357-0.07616-0.91328 0.95739
 -12 -12  12  265.18    7.47   1-0.76653 0.30086-0.21104-0.07867-0.92293 0.96364
 -11 -12  11   -2.07    7.00   1-0.75023 0.32337-0.20820-0.08151-0.93192 0.96924
 -10 -12  10  169.19    5.60   1-0.73348 0.34541-0.20501-0.08469-0.94026 0.97418
  -9 -12   9    0.96    3.73   1-0.71627 0.36701-0.20144-0.08825-0.94796 0.97850
  -8 -12   8   93.65    3.71   1-0.69860 0.38814-0.19748-0.09220-0.95505 0.98218
  -7 -12   7    7.24    2.46   1-0.68046 0.40880-0.19307-0.09660-0.96151 0.98525
  -6 -12   6   48.82    2.60   1-0.66183 0.42897-0.18818-0.10148-0.96736 0.98770
  -5 -12   5    8.39    2.22   1-0.64270 0.44865-0.18275-0.10691-0.97259 0.98955
  -4 -12   4 5394.99   26.50   1-0.62307 0.46781-0.17672-0.11293-0.97722 0.99077
  -3 -12   3   39.10    2.45   1-0.60290 0.48644-0.17001-0.11963-0.98123 0.99139
  -2 -12   2   18.11    1.68   1-0.58214 0.50448-0.16254-0.12709-0.98461 0.99137
  -1 -12   1    9.82    1.65   1-0.56077 0.52191-0.15418-0.13544-0.98735 0.99072
   0 -12   0  205.60    3.50   1-0.53873 0.53867-0.14481-0.14481-0.98942 0.98940
   1 -12  -1    7.66    1.63   1-0.51594 0.55469-0.13424-0.15537-0.99080 0.98738
   2 -12  -2   16.43    1.78   1-0.49233 0.56987-0.12226-0.16734-0.99143 0.98462
   3 -12  -3   60.01    2.64   1-0.46775 0.58410-0.10859-0.18099-0.99125 0.98104
   4 -12  -4 5434.96   26.59   1-0.44205 0.59719-0.09288-0.19670-0.99014 0.97653
   5 -12  -5    8.71    2.30   1-0.41500 0.60894-0.07464-0.21493-0.98796 0.97095
   6 -12  -6   40.77    2.79   1-0.38627 0.61901-0.05325-0.23631-0.98446 0.96406
   7 -12  -7    8.27    2.37   1-0.35540 0.62695-0.02785-0.26171-0.97927 0.95548
   8 -12  -8   89.78    3.86   1-0.32171 0.63205 0.00276-0.29231-0.97179 0.94461
   9 -12  -9   -4.03    3.66   1-0.28413 0.63328 0.04025-0.32978-0.96103 0.93045
  10 -12 -10  190.08    5.72   1-0.24102 0.62896 0.08700-0.37653-0.94525 0.91127
  11 -12 -11    7.13    4.60   1-0.18960 0.61634 0.14642-0.43594-0.92130 0.88392
  12 -12 -12  287.33    7.67   1-0.12527 0.59081 0.22316-0.51267-0.88329 0.84252
  13 -12 -13   -1.37    5.40   1-0.04024 0.54458 0.32266-0.61216-0.81996 0.77580
  14 -12 -14    2.97    5.90   1 0.07752 0.46562 0.44747-0.73697-0.71066 0.66310
  15 -12 -15    1.93    6.51   1 0.24029 0.34165 0.58458-0.87406-0.52552 0.47457
  16 -12 -16    8.72    4.67   1 0.44045 0.18029 0.68676-0.97624-0.25225 0.19790
  17 -12 -17   -7.92    7.36   1 0.62996 0.02958 0.69902-0.98848 0.05165-0.10939
  18 -12 -18   36.77    7.23   1 0.76330-0.06496 0.63229-0.92175 0.29646-0.35760
  18 -13 -18   73.04    7.74   1 0.58440 0.11395 0.67748-0.99107-0.06408 0.00294
  17 -13 -17   11.47    4.66   1 0.40122 0.25832 0.63713-0.95073-0.34067 0.28293
  16 -13 -16    1.42    4.47   1 0.22373 0.39701 0.53104-0.84465-0.57014 0.51579
  15 -13 -15   11.80    4.70   1 0.08191 0.50003 0.40714-0.72076-0.72414 0.67319
  14 -13 -14    5.75    5.80   1-0.02338 0.56653 0.29667-0.61029-0.81856 0.77100
  13 -13 -13   11.99    4.12   1-0.10222 0.60655 0.20734-0.52098-0.87618 0.83202
  12 -13 -12  120.08    6.17   1-0.16374 0.62927 0.13695-0.45060-0.91256 0.87179
  11 -13 -11  412.84    8.88   1-0.21402 0.64076 0.08131-0.39497-0.93654 0.89917
  10 -13 -10   36.64    3.94   1-0.25684 0.64478 0.03676-0.35042-0.95300 0.91902
   9 -13  -9   -0.79    3.74   1-0.29452 0.64366 0.00051-0.31418-0.96466 0.93408
   8 -13  -8   11.87    2.71   1-0.32854 0.63888-0.02945-0.28423-0.97309 0.94590
   7 -13  -7   86.62    3.62   1-0.35983 0.63137-0.05458-0.25911-0.97921 0.95542
   6 -13  -6    3.95    2.09   1-0.38903 0.62177-0.07591-0.23778-0.98361 0.96321
   5 -13  -5  526.26    6.68   1-0.41658 0.61051-0.09424-0.21946-0.98665 0.96964
   4 -13  -4  201.92    4.74   1-0.44277 0.59791-0.11015-0.20357-0.98856 0.97496
   3 -13  -3 1585.02   14.46   1-0.46784 0.58418-0.12406-0.18967-0.98952 0.97931
   2 -13  -2    1.70    2.30   1-0.49195 0.56948-0.13631-0.17742-0.98963 0.98281
   1 -13  -1   61.65    2.40   1-0.51522 0.55395-0.14718-0.16655-0.98897 0.98554
   0 -13   0    2.65    1.57   1-0.53773 0.53767-0.15687-0.15687-0.98758 0.98755
  -1 -13   1   58.65    2.36   1-0.55956 0.52069-0.16555-0.14821-0.98552 0.98888
  -2 -13   2   -0.91    2.35   1-0.58077 0.50311-0.17335-0.14042-0.98279 0.98956
  -3 -13   3 1570.12   14.34   1-0.60139 0.48493-0.18037-0.13340-0.97943 0.98959
  -4 -13   4  168.35    4.39   1-0.62149 0.46621-0.18672-0.12706-0.97545 0.98900
  -5 -13   5  504.68    6.60   1-0.64105 0.44698-0.19247-0.12132-0.97085 0.98780
  -6 -13   6    3.42    2.04   1-0.66011 0.42725-0.19767-0.11613-0.96563 0.98597
  -7 -13   7   83.32    3.53   1-0.67869 0.40703-0.20238-0.11143-0.95980 0.98354
  -8 -13   8   11.60    2.72   1-0.69680 0.38633-0.20665-0.10717-0.95335 0.98048
  -9 -13   9    4.56    2.51   1-0.71444 0.36518-0.21051-0.10332-0.94628 0.97681
 -10 -13  10   33.52    3.98   1-0.73163 0.34357-0.21399-0.09984-0.93858 0.97250
 -11 -13  11  366.12    8.73   1-0.74837 0.32151-0.21713-0.09672-0.93024 0.96756
 -12 -13  12  116.38    6.03   1-0.76465 0.29899-0.21994-0.09391-0.92125 0.96197
 -13 -13  13    8.79    4.15   1-0.78048 0.27602-0.22244-0.09142-0.91160 0.95571
 -14 -13  14    7.57    3.88   1-0.79585 0.25259-0.22465-0.08921-0.90127 0.94878
 -15 -13  15  -11.14    7.28   1-0.81077 0.22870-0.22660-0.08728-0.89025 0.94115
 -16 -13  16  -13.46    6.87   1-0.82520 0.20434-0.22827-0.08561-0.87850 0.93280
 -17 -13  17    2.68    7.20   1-0.83916 0.17949-0.22970-0.08419-0.86601 0.92370
 -18 -13  18   59.06    8.00   1-0.85262 0.15416-0.23089-0.08302-0.85276 0.91384
 -18 -14  18    3.34    9.16   1-0.85068 0.15221-0.24005-0.09799-0.85081 0.91189
 -17 -14  17    9.89    4.97   1-0.83722 0.17755-0.23884-0.09919-0.86409 0.92178
 -16 -14  16    4.32    6.48   1-0.82327 0.20240-0.23740-0.10062-0.87660 0.93089
 -15 -14  15   62.04    5.91   1-0.80884 0.22676-0.23571-0.10230-0.88836 0.93925
 -14 -14  14    1.08    4.04   1-0.79394 0.25067-0.23377-0.10423-0.89940 0.94690
 -13 -14  13   24.50    4.49   1-0.77857 0.27410-0.23157-0.10642-0.90973 0.95384
 -12 -14  12   13.79    4.35   1-0.76275 0.29708-0.22910-0.10889-0.91939 0.96010
 -11 -14  11  327.82    8.17   1-0.74648 0.31962-0.22633-0.11165-0.92838 0.96570
 -10 -14  10    3.56    5.02   1-0.72977 0.34170-0.22326-0.11471-0.93672 0.97064
  -9 -14   9    1.53    2.84   1-0.71260 0.36334-0.21986-0.11810-0.94441 0.97494
  -8 -14   8   -0.38    3.53   1-0.69498 0.38451-0.21610-0.12185-0.95147 0.97860
  -7 -14   7   51.34    3.38   1-0.67691 0.40524-0.21197-0.12597-0.95791 0.98165
  -6 -14   6    1.67    2.08   1-0.65838 0.42551-0.20743-0.13050-0.96373 0.98407
  -5 -14   5   90.34    3.53   1-0.63937 0.44530-0.20245-0.13548-0.96893 0.98588
  -4 -14   4   20.39    3.36   1-0.61988 0.46461-0.19697-0.14095-0.97351 0.98707
  -3 -14   3  128.86    3.71   1-0.59989 0.48342-0.19094-0.14696-0.97748 0.98764
  -2 -14   2    2.02    1.79   1-0.57936 0.50170-0.18432-0.15358-0.98082 0.98758
  -1 -14   1    4.92    1.71   1-0.55830 0.51944-0.17701-0.16088-0.98353 0.98690
   0 -14   0    5.15    1.81   1-0.53664 0.53657-0.16894-0.16894-0.98559 0.98556
   1 -14  -1    7.05    1.69   1-0.51436 0.55310-0.16000-0.17787-0.98698 0.98356
   2 -14  -2    2.38    1.71   1-0.49139 0.56893-0.15005-0.18781-0.98767 0.98085
   3 -14  -3  153.55    3.96   1-0.46767 0.58399-0.13895-0.19891-0.98762 0.97740
   4 -14  -4   17.03    3.55   1-0.44310 0.59823-0.12649-0.21136-0.98677 0.97316
   5 -14  -5   85.47    3.52   1-0.41756 0.61148-0.11242-0.22542-0.98504 0.96803
   6 -14  -6    0.64    2.03   1-0.39089 0.62362-0.09643-0.24140-0.98231 0.96191
   7 -14  -7   60.05    3.28   1-0.36289 0.63443-0.07811-0.25971-0.97843 0.95464
   8 -14  -8   -1.13    3.93   1-0.33326 0.64359-0.05693-0.28088-0.97316 0.94597
   9 -14  -9   -4.70    4.11   1-0.30160 0.65073-0.03221-0.30560-0.96613 0.93554
  10 -14 -10    1.78    4.67   1-0.26732 0.65526-0.00300-0.33480-0.95680 0.92282
  11 -14 -11  324.49    8.12   1-0.22958 0.65631 0.03195-0.36974-0.94431 0.90694
  12 -14 -12   -1.84    6.59   1-0.18709 0.65263 0.07433-0.41211-0.92725 0.88648
  13 -14 -13   22.93    4.56   1-0.13787 0.64221 0.12644-0.46421-0.90325 0.85909
  14 -14 -14    2.16    5.66   1-0.07883 0.62197 0.19118-0.52894-0.86827 0.82071
  15 -14 -15   52.03    6.03   1-0.00513 0.58708 0.27180-0.60956-0.81523 0.76428
  16 -14 -16    3.60    6.64   1 0.09025 0.53049 0.37015-0.70790-0.73224 0.67789
  17 -14 -17    4.27    7.53   1 0.21542 0.44410 0.48154-0.81928-0.60182 0.54407
  18 -14 -18  -35.87   10.65   1 0.37249 0.32584 0.58522-0.92295-0.40853 0.34739
  17 -15 -17   -9.46    7.66   1 0.10163 0.55791 0.33570-0.69757-0.73618 0.67844
  16 -15 -16   15.20    5.03   1 0.01425 0.60648 0.24773-0.60961-0.81023 0.75588
  15 -15 -15   20.55    6.12   1-0.05510 0.63703 0.17467-0.53655-0.85952 0.80856
  14 -15 -14    2.52    4.59   1-0.11196 0.65508 0.11500-0.47690-0.89332 0.84576
  13 -15 -13   15.00    4.40   1-0.16017 0.66450 0.06621-0.42811-0.91733 0.87316
  12 -15 -12   78.99    5.25   1-0.20232 0.66785 0.02595-0.38787-0.93495 0.89417
  11 -15 -11  152.07    6.12   1-0.24007 0.66680-0.00764-0.35428-0.94821 0.91083
  10 -15 -10   30.84    3.57   1-0.27456 0.66248-0.03602-0.32591-0.95840 0.92441
   9 -15  -9    3.81    2.69   1-0.30655 0.65567-0.06025-0.30169-0.96630 0.93571
   8 -15  -8  102.73    4.41   1-0.33656 0.64689-0.08117-0.28078-0.97243 0.94524
   7 -15  -7  308.54    6.29   1-0.36498 0.63651-0.09938-0.26257-0.97714 0.95334
   6 -15  -6    6.92    2.43   1-0.39209 0.62482-0.11538-0.24658-0.98067 0.96026
   5 -15  -5  346.29    5.94   1-0.41807 0.61200-0.12953-0.23244-0.98317 0.96616
   4 -15  -4  170.12    4.76   1-0.44310 0.59822-0.14213-0.21985-0.98477 0.97115
   3 -15  -3  411.81    5.98   1-0.46727 0.58359-0.15341-0.20858-0.98554 0.97532
   2 -15  -2   -3.94    2.76   1-0.49068 0.56821-0.16355-0.19845-0.98555 0.97873
   1 -15  -1  148.40    3.68   1-0.51339 0.55212-0.17271-0.18930-0.98484 0.98141
   0 -15   0   37.33    2.43   1-0.53548 0.53541-0.18101-0.18101-0.98345 0.98342
  -1 -15   1  151.86    3.72   1-0.55698 0.51810-0.18855-0.17348-0.98139 0.98476
  -2 -15   2    0.13    2.53   1-0.57792 0.50025-0.19542-0.16662-0.97870 0.98546
  -3 -15   3  401.77    5.83   1-0.59833 0.48186-0.20168-0.16036-0.97537 0.98552
  -4 -15   4  130.43    4.36   1-0.61824 0.46297-0.20741-0.15464-0.97142 0.98497
  -5 -15   5  342.63    5.85   1-0.63767 0.44359-0.21264-0.14941-0.96685 0.98379
  -6 -15   6    9.43    2.43   1-0.65662 0.42375-0.21743-0.14464-0.96166 0.98200
  -7 -15   7  313.30    6.18   1-0.67511 0.40343-0.22181-0.14027-0.95585 0.97958
  -8 -15   8  108.41    4.62   1-0.69315 0.38268-0.22580-0.13628-0.94942 0.97655
  -9 -15   9    2.75    3.88   1-0.71074 0.36146-0.22945-0.13264-0.94236 0.97289
 -10 -15  10   30.04    3.84   1-0.72787 0.33980-0.23277-0.12934-0.93467 0.96859
 -11 -15  11  143.90    6.22   1-0.74458 0.31771-0.23577-0.12634-0.92633 0.96365
 -12 -15  12   64.33    5.47   1-0.76083 0.29516-0.23849-0.12363-0.91734 0.95805
 -13 -15  13   18.35    4.53   1-0.77663 0.27216-0.24093-0.12119-0.90768 0.95178
 -14 -15  14    4.09    6.18   1-0.79199 0.24871-0.24311-0.11902-0.89733 0.94483
 -15 -15  15   28.54    5.96   1-0.80688 0.22480-0.24504-0.11710-0.88628 0.93717
 -16 -15  16    2.56    7.35   1-0.82130 0.20043-0.24673-0.11542-0.87450 0.92879
 -17 -15  17   -5.12    7.77   1-0.83524 0.17556-0.24818-0.11398-0.86197 0.91965
 -17 -16  17    2.40    6.65   1-0.83320 0.17353-0.25770-0.12860-0.85965 0.91734
 -16 -16  16   -2.24    7.91   1-0.81928 0.19840-0.25625-0.13004-0.87221 0.92649
 -15 -16  15   -8.66    8.31   1-0.80486 0.22279-0.25457-0.13171-0.88400 0.93490
 -14 -16  14   49.19    5.76   1-0.78999 0.24671-0.25265-0.13362-0.89507 0.94257
 -13 -16  13   -5.66    6.32   1-0.77466 0.27017-0.25050-0.13576-0.90544 0.94954
 -12 -16  12   97.73    5.71   1-0.75887 0.29319-0.24809-0.13816-0.91511 0.95582
 -11 -16  11    8.94    3.44   1-0.74264 0.31575-0.24543-0.14082-0.92411 0.96142
 -10 -16  10   17.38    3.43   1-0.72596 0.33787-0.24249-0.14375-0.93245 0.96636
  -9 -16   9    9.30    2.83   1-0.70884 0.35956-0.23925-0.14697-0.94014 0.97066
  -8 -16   8  733.93    9.77   1-0.69128 0.38080-0.23571-0.15051-0.94719 0.97432
  -7 -16   7    4.51    4.83   1-0.67329 0.40161-0.23185-0.15437-0.95362 0.97735
  -6 -16   6    1.05    3.64   1-0.65484 0.42195-0.22763-0.15858-0.95942 0.97975
  -5 -16   5    8.01    2.39   1-0.63594 0.44186-0.22303-0.16316-0.96460 0.98154
  -4 -16   4 2581.25   20.92   1-0.61657 0.46130-0.21802-0.16816-0.96916 0.98270
  -3 -16   3    9.50    2.25   1-0.59674 0.48026-0.21257-0.17361-0.97310 0.98325
  -2 -16   2   37.01    2.45   1-0.57641 0.49874-0.20663-0.17954-0.97641 0.98317
  -1 -16   1   11.14    2.20   1-0.55559 0.51671-0.20015-0.18601-0.97910 0.98246
   0 -16   0 2524.97   19.24   1-0.53424 0.53416-0.19308-0.19308-0.98115 0.98112
   1 -16  -1    8.36    2.11   1-0.51232 0.55104-0.18534-0.20080-0.98255 0.97912
   2 -16  -2   39.23    2.52   1-0.48981 0.56733-0.17685-0.20928-0.98327 0.97644
   3 -16  -3    6.38    2.53   1-0.46667 0.58299-0.16753-0.21860-0.98329 0.97307
   4 -16  -4 2556.81   20.87   1-0.44283 0.59795-0.15724-0.22888-0.98258 0.96896
   5 -16  -5    5.93    2.35   1-0.41823 0.61215-0.14585-0.24026-0.98108 0.96407
   6 -16  -6    0.69    3.29   1-0.39278 0.62550-0.13318-0.25292-0.97874 0.95833
   7 -16  -7    4.20    3.36   1-0.36638 0.63790-0.11901-0.26708-0.97547 0.95167
   8 -16  -8  743.88    9.84   1-0.33886 0.64918-0.10308-0.28300-0.97114 0.94395
   9 -16  -9    2.17    4.54   1-0.31004 0.65916-0.08505-0.30103-0.96561 0.93502
  10 -16 -10   19.84    3.17   1-0.27967 0.66760-0.06448-0.32159-0.95863 0.92465
  11 -16 -11    3.55    5.02   1-0.24739 0.67411-0.04081-0.34524-0.94988 0.91250
  12 -16 -12  106.91    5.66   1-0.21273 0.67825-0.01334-0.37271-0.93887 0.89810
  13 -16 -13    1.18    5.92   1-0.17499 0.67932 0.01888-0.40492-0.92487 0.88070
  14 -16 -14   59.07    5.58   1-0.13321 0.67633 0.05705-0.44308-0.90675 0.85918
  15 -16 -15    2.06    8.04   1-0.08592 0.66784 0.10272-0.48875-0.88271 0.83175
  16 -16 -16   17.03    5.29   1-0.03100 0.65173 0.15778-0.54379-0.84990 0.79555
  17 -16 -17    2.78    7.30   1 0.03465 0.62487 0.22419-0.61020-0.80370 0.74594
  17 -17 -17  -11.33    7.76   1-0.00654 0.66606 0.14051-0.55065-0.83938 0.78163
  16 -17 -16    7.54    8.02   1-0.05972 0.68043 0.08968-0.49982-0.87136 0.81700
  15 -17 -15   67.22    7.04   1-0.10614 0.68805 0.04695-0.45710-0.89544 0.84448
  14 -17 -14   47.49    5.91   1-0.14757 0.69069 0.01081-0.42098-0.91406 0.86650
  13 -17 -13   10.91    4.47   1-0.18526 0.68959-0.02001-0.39017-0.92877 0.88460
  12 -17 -12   17.73    3.97   1-0.22007 0.68559-0.04653-0.36366-0.94058 0.89980
  11 -17 -11   -4.44    4.96   1-0.25261 0.67933-0.06955-0.34064-0.95016 0.91277
  10 -17 -10   -2.18    4.65   1-0.28331 0.67122-0.08971-0.32049-0.95796 0.92397
   9 -17  -9    3.15    4.78   1-0.31249 0.66160-0.10749-0.30272-0.96431 0.93372
   8 -17  -8   69.95    4.47   1-0.34040 0.65071-0.12328-0.28693-0.96943 0.94223
   7 -17  -7  488.53    8.11   1-0.36721 0.63873-0.13740-0.27283-0.97347 0.94967
   6 -17  -6   10.10    2.63   1-0.39307 0.62579-0.15008-0.26015-0.97656 0.95616
   5 -17  -5    5.38    2.20   1-0.41809 0.61200-0.16154-0.24870-0.97879 0.96177
   4 -17  -4  117.78    4.14   1-0.44233 0.59746-0.17192-0.23833-0.98021 0.96659
   3 -17  -3   -1.70    3.25   1-0.46590 0.58221-0.18137-0.22889-0.98088 0.97065
   2 -17  -2    7.58    2.20   1-0.48881 0.56633-0.19000-0.22027-0.98083 0.97400
   1 -17  -1  359.88    5.69   1-0.51114 0.54986-0.19790-0.21238-0.98010 0.97667
   0 -17   0   70.87    3.04   1-0.53290 0.53281-0.20514-0.20514-0.97870 0.97866
  -1 -17   1  356.28    5.72   1-0.55413 0.51525-0.21180-0.19849-0.97666 0.98001
  -2 -17   2   11.00    2.17   1-0.57485 0.49718-0.21793-0.19237-0.97397 0.98073
  -3 -17   3    6.70    2.24   1-0.59509 0.47860-0.22357-0.18674-0.97067 0.98081
  -4 -17   4   69.57    3.54   1-0.61486 0.45957-0.22878-0.18154-0.96673 0.98028
  -5 -17   5    2.05    3.24   1-0.63416 0.44008-0.23357-0.17676-0.96218 0.97912
  -6 -17   6    2.73    4.05   1-0.65301 0.42012-0.23799-0.17235-0.95701 0.97734
  -7 -17   7  478.60    7.95   1-0.67142 0.39973-0.24206-0.16828-0.95122 0.97494
  -8 -17   8   74.26    4.48   1-0.68937 0.37890-0.24581-0.16455-0.94479 0.97192
  -9 -17   9    3.38    4.69   1-0.70690 0.35762-0.24924-0.16112-0.93774 0.96826
 -10 -17  10    1.21    3.21   1-0.72400 0.33591-0.25239-0.15798-0.93005 0.96396
 -11 -17  11    7.57    3.67   1-0.74064 0.31377-0.25526-0.15511-0.92170 0.95901
 -12 -17  12   -0.56    6.08   1-0.75686 0.29118-0.25788-0.15251-0.91269 0.95340
 -13 -17  13   15.77    4.02   1-0.77263 0.26814-0.26024-0.15015-0.90301 0.94711
 -14 -17  14   50.60    5.56   1-0.78794 0.24466-0.26237-0.14804-0.89263 0.94013
 -15 -17  15   53.90    7.03   1-0.80281 0.22073-0.26426-0.14615-0.88155 0.93244
 -16 -17  16   11.88    5.42   1-0.81721 0.19632-0.26593-0.14449-0.86973 0.92401
 -17 -17  17    6.88    7.14   1-0.83112 0.17144-0.26738-0.14305-0.85715 0.91483
 -17 -18  17   11.74    5.01   1-0.82897 0.16929-0.27721-0.15736-0.85445 0.91213
 -16 -18  16    2.69    7.43   1-0.81508 0.19419-0.27576-0.15879-0.86706 0.92134
 -15 -18  15  112.40    7.61   1-0.80070 0.21861-0.27411-0.16044-0.87890 0.92979
 -14 -18  14    2.17    4.81   1-0.78585 0.24256-0.27224-0.16230-0.89001 0.93750
 -13 -18  13    1.86    5.95   1-0.77056 0.26606-0.27015-0.16438-0.90040 0.94450
 -12 -18  12    2.02    5.54   1-0.75481 0.28911-0.26782-0.16670-0.91010 0.95080
 -11 -18  11    1.61    5.35   1-0.73861 0.31173-0.26527-0.16925-0.91912 0.95643
 -10 -18  10    3.50    4.52   1-0.72199 0.33390-0.26246-0.17205-0.92747 0.96138
  -9 -18   9    3.50    4.10   1-0.70492 0.35564-0.25939-0.17510-0.93517 0.96569
  -8 -18   8   -2.83    5.32   1-0.68743 0.37694-0.25606-0.17843-0.94222 0.96935
  -7 -18   7  192.98    5.86   1-0.66950 0.39781-0.25243-0.18205-0.94864 0.97237
  -6 -18   6    2.67    4.16   1-0.65113 0.41825-0.24850-0.18597-0.95444 0.97477
  -5 -18   5    3.24    3.38   1-0.63233 0.43824-0.24425-0.19021-0.95960 0.97654
  -4 -18   4   50.95    3.19   1-0.61309 0.45780-0.23965-0.19480-0.96415 0.97769
  -3 -18   3   14.79    2.66   1-0.59339 0.47690-0.23468-0.19977-0.96808 0.97822
  -2 -18   2   10.44    2.42   1-0.57323 0.49554-0.22931-0.20513-0.97138 0.97813
  -1 -18   1   25.18    2.82   1-0.55261 0.51372-0.22350-0.21093-0.97405 0.97741
   0 -18   0    7.77    2.77   1-0.53148 0.53140-0.21721-0.21721-0.97609 0.97606
   1 -18  -1   33.70    2.61   1-0.50985 0.54857-0.21040-0.22401-0.97749 0.97406
   2 -18  -2   10.75    2.31   1-0.48769 0.56520-0.20302-0.23138-0.97823 0.97140
   3 -18  -3   22.63    2.62   1-0.46496 0.58127-0.19500-0.23940-0.97830 0.96807
   4 -18  -4   55.47    3.41   1-0.44164 0.59676-0.18626-0.24812-0.97766 0.96405
   5 -18  -5    3.69    2.58   1-0.41768 0.61159-0.17673-0.25764-0.97630 0.95929
   6 -18  -6   10.01    2.82   1-0.39303 0.62574-0.16630-0.26807-0.97417 0.95376
   7 -18  -7  197.52    5.87   1-0.36761 0.63913-0.15483-0.27953-0.97121 0.94741
   8 -18  -8    6.52    3.25   1-0.34136 0.65167-0.14219-0.29216-0.96737 0.94017
   9 -18  -9   -5.36    4.61   1-0.31416 0.66327-0.12818-0.30616-0.96255 0.93196
  10 -18 -10    1.50    4.94   1-0.28587 0.67379-0.11258-0.32175-0.95664 0.92265
  11 -18 -11   -0.81    5.45   1-0.25634 0.68306-0.09512-0.33921-0.94948 0.91210
  12 -18 -12   -5.49    5.74   1-0.22534 0.69086-0.07543-0.35888-0.94085 0.90007
  13 -18 -13    2.80    6.02   1-0.19258 0.69689-0.05311-0.38120-0.93046 0.88628
  14 -18 -14   -6.01    7.40   1-0.15765 0.70076-0.02758-0.40672-0.91787 0.87030
  15 -18 -15  112.73    7.55   1-0.12001 0.70192 0.00182-0.43611-0.90248 0.85152
  16 -18 -16   -4.23    8.00   1-0.07891 0.69963 0.03597-0.47025-0.88338 0.82902
  17 -18 -17   14.00    5.32   1-0.03330 0.69281 0.07590-0.51017-0.85921 0.80146
  16 -19 -16    8.43    5.20   1-0.09227 0.71298-0.00803-0.45039-0.89009 0.83573
  15 -19 -15   34.43    6.33   1-0.12984 0.71175-0.03601-0.42241-0.90616 0.85519
  14 -19 -14    7.01    4.90   1-0.16488 0.70799-0.06051-0.39793-0.91951 0.87194
  13 -19 -13   -1.59    5.90   1-0.19785 0.70216-0.08209-0.37635-0.93071 0.88653
  12 -19 -12    7.28    3.82   1-0.22914 0.69465-0.10124-0.35721-0.94015 0.89937
  11 -19 -11    5.40    3.89   1-0.25899 0.68570-0.11833-0.34013-0.94812 0.91074
  10 -19 -10    1.81    4.87   1-0.28763 0.67554-0.13368-0.32479-0.95483 0.92084
   9 -19  -9   -1.69    4.65   1-0.31521 0.66432-0.14752-0.31095-0.96042 0.92983
   8 -19  -8   29.03    3.69   1-0.34185 0.65215-0.16008-0.29841-0.96502 0.93782
   7 -19  -7  314.26    6.94   1-0.36765 0.63916-0.17151-0.28698-0.96871 0.94491
   6 -19  -6   10.88    2.95   1-0.39270 0.62541-0.18195-0.27655-0.97156 0.95115
   5 -19  -5   21.26    3.11   1-0.41706 0.61096-0.19153-0.26698-0.97363 0.95661
   4 -19  -4   10.53    2.70   1-0.44078 0.59588-0.20033-0.25819-0.97495 0.96133
   3 -19  -3   60.72    3.49   1-0.46389 0.58020-0.20844-0.25009-0.97556 0.96533
   2 -19  -2    9.90    2.57   1-0.48645 0.56396-0.21593-0.24261-0.97548 0.96865
   1 -19  -1  221.58    5.03   1-0.50847 0.54717-0.22286-0.23569-0.97473 0.97129
   0 -19   0    5.73    2.27   1-0.52998 0.52988-0.22928-0.22928-0.97333 0.97329
  -1 -19   1  221.19    5.05   1-0.55100 0.51211-0.23523-0.22333-0.97129 0.97465
  -2 -19   2   14.35    2.59   1-0.57155 0.49385-0.24075-0.21782-0.96862 0.97537
  -3 -19   3   57.79    3.40   1-0.59163 0.47514-0.24587-0.21271-0.96532 0.97547
  -4 -19   4    7.56    2.85   1-0.61127 0.45597-0.25063-0.20796-0.96140 0.97494
  -5 -19   5   26.46    2.93   1-0.63046 0.43637-0.25505-0.20355-0.95686 0.97380
  -6 -19   6    7.29    2.85   1-0.64921 0.41632-0.25914-0.19946-0.95170 0.97203
  -7 -19   7  319.73    7.08   1-0.66754 0.39584-0.26294-0.19568-0.94591 0.96963
  -8 -19   8   26.89    3.77   1-0.68542 0.37494-0.26645-0.19217-0.93948 0.96661
  -9 -19   9    4.59    3.02   1-0.70289 0.35360-0.26969-0.18894-0.93242 0.96294
 -10 -19  10    2.33    4.88   1-0.71993 0.33183-0.27267-0.18597-0.92472 0.95863
 -11 -19  11    5.54    5.65   1-0.73653 0.30963-0.27541-0.18324-0.91636 0.95366
 -12 -19  12    3.27    5.99   1-0.75269 0.28701-0.27792-0.18074-0.90733 0.94803
 -13 -19  13   -6.37    6.18   1-0.76843 0.26393-0.28019-0.17847-0.89762 0.94171
 -14 -19  14   14.70    4.94   1-0.78370 0.24041-0.28225-0.17642-0.88720 0.93469
 -15 -19  15   37.18    6.23   1-0.79852 0.21643-0.28409-0.17459-0.87607 0.92696
 -16 -19  16    9.61    5.22   1-0.81288 0.19198-0.28573-0.17296-0.86420 0.91848
 -16 -20  16   13.21    5.07   1-0.81062 0.18972-0.29582-0.18701-0.86116 0.91544
 -15 -20  15    5.62    7.25   1-0.79629 0.21419-0.29420-0.18861-0.87306 0.92394
 -14 -20  14   -3.85    7.34   1-0.78149 0.23819-0.29239-0.19042-0.88421 0.93170
 -13 -20  13   -2.94    5.52   1-0.76623 0.26174-0.29037-0.19243-0.89465 0.93874
 -12 -20  12    1.68    4.25   1-0.75053 0.28484-0.28813-0.19466-0.90438 0.94508
 -11 -20  11    3.71    5.94   1-0.73439 0.30749-0.28569-0.19710-0.91342 0.95073
 -10 -20  10    8.15    3.65   1-0.71782 0.32971-0.28301-0.19976-0.92180 0.95570
  -9 -20   9    6.51    3.41   1-0.70081 0.35151-0.28011-0.20265-0.92951 0.96002
  -8 -20   8    0.94    4.52   1-0.68337 0.37288-0.27696-0.20579-0.93657 0.96369
  -7 -20   7    3.54    4.25   1-0.66551 0.39382-0.27356-0.20919-0.94300 0.96672
  -6 -20   6    0.42    4.07   1-0.64724 0.41433-0.26990-0.21284-0.94879 0.96912
  -5 -20   5   29.48    3.35   1-0.62853 0.43442-0.26595-0.21678-0.95396 0.97089
  -4 -20   4   23.25    3.06   1-0.60939 0.45409-0.26171-0.22102-0.95850 0.97203
  -3 -20   3    8.96    2.92   1-0.58980 0.47331-0.25715-0.22557-0.96241 0.97256
  -2 -20   2   40.81    3.14   1-0.56979 0.49208-0.25225-0.23046-0.96571 0.97245
  -1 -20   1   29.37    2.88   1-0.54932 0.51043-0.24699-0.23571-0.96837 0.97173
   0 -20   0    7.39    2.53   1-0.52839 0.52830-0.24134-0.24134-0.97041 0.97037
   1 -20  -1   32.77    2.95   1-0.50699 0.54568-0.23528-0.24740-0.97181 0.96837
   2 -20  -2   41.34    3.10   1-0.48509 0.56260-0.22875-0.25392-0.97256 0.96573
   3 -20  -3   12.52    3.00   1-0.46268 0.57898-0.22173-0.26093-0.97265 0.96242
   4 -20  -4   24.66    3.35   1-0.43974 0.59485-0.21417-0.26849-0.97206 0.95844
   5 -20  -5   31.35    3.40   1-0.41624 0.61014-0.20600-0.27665-0.97078 0.95376
   6 -20  -6   -3.13    4.11   1-0.39213 0.62483-0.19716-0.28547-0.96876 0.94835
   7 -20  -7    4.86    3.03   1-0.36739 0.63889-0.18759-0.29504-0.96599 0.94218
   8 -20  -8    3.52    4.40   1-0.34195 0.65226-0.17717-0.30545-0.96241 0.93521
   9 -20  -9    7.26    3.34   1-0.31577 0.66487-0.16582-0.31679-0.95798 0.92738
  10 -20 -10   -2.14    5.38   1-0.28876 0.67666-0.15340-0.32920-0.95262 0.91862
  11 -20 -11   -1.71    5.85   1-0.26081 0.68751-0.13976-0.34283-0.94624 0.90885
  12 -20 -12    9.78    4.19   1-0.23184 0.69734-0.12472-0.35787-0.93874 0.89795
  13 -20 -13    5.23    4.43   1-0.20167 0.70597-0.10805-0.37452-0.92996 0.88578
  14 -20 -14    2.80    7.14   1-0.17012 0.71322-0.08949-0.39308-0.91970 0.87212
  15 -20 -15    6.74    7.73   1-0.13694 0.71885-0.06869-0.41387-0.90769 0.85672
  16 -20 -16    3.20    7.23   1-0.10182 0.72252-0.04526-0.43729-0.89358 0.83921
  16 -21 -16    1.64    7.54   1-0.10875 0.72945-0.07763-0.42905-0.89498 0.84061
  15 -21 -15    3.06    6.85   1-0.14211 0.72401-0.09760-0.40910-0.90779 0.85682
  14 -21 -14   11.66    4.62   1-0.17392 0.71701-0.11554-0.39117-0.91887 0.87129
  13 -21 -13    9.91    4.15   1-0.20439 0.70869-0.13173-0.37498-0.92847 0.88429
  12 -21 -12   -9.43    6.58   1-0.23370 0.69920-0.14642-0.36030-0.93678 0.89599
  11 -21 -11   -4.71    6.18   1-0.26199 0.68869-0.15981-0.34692-0.94394 0.90655
  10 -21 -10   -4.97    5.70   1-0.28936 0.67727-0.17205-0.33469-0.95007 0.91608
   9 -21  -9   10.76    3.74   1-0.31593 0.66503-0.18328-0.32346-0.95526 0.92466
   8 -21  -8   10.50    3.67   1-0.34174 0.65204-0.19362-0.31313-0.95957 0.93237
   7 -21  -7    8.41    3.22   1-0.36687 0.63836-0.20317-0.30359-0.96306 0.93925
   6 -21  -6   -0.22    4.38   1-0.39136 0.62405-0.21201-0.29477-0.96578 0.94536
   5 -21  -5   28.74    3.23   1-0.41524 0.60914-0.22020-0.28658-0.96775 0.95073
   4 -21  -4   12.48    3.13   1-0.43856 0.59366-0.22781-0.27897-0.96901 0.95539
   3 -21  -3   -7.72    4.05   1-0.46134 0.57765-0.23490-0.27190-0.96958 0.95935
   2 -21  -2   36.38    3.19   1-0.48363 0.56112-0.24150-0.26530-0.96949 0.96265
   1 -21  -1   48.77    3.36   1-0.50541 0.54410-0.24766-0.25915-0.96873 0.96529
   0 -21   0    4.14    2.73   1-0.52672 0.52662-0.25341-0.25341-0.96733 0.96729
  -1 -21   1   44.14    3.28   1-0.54756 0.50866-0.25878-0.24805-0.96530 0.96865
  -2 -21   2   34.50    3.23   1-0.56795 0.49026-0.26380-0.24304-0.96263 0.96938
  -3 -21   3   -0.39    3.80   1-0.58792 0.47141-0.26848-0.23837-0.95934 0.96948
  -4 -21   4   11.88    3.00   1-0.60744 0.45213-0.27286-0.23400-0.95542 0.96896
  -5 -21   5   21.56    3.29   1-0.62653 0.43243-0.27694-0.22992-0.95089 0.96782
  -6 -21   6    2.84    3.87   1-0.64520 0.41229-0.28075-0.22613-0.94572 0.96605
  -7 -21   7   -6.92    4.66   1-0.66343 0.39174-0.28429-0.22259-0.93992 0.96365
  -8 -21   8   15.02    3.36   1-0.68126 0.37076-0.28759-0.21930-0.93349 0.96061
  -9 -21   9    8.04    3.74   1-0.69866 0.34936-0.29064-0.21625-0.92642 0.95693
 -10 -21  10   -2.49    5.56   1-0.71564 0.32754-0.29347-0.21344-0.91870 0.95260
 -11 -21  11   -1.18    5.83   1-0.73218 0.30528-0.29608-0.21084-0.91031 0.94761
 -12 -21  12    5.35    4.49   1-0.74830 0.28260-0.29847-0.20845-0.90125 0.94195
 -13 -21  13   -3.02    6.50   1-0.76399 0.25948-0.30066-0.20628-0.89150 0.93559
 -14 -21  14    0.00    6.21   1-0.77921 0.23591-0.30264-0.20430-0.88104 0.92853
 -15 -21  15   -4.21    7.52   1-0.79399 0.21189-0.30443-0.20252-0.86986 0.92074
 -16 -21  16    4.50    8.13   1-0.80830 0.18740-0.30602-0.20094-0.85793 0.91220
 -16 -22  16    5.85    7.75   1-0.80590 0.18500-0.31632-0.21477-0.85451 0.90878
 -15 -22  15   30.58    5.84   1-0.79162 0.20951-0.31475-0.21633-0.86647 0.91735
 -14 -22  14   -0.74    6.96   1-0.77686 0.23356-0.31300-0.21808-0.87768 0.92517
 -13 -22  13    1.73    5.78   1-0.76166 0.25715-0.31105-0.22002-0.88817 0.93226
 -12 -22  12    3.88    6.04   1-0.74601 0.28031-0.30891-0.22215-0.89794 0.93864
 -11 -22  11   -7.60    6.13   1-0.72992 0.30301-0.30657-0.22448-0.90702 0.94432
 -10 -22  10    0.29    5.47   1-0.71340 0.32529-0.30403-0.22701-0.91542 0.94933
  -9 -22   9    4.03    3.94   1-0.69645 0.34715-0.30128-0.22975-0.92316 0.95367
  -8 -22   8    2.54    5.52   1-0.67908 0.36858-0.29831-0.23271-0.93024 0.95736
  -7 -22   7   29.09    3.80   1-0.66129 0.38959-0.29512-0.23590-0.93668 0.96040
  -6 -22   6    3.43    4.32   1-0.64309 0.41018-0.29169-0.23932-0.94248 0.96280
  -5 -22   5    0.44    4.29   1-0.62447 0.43036-0.28801-0.24299-0.94765 0.96458
  -4 -22   4    3.15    4.29   1-0.60542 0.45011-0.28408-0.24691-0.95219 0.96572
  -3 -22   3    9.66    2.97   1-0.58594 0.46944-0.27988-0.25110-0.95610 0.96624
  -2 -22   2   34.34    3.23   1-0.56605 0.48834-0.27539-0.25559-0.95939 0.96614
  -1 -22   1   10.17    3.22   1-0.54573 0.50682-0.27059-0.26037-0.96206 0.96541
   0 -22   0   27.93    3.40   1-0.52496 0.52484-0.26548-0.26548-0.96409 0.96404
   1 -22  -1   12.13    2.89   1-0.50373 0.54243-0.26002-0.27093-0.96549 0.96205
   2 -22  -2   34.44    3.18   1-0.48205 0.55955-0.25419-0.27675-0.96625 0.95941
   3 -22  -3   10.57    3.05   1-0.45990 0.57619-0.24796-0.28297-0.96635 0.95612
   4 -22  -4    3.57    4.42   1-0.43724 0.59233-0.24130-0.28962-0.96579 0.95216
   5 -22  -5    1.09    4.47   1-0.41408 0.60798-0.23417-0.29674-0.96455 0.94753
   6 -22  -6   -2.28    4.76   1-0.39038 0.62307-0.22654-0.30437-0.96260 0.94219
   7 -22  -7   29.56    3.96   1-0.36612 0.63760-0.21835-0.31255-0.95994 0.93612
   8 -22  -8    6.79    3.88   1-0.34125 0.65154-0.20955-0.32134-0.95651 0.92930
   9 -22  -9   12.49    3.93   1-0.31575 0.66484-0.20006-0.33082-0.95229 0.92169
  10 -22 -10   -5.48    5.69   1-0.28957 0.67746-0.18983-0.34104-0.94724 0.91324
  11 -22 -11    3.99    5.88   1-0.26264 0.68933-0.17876-0.35211-0.94129 0.90389
  12 -22 -12    2.61    6.22   1-0.23489 0.70040-0.16674-0.36412-0.93437 0.89359
  13 -22 -13   -3.83    6.78   1-0.20626 0.71056-0.15365-0.37720-0.92641 0.88223
  14 -22 -14  -11.88    6.97   1-0.17663 0.71973-0.13935-0.39148-0.91729 0.86971
  15 -22 -15   22.16    5.93   1-0.14587 0.72776-0.12367-0.40716-0.90686 0.85589
  16 -22 -16   -1.69    7.82   1-0.11381 0.73451-0.10640-0.42442-0.89495 0.84059
  15 -23 -15   21.68    6.22   1-0.14854 0.73042-0.14757-0.40739-0.90516 0.85418
  14 -23 -14    4.76    5.48   1-0.17849 0.72158-0.16143-0.39354-0.91511 0.86753
  13 -23 -13   12.53    4.48   1-0.20746 0.71176-0.17418-0.38080-0.92389 0.87971
  12 -23 -12   -9.42    6.45   1-0.23556 0.70105-0.18594-0.36905-0.93160 0.89081
  11 -23 -11    2.85    5.34   1-0.26284 0.68953-0.19682-0.35818-0.93832 0.90093
  10 -23 -10   -0.30    5.41   1-0.28940 0.67729-0.20691-0.34809-0.94414 0.91014
   9 -23  -9   23.79    4.04   1-0.31527 0.66436-0.21629-0.33872-0.94909 0.91849
   8 -23  -8   31.57    4.71   1-0.34051 0.65080-0.22503-0.32999-0.95324 0.92603
   7 -23  -7  128.10    5.78   1-0.36516 0.63664-0.23319-0.32184-0.95662 0.93280
   6 -23  -6    8.08    3.30   1-0.38923 0.62191-0.24082-0.31422-0.95925 0.93883
   5 -23  -5   10.16    3.23   1-0.41277 0.60665-0.24796-0.30709-0.96117 0.94415
   4 -23  -4    6.68    3.18   1-0.43578 0.59087-0.25465-0.30041-0.96240 0.94877
   3 -23  -3    4.10    4.34   1-0.45832 0.57460-0.26092-0.29414-0.96295 0.95272
   2 -23  -2    3.17    4.31   1-0.48037 0.55786-0.26682-0.28826-0.96284 0.95601
   1 -23  -1  144.30    5.12   1-0.50196 0.54065-0.27235-0.28273-0.96209 0.95864
   0 -23   0   32.67    3.68   1-0.52310 0.52299-0.27755-0.27755-0.96069 0.96064
  -1 -23   1  141.60    5.08   1-0.54380 0.50489-0.28243-0.27267-0.95865 0.96200
  -2 -23   2   -2.11    4.18   1-0.56407 0.48636-0.28702-0.26809-0.95599 0.96273
  -3 -23   3    1.62    2.89   1-0.58391 0.46739-0.29132-0.26379-0.95270 0.96284
  -4 -23   4    3.12    3.06   1-0.60333 0.44802-0.29537-0.25976-0.94879 0.96232
  -5 -23   5    2.54    4.66   1-0.62233 0.42822-0.29916-0.25598-0.94424 0.96117
  -6 -23   6    0.72    4.48   1-0.64091 0.40800-0.30271-0.25244-0.93907 0.95939
  -7 -23   7  131.16    5.51   1-0.65908 0.38738-0.30603-0.24913-0.93326 0.95698
  -8 -23   8   36.10    4.61   1-0.67684 0.36633-0.30912-0.24604-0.92682 0.95393
  -9 -23   9   16.61    4.36   1-0.69417 0.34486-0.31201-0.24316-0.91972 0.95023
 -10 -23  10    4.18    5.39   1-0.71109 0.32298-0.31469-0.24049-0.91197 0.94588
 -11 -23  11    3.32    4.11   1-0.72758 0.30067-0.31716-0.23802-0.90355 0.94085
 -12 -23  12    6.90    4.22   1-0.74364 0.27794-0.31945-0.23575-0.89445 0.93515
 -13 -23  13   -2.86    6.54   1-0.75928 0.25476-0.32154-0.23366-0.88466 0.92874
 -14 -23  14    3.05    7.71   1-0.77445 0.23114-0.32345-0.23176-0.87414 0.92163
 -15 -23  15    5.27    8.94   1-0.78917 0.20706-0.32517-0.23005-0.86290 0.91378
 -15 -24  15  -10.38    9.69   1-0.78665 0.20454-0.33567-0.24368-0.85914 0.91001
 -14 -24  14   19.35    6.18   1-0.77196 0.22864-0.33398-0.24536-0.87042 0.91790
 -13 -24  13    3.13    4.81   1-0.75680 0.25229-0.33211-0.24722-0.88096 0.92505
 -12 -24  12  -11.09    6.93   1-0.74121 0.27550-0.33007-0.24926-0.89078 0.93148
 -11 -24  11   -0.33    5.76   1-0.72518 0.29826-0.32784-0.25148-0.89991 0.93720
 -10 -24  10    2.78    5.73   1-0.70872 0.32060-0.32542-0.25389-0.90835 0.94225
  -9 -24   9   11.68    4.02   1-0.69183 0.34251-0.32282-0.25649-0.91611 0.94662
  -8 -24   8  278.90    7.93   1-0.67452 0.36401-0.32001-0.25928-0.92322 0.95033
  -7 -24   7   -1.84    6.15   1-0.65680 0.38509-0.31701-0.26228-0.92968 0.95339
  -6 -24   6   53.64    4.46   1-0.63867 0.40576-0.31379-0.26548-0.93549 0.95581
  -5 -24   5    1.33    3.53   1-0.62012 0.42601-0.31036-0.26891-0.94067 0.95760
  -4 -24   4   42.50    3.88   1-0.60117 0.44585-0.30671-0.27255-0.94522 0.95875
  -3 -24   3    1.36    4.48   1-0.58180 0.46528-0.30282-0.27644-0.94914 0.95927
  -2 -24   2    2.67    4.25   1-0.56201 0.48429-0.29868-0.28057-0.95243 0.95917
  -1 -24   1   42.70    3.87   1-0.54180 0.50288-0.29428-0.28495-0.95509 0.95843
   0 -24   0  635.71    9.53   1-0.52116 0.52105-0.28961-0.28961-0.95712 0.95707
   1 -24  -1   40.95    3.97   1-0.50010 0.53878-0.28466-0.29456-0.95852 0.95507
   2 -24  -2    0.89    4.41   1-0.47859 0.55607-0.27940-0.29981-0.95928 0.95244
   3 -24  -3    4.31    3.19   1-0.45663 0.57291-0.27381-0.30539-0.95939 0.94915
   4 -24  -4   47.87    3.86   1-0.43420 0.58929-0.26788-0.31131-0.95884 0.94521
   5 -24  -5    7.13    3.41   1-0.41130 0.60519-0.26158-0.31760-0.95762 0.94060
   6 -24  -6   47.09    4.39   1-0.38791 0.62059-0.25488-0.32430-0.95572 0.93530
   7 -24  -7   20.55    4.12   1-0.36400 0.63548-0.24775-0.33141-0.95311 0.92929
   8 -24  -8  270.66    7.98   1-0.33955 0.64984-0.24016-0.33900-0.94977 0.92256
   9 -24  -9    9.93    4.11   1-0.31455 0.66363-0.23206-0.34709-0.94568 0.91507
  10 -24 -10    4.17    3.79   1-0.28893 0.67682-0.22341-0.35573-0.94080 0.90679
  11 -24 -11   -1.63    6.56   1-0.26270 0.68937-0.21416-0.36497-0.93509 0.89769
  12 -24 -12    6.41    4.71   1-0.23577 0.70126-0.20425-0.37488-0.92850 0.88771
  13 -24 -13    4.78    6.45   1-0.20811 0.71241-0.19360-0.38552-0.92098 0.87680
  14 -24 -14    3.13    8.84   1-0.17967 0.72276-0.18214-0.39697-0.91246 0.86488
  15 -24 -15    2.91    9.76   1-0.15036 0.73224-0.16977-0.40933-0.90286 0.85188
  14 -25 -14   27.27    6.19   1-0.18030 0.72337-0.20173-0.40151-0.90941 0.86182
  13 -25 -13    6.81    7.30   1-0.20831 0.71259-0.21211-0.39114-0.91774 0.87355
  12 -25 -12    2.32    4.95   1-0.23559 0.70107-0.22182-0.38144-0.92511 0.88432
  11 -25 -11    5.06    7.08   1-0.26221 0.68889-0.23091-0.37236-0.93159 0.89419
  10 -25 -10    2.55    5.66   1-0.28819 0.67607-0.23943-0.36384-0.93722 0.90322
   9 -25  -9   18.92    4.24   1-0.31358 0.66265-0.24744-0.35584-0.94205 0.91144
   8 -25  -8   41.15    5.02   1-0.33839 0.64867-0.25498-0.34832-0.94610 0.91889
   7 -25  -7  177.03    6.91   1-0.36267 0.63415-0.26207-0.34123-0.94941 0.92560
   6 -25  -6   23.53    3.95   1-0.38644 0.61911-0.26875-0.33456-0.95201 0.93158
   5 -25  -5    0.25    5.08   1-0.40971 0.60358-0.27506-0.32826-0.95390 0.93687
   4 -25  -4    6.85    3.30   1-0.43250 0.58758-0.28101-0.32232-0.95511 0.94148
   3 -25  -3   32.90    3.77   1-0.45482 0.57110-0.28663-0.31671-0.95565 0.94542
   2 -25  -2    9.70    3.04   1-0.47670 0.55417-0.29193-0.31141-0.95554 0.94870
   1 -25  -1  194.85    5.94   1-0.49813 0.53681-0.29695-0.30641-0.95478 0.95134
   0 -25   0   33.48    3.89   1-0.51913 0.51901-0.30168-0.30168-0.95339 0.95333
  -1 -25   1  189.42    6.15   1-0.53971 0.50079-0.30615-0.29722-0.95136 0.95470
  -2 -25   2    8.07    3.09   1-0.55986 0.48214-0.31037-0.29301-0.94869 0.95543
  -3 -25   3   30.16    3.65   1-0.57960 0.46308-0.31435-0.28904-0.94540 0.95553
  -4 -25   4    4.41    4.83   1-0.59893 0.44360-0.31810-0.28530-0.94148 0.95501
  -5 -25   5    2.53    4.75   1-0.61785 0.42373-0.32163-0.28178-0.93693 0.95385
  -6 -25   6   14.59    3.78   1-0.63635 0.40343-0.32494-0.27847-0.93174 0.95206
  -7 -25   7  173.37    6.75   1-0.65445 0.38273-0.32806-0.27536-0.92592 0.94963
  -8 -25   8   34.83    5.15   1-0.67214 0.36162-0.33097-0.27245-0.91945 0.94656
  -9 -25   9   13.93    4.28   1-0.68941 0.34008-0.33370-0.26974-0.91233 0.94283
 -10 -25  10    1.44    4.07   1-0.70627 0.31815-0.33624-0.26721-0.90454 0.93844
 -11 -25  11   12.82    4.74   1-0.72269 0.29578-0.33859-0.26486-0.89608 0.93338
 -12 -25  12   -4.64    6.54   1-0.73870 0.27297-0.34077-0.26270-0.88693 0.92762
 -13 -25  13    6.62    4.61   1-0.75426 0.24975-0.34277-0.26070-0.87708 0.92117
 -14 -25  14    8.02    9.13   1-0.76939 0.22607-0.34460-0.25888-0.86651 0.91399
 -14 -26  14    7.00    5.56   1-0.76674 0.22341-0.35528-0.27233-0.86241 0.90988
 -13 -26  13    4.28    6.38   1-0.75165 0.24712-0.35349-0.27411-0.87302 0.91710
 -12 -26  12    7.91    4.56   1-0.73611 0.27039-0.35154-0.27606-0.88290 0.92359
 -11 -26  11   33.28    5.33   1-0.72014 0.29321-0.34941-0.27818-0.89208 0.92937
 -10 -26  10   -3.96    5.89   1-0.70374 0.31562-0.34712-0.28046-0.90056 0.93446
  -9 -26   9    5.02    5.68   1-0.68691 0.33759-0.34465-0.28292-0.90837 0.93887
  -8 -26   8   -1.50    6.88   1-0.66967 0.35915-0.34200-0.28556-0.91550 0.94261
  -7 -26   7  100.90    5.97   1-0.65202 0.38029-0.33917-0.28839-0.92199 0.94570
  -6 -26   6    4.39    5.49   1-0.63396 0.40104-0.33615-0.29139-0.92782 0.94814
  -5 -26   5    3.17    4.89   1-0.61549 0.42136-0.33294-0.29460-0.93301 0.94994
  -4 -26   4   12.95    3.95   1-0.59661 0.44128-0.32953-0.29800-0.93757 0.95110
  -3 -26   3   22.01    3.73   1-0.57733 0.46080-0.32591-0.30161-0.94150 0.95163
  -2 -26   2    0.49    4.22   1-0.55764 0.47991-0.32208-0.30543-0.94479 0.95153
  -1 -26   1   14.08    3.47   1-0.53753 0.49860-0.31803-0.30947-0.94745 0.95079
   0 -26   0    2.54    4.10   1-0.51702 0.51689-0.31375-0.31375-0.94949 0.94943
   1 -26  -1   13.47    3.68   1-0.49607 0.53475-0.30922-0.31827-0.95088 0.94743
   2 -26  -2    4.42    4.77   1-0.47471 0.55218-0.30444-0.32304-0.95164 0.94479
   3 -26  -3   14.75    3.80   1-0.45291 0.56918-0.29938-0.32808-0.95175 0.94151
   4 -26  -4    4.23    3.86   1-0.43068 0.58574-0.29405-0.33341-0.95121 0.93757
   5 -26  -5   -0.79    5.36   1-0.40798 0.60185-0.28842-0.33903-0.95000 0.93297
   6 -26  -6    6.99    3.78   1-0.38482 0.61750-0.28247-0.34498-0.94811 0.92769
   7 -26  -7  102.03    6.12   1-0.36118 0.63266-0.27618-0.35126-0.94553 0.92171
   8 -26  -8    6.28    6.53   1-0.33705 0.64733-0.26953-0.35790-0.94224 0.91503
   9 -26  -9   -3.77    6.15   1-0.31240 0.66147-0.26250-0.36492-0.93822 0.90761
  10 -26 -10    8.09    3.86   1-0.28720 0.67508-0.25505-0.37236-0.93343 0.89943
  11 -26 -11   32.92    5.27   1-0.26145 0.68812-0.24715-0.38025-0.92786 0.89046
  12 -26 -12    2.21    6.86   1-0.23510 0.70057-0.23878-0.38861-0.92146 0.88066
  13 -26 -13    6.62    7.31   1-0.20812 0.71239-0.22988-0.39750-0.91419 0.87000
  14 -26 -14   -4.12    7.90   1-0.18046 0.72353-0.22042-0.40696-0.90600 0.85842
  13 -27 -13   -2.80    6.92   1-0.20757 0.71185-0.24703-0.40449-0.91036 0.86617
  12 -27 -12   11.57    5.42   1-0.23430 0.69977-0.25523-0.39630-0.91755 0.87675
  11 -27 -11   50.36    6.03   1-0.26044 0.68711-0.26298-0.38856-0.92389 0.88649
  10 -27 -10    2.73    6.45   1-0.28600 0.67387-0.27032-0.38123-0.92943 0.89542
   9 -27  -9    2.44    4.36   1-0.31102 0.66010-0.27727-0.37428-0.93418 0.90357
   8 -27  -8   24.07    5.10   1-0.33553 0.64580-0.28386-0.36770-0.93819 0.91097
   7 -27  -7  124.63    6.49   1-0.35954 0.63101-0.29011-0.36146-0.94147 0.91765
   6 -27  -6   12.44    3.86   1-0.38306 0.61573-0.29604-0.35554-0.94404 0.92361
   5 -27  -5   22.24    4.04   1-0.40612 0.59999-0.30167-0.34992-0.94592 0.92889
   4 -27  -4   45.34    4.34   1-0.42873 0.58380-0.30701-0.34458-0.94713 0.93349
   3 -27  -3   77.55    5.09   1-0.45089 0.56715-0.31209-0.33951-0.94767 0.93743
   2 -27  -2    6.95    3.11   1-0.47261 0.55008-0.31691-0.33471-0.94757 0.94072
   1 -27  -1  113.77    5.25   1-0.49391 0.53259-0.32148-0.33014-0.94681 0.94336
   0 -27   0   23.87    4.23   1-0.51479 0.51467-0.32581-0.32581-0.94541 0.94536
  -1 -27   1  125.12    5.29   1-0.53526 0.49633-0.32993-0.32171-0.94338 0.94672
  -2 -27   2    2.83    4.84   1-0.55532 0.47759-0.33382-0.31782-0.94072 0.94745
  -3 -27   3   79.00    4.81   1-0.57496 0.45843-0.33751-0.31414-0.93742 0.94755
  -4 -27   4   23.07    4.17   1-0.59421 0.43888-0.34100-0.31066-0.93349 0.94702
  -5 -27   5   20.59    3.92   1-0.61305 0.41892-0.34430-0.30737-0.92893 0.94585
  -6 -27   6    4.29    3.92   1-0.63148 0.39855-0.34741-0.30427-0.92372 0.94404
  -7 -27   7  119.01    6.48   1-0.64951 0.37778-0.35033-0.30135-0.91788 0.94159
  -8 -27   8   32.93    4.89   1-0.66713 0.35660-0.35308-0.29861-0.91138 0.93848
  -9 -27   9    1.63    6.32   1-0.68434 0.33501-0.35566-0.29605-0.90422 0.93472
 -10 -27  10    7.01    4.64   1-0.70113 0.31300-0.35806-0.29365-0.89640 0.93029
 -11 -27  11   43.35    5.73   1-0.71750 0.29057-0.36030-0.29142-0.88789 0.92518
 -12 -27  12   -7.97    7.86   1-0.73344 0.26771-0.36237-0.28936-0.87868 0.91937
 -13 -27  13    0.40    6.88   1-0.74895 0.24441-0.36428-0.28746-0.86876 0.91284
 -13 -28  13   -5.35    7.93   1-0.74616 0.24162-0.37514-0.30074-0.86432 0.90840
 -12 -28  12   58.65    6.48   1-0.73069 0.26495-0.37327-0.30260-0.87428 0.91496
 -11 -28  11    2.23    7.56   1-0.71478 0.28785-0.37125-0.30461-0.88351 0.92080
 -10 -28  10   24.58    5.04   1-0.69845 0.31031-0.36906-0.30678-0.89205 0.92594
  -9 -28   9   -2.36    6.70   1-0.68168 0.33235-0.36672-0.30912-0.89990 0.93039
  -8 -28   8  127.11    7.04   1-0.66451 0.35398-0.36422-0.31161-0.90708 0.93418
  -7 -28   7  -12.07    6.23   1-0.64692 0.37518-0.36155-0.31427-0.91359 0.93730
  -6 -28   6   12.23    3.94   1-0.62893 0.39599-0.35871-0.31710-0.91945 0.93976
  -5 -28   5    1.44    5.37   1-0.61052 0.41639-0.35570-0.32010-0.92466 0.94158
  -4 -28   4  443.57    9.32   1-0.59173 0.43639-0.35251-0.32328-0.92924 0.94276
  -3 -28   3    3.29    5.78   1-0.57252 0.45599-0.34914-0.32665-0.93317 0.94330
  -2 -28   2    1.08    3.41   1-0.55291 0.47517-0.34559-0.33020-0.93647 0.94320
  -1 -28   1    1.74    3.89   1-0.53291 0.49396-0.34183-0.33394-0.93914 0.94247
   0 -28   0  458.44    9.35   1-0.51248 0.51235-0.33788-0.33788-0.94117 0.94111
   1 -28  -1    0.27    5.40   1-0.49165 0.53033-0.33372-0.34203-0.94256 0.93911
   2 -28  -2    4.99    3.24   1-0.47042 0.54788-0.32935-0.34640-0.94332 0.93647
   3 -28  -3   20.02    4.04   1-0.44876 0.56502-0.32475-0.35099-0.94343 0.93318
   4 -28  -4  433.70    9.45   1-0.42666 0.58173-0.31991-0.35582-0.94288 0.92924
   5 -28  -5    5.19    3.89   1-0.40414 0.59801-0.31483-0.36089-0.94167 0.92464
   6 -28  -6   14.91    3.93   1-0.38117 0.61383-0.30949-0.36622-0.93979 0.91936
   7 -28  -7   15.32    4.00   1-0.35774 0.62920-0.30389-0.37182-0.93722 0.91339
   8 -28  -8  140.63    7.07   1-0.33385 0.64412-0.29799-0.37770-0.93395 0.90673
   9 -28  -9    4.72    5.50   1-0.30947 0.65853-0.29180-0.38389-0.92995 0.89934
  10 -28 -10   24.04    5.17   1-0.28459 0.67245-0.28529-0.39039-0.92521 0.89120
  11 -28 -11    7.43    7.95   1-0.25919 0.68585-0.27844-0.39723-0.91971 0.88230
  12 -28 -12   56.28    6.77   1-0.23325 0.69871-0.27124-0.40442-0.91341 0.87260
  13 -28 -13   -3.71    7.51   1-0.20674 0.71100-0.26366-0.41200-0.90627 0.86207
  12 -29 -12   17.12    6.03   1-0.23195 0.69742-0.28688-0.41291-0.90903 0.86823
  11 -29 -11   57.72    7.14   1-0.25774 0.68439-0.29360-0.40620-0.91531 0.87790
  10 -29 -10   19.56    5.04   1-0.28299 0.67085-0.30001-0.39980-0.92079 0.88678
   9 -29  -9   18.52    4.72   1-0.30775 0.65680-0.30612-0.39370-0.92552 0.89490
   8 -29  -8   21.10    4.71   1-0.33202 0.64227-0.31196-0.38787-0.92951 0.90229
   7 -29  -7    4.18    4.38   1-0.35581 0.62727-0.31753-0.38231-0.93278 0.90896
   6 -29  -6    4.66    5.41   1-0.37914 0.61181-0.32284-0.37701-0.93535 0.91492
   5 -29  -5   17.16    4.63   1-0.40204 0.59589-0.32791-0.37195-0.93724 0.92020
   4 -29  -4   36.79    5.31   1-0.42449 0.57955-0.33275-0.36712-0.93845 0.92481
   3 -29  -3  170.88    6.91   1-0.44651 0.56277-0.33736-0.36251-0.93900 0.92875
   2 -29  -2    1.41    3.61   1-0.46812 0.54557-0.34176-0.35812-0.93890 0.93204
   1 -29  -1    8.40    3.83   1-0.48930 0.52796-0.34595-0.35393-0.93814 0.93469
   0 -29   0   16.88    4.23   1-0.51008 0.50994-0.34995-0.34995-0.93675 0.93669
  -1 -29   1    2.80    5.80   1-0.53045 0.49151-0.35375-0.34616-0.93472 0.93805
  -2 -29   2    2.54    5.01   1-0.55042 0.47268-0.35736-0.34255-0.93205 0.93878
  -3 -29   3  155.41    6.69   1-0.56999 0.45345-0.36080-0.33913-0.92875 0.93887
  -4 -29   4   28.44    5.03   1-0.58915 0.43381-0.36406-0.33588-0.92480 0.93832
  -5 -29   5   21.53    4.50   1-0.60792 0.41378-0.36714-0.33280-0.92022 0.93714
  -6 -29   6    0.31    5.17   1-0.62628 0.39335-0.37006-0.32989-0.91500 0.93531
  -7 -29   7   -0.97    6.03   1-0.64425 0.37250-0.37281-0.32715-0.90912 0.93283
  -8 -29   8    9.55    4.88   1-0.66180 0.35126-0.37541-0.32456-0.90259 0.92969
  -9 -29   9   17.83    4.84   1-0.67894 0.32960-0.37784-0.32213-0.89539 0.92588
 -10 -29  10   11.16    5.03   1-0.69567 0.30753-0.38012-0.31986-0.88751 0.92140
 -11 -29  11   79.21    7.06   1-0.71198 0.28503-0.38225-0.31775-0.87895 0.91623
 -12 -29  12   30.62    5.87   1-0.72785 0.26211-0.38422-0.31578-0.86968 0.91036
 -12 -30  12  -10.38    8.68   1-0.72492 0.25917-0.39522-0.32891-0.86489 0.90557
 -11 -30  11   65.35    7.56   1-0.70908 0.28214-0.39330-0.33083-0.87420 0.91148
 -10 -30  10    2.67    7.48   1-0.69281 0.30466-0.39122-0.33289-0.88279 0.91668
  -9 -30   9    1.09    6.83   1-0.67611 0.32677-0.38900-0.33510-0.89070 0.92119
  -8 -30   8    4.73    4.90   1-0.65901 0.34846-0.38664-0.33747-0.89792 0.92502
  -7 -30   7   -0.34    6.44   1-0.64149 0.36974-0.38412-0.33998-0.90447 0.92817
  -6 -30   6    3.58    4.12   1-0.62356 0.39061-0.38144-0.34264-0.91036 0.93067
  -5 -30   5   18.18    4.53   1-0.60523 0.41108-0.37861-0.34546-0.91560 0.93251
  -4 -30   4   12.33    5.22   1-0.58649 0.43115-0.37563-0.34844-0.92019 0.93371
  -3 -30   3   19.64    4.79   1-0.56736 0.45082-0.37248-0.35158-0.92414 0.93427
  -2 -30   2    4.17    5.85   1-0.54783 0.47009-0.36916-0.35489-0.92745 0.93418
  -1 -30   1    7.38    3.73   1-0.52791 0.48897-0.36568-0.35837-0.93012 0.93346
   0 -30   0   11.62    4.44   1-0.50758 0.50743-0.36202-0.36202-0.93216 0.93209
   1 -30  -1    6.05    3.94   1-0.48685 0.52550-0.35818-0.36585-0.93355 0.93009
   2 -30  -2  -11.01    6.05   1-0.46572 0.54316-0.35415-0.36986-0.93430 0.92744
   3 -30  -3   25.98    4.92   1-0.44416 0.56042-0.34994-0.37407-0.93440 0.92415
   4 -30  -4    5.24    7.62   1-0.42219 0.57725-0.34553-0.37847-0.93384 0.92020
   5 -30  -5    0.32    6.80   1-0.39981 0.59367-0.34092-0.38307-0.93262 0.91559
   6 -30  -6    1.95    5.64   1-0.37699 0.60965-0.33609-0.38789-0.93073 0.91030
   7 -30  -7    1.69    6.06   1-0.35373 0.62519-0.33105-0.39293-0.92816 0.90433
   8 -30  -8   -2.45    6.17   1-0.33002 0.64028-0.32577-0.39819-0.92488 0.89766
   9 -30  -9   12.40    4.45   1-0.30585 0.65492-0.32026-0.40369-0.92089 0.89028
  10 -30 -10    2.29    6.66   1-0.28121 0.66907-0.31451-0.40944-0.91617 0.88216
  11 -30 -11   77.55    7.39   1-0.25608 0.68273-0.30849-0.41545-0.91069 0.87328
  12 -30 -12    0.42    8.33   1-0.23044 0.69589-0.30221-0.42172-0.90443 0.86362
  11 -31 -11   79.85    7.57   1-0.25424 0.68089-0.32315-0.42492-0.90586 0.86845
  10 -31 -10   -0.79    7.82   1-0.27927 0.66711-0.32881-0.41927-0.91134 0.87732
   9 -31  -9    3.02    6.94   1-0.30381 0.65287-0.33424-0.41385-0.91607 0.88545
   8 -31  -8    8.17    4.72   1-0.32790 0.63815-0.33946-0.40864-0.92006 0.89284
   7 -31  -7   -0.70    6.68   1-0.35153 0.62297-0.34446-0.40365-0.92335 0.89951
   6 -31  -6    3.73    6.37   1-0.37472 0.60736-0.34926-0.39886-0.92593 0.90549
   5 -31  -5   41.84    4.95   1-0.39747 0.59132-0.35386-0.39427-0.92783 0.91079
   4 -31  -4   18.97    5.26   1-0.41979 0.57484-0.35826-0.38987-0.92905 0.91540
   3 -31  -3  182.97    7.46   1-0.44171 0.55795-0.36249-0.38566-0.92961 0.91936
   2 -31  -2    5.29    6.09   1-0.46321 0.54066-0.36653-0.38162-0.92952 0.92266
   1 -31  -1  -12.03    6.34   1-0.48430 0.52295-0.37039-0.37777-0.92877 0.92531
   0 -31   0   10.46    4.43   1-0.50498 0.50483-0.37408-0.37408-0.92738 0.92731
  -1 -31   1    5.09    4.11   1-0.52527 0.48632-0.37761-0.37057-0.92535 0.92868
  -2 -31   2   -9.02    5.96   1-0.54516 0.46741-0.38097-0.36721-0.92267 0.92940
  -3 -31   3  191.04    7.62   1-0.56465 0.44810-0.38418-0.36402-0.91936 0.92948
  -4 -31   4    9.65    5.24   1-0.58375 0.42840-0.38722-0.36098-0.91540 0.92892
  -5 -31   5   41.02    4.75   1-0.60245 0.40829-0.39012-0.35809-0.91080 0.92771
  -6 -31   6   -1.02    5.96   1-0.62074 0.38779-0.39286-0.35536-0.90554 0.92585
  -7 -31   7   -3.85    6.60   1-0.63863 0.36688-0.39546-0.35277-0.89963 0.92333
  -8 -31   8    5.63    5.10   1-0.65612 0.34557-0.39791-0.35033-0.89306 0.92016
  -9 -31   9   -9.07    7.23   1-0.67319 0.32385-0.40021-0.34803-0.88581 0.91630
 -10 -31  10    3.55    7.44   1-0.68986 0.30171-0.40237-0.34588-0.87788 0.91177
 -11 -31  11   62.16    7.72   1-0.70610 0.27915-0.40439-0.34387-0.86925 0.90653
 -11 -32  11   -0.85    7.41   1-0.70301 0.27606-0.41553-0.35687-0.86411 0.90139
 -10 -32  10    9.98    5.71   1-0.68681 0.29866-0.41356-0.35883-0.87278 0.90666
  -9 -32   9   -7.43    7.47   1-0.67019 0.32083-0.41146-0.36092-0.88074 0.91123
  -8 -32   8   25.05    5.54   1-0.65314 0.34259-0.40921-0.36316-0.88801 0.91511
  -7 -32   7   -0.36    7.07   1-0.63569 0.36393-0.40683-0.36553-0.89461 0.91831
  -6 -32   6   -6.00    6.76   1-0.61783 0.38487-0.40431-0.36804-0.90054 0.92084
  -5 -32   5    4.80    6.02   1-0.59957 0.40541-0.40165-0.37069-0.90581 0.92272
  -4 -32   4  149.75    7.38   1-0.58090 0.42555-0.39885-0.37349-0.91042 0.92394
  -3 -32   3   13.01    4.42   1-0.56184 0.44529-0.39590-0.37643-0.91439 0.92451
  -2 -32   2   -1.62    6.52   1-0.54239 0.46463-0.39280-0.37952-0.91771 0.92443
  -1 -32   1    5.48    4.42   1-0.52254 0.48358-0.38955-0.38276-0.92039 0.92372
   0 -32   0  126.96    6.76   1-0.50228 0.50212-0.38615-0.38615-0.92242 0.92235
   1 -32  -1    4.51    6.43   1-0.48164 0.52028-0.38259-0.38970-0.92381 0.92035
   2 -32  -2   -0.97    6.24   1-0.46059 0.53804-0.37888-0.39340-0.92455 0.91769
   3 -32  -3   10.04    4.88   1-0.43914 0.55538-0.37500-0.39727-0.92464 0.91439
   4 -32  -4  166.00    7.38   1-0.41727 0.57232-0.37096-0.40131-0.92407 0.91043
   5 -32  -5    2.23    4.29   1-0.39500 0.58885-0.36674-0.40552-0.92284 0.90580
   6 -32  -6    3.53    6.33   1-0.37231 0.60495-0.36235-0.40990-0.92093 0.90050
   7 -32  -7    1.46    7.44   1-0.34918 0.62063-0.35778-0.41446-0.91834 0.89451
   8 -32  -8   19.02    5.92   1-0.32562 0.63587-0.35303-0.41921-0.91505 0.88782
   9 -32  -9   -0.78    7.34   1-0.30162 0.65066-0.34808-0.42414-0.91104 0.88042
  10 -32 -10   16.49    5.47   1-0.27715 0.66500-0.34294-0.42927-0.90631 0.87229
  11 -32 -11   -9.35    8.85   1-0.25222 0.67887-0.33761-0.43460-0.90082 0.86341
  10 -33 -10    2.53    7.92   1-0.27489 0.66272-0.35693-0.43942-0.90107 0.86705
   9 -33  -9    2.63    5.16   1-0.29927 0.64832-0.36180-0.43456-0.90582 0.87519
   8 -33  -8   10.35    5.32   1-0.32321 0.63345-0.36649-0.42988-0.90984 0.88261
   7 -33  -7    4.16    5.10   1-0.34671 0.61816-0.37102-0.42536-0.91314 0.88931
   6 -33  -6    3.67    4.65   1-0.36978 0.60241-0.37538-0.42101-0.91575 0.89531
   5 -33  -5    6.07    4.41   1-0.39242 0.58625-0.37957-0.41682-0.91767 0.90062
   4 -33  -4   11.18    4.46   1-0.41464 0.56969-0.38361-0.41279-0.91891 0.90526
   3 -33  -3   12.02    4.62   1-0.43646 0.55270-0.38749-0.40892-0.91949 0.90923
   2 -33  -2    0.51    4.37   1-0.45787 0.53531-0.39122-0.40520-0.91940 0.91254
   1 -33  -1    4.71    6.51   1-0.47888 0.51752-0.39479-0.40164-0.91867 0.91520
   0 -33   0    8.22    4.80   1-0.49948 0.49932-0.39822-0.39822-0.91728 0.91721
  -1 -33   1   -7.40    6.40   1-0.51970 0.48074-0.40150-0.39495-0.91524 0.91857
  -2 -33   2   10.85    4.02   1-0.53952 0.46175-0.40464-0.39182-0.91256 0.91928
  -3 -33   3    8.59    4.78   1-0.55894 0.44238-0.40763-0.38883-0.90924 0.91935
  -4 -33   4   10.66    4.55   1-0.57796 0.42260-0.41049-0.38598-0.90526 0.91877
  -5 -33   5   -0.71    6.17   1-0.59659 0.40243-0.41321-0.38327-0.90063 0.91754
  -6 -33   6   -6.97    7.01   1-0.61482 0.38187-0.41579-0.38069-0.89534 0.91565
  -7 -33   7    1.89    7.34   1-0.63266 0.36088-0.41824-0.37825-0.88940 0.91309
  -8 -33   8   -3.91    8.41   1-0.65007 0.33952-0.42056-0.37595-0.88277 0.90987
  -9 -33   9    3.24    6.97   1-0.66708 0.31772-0.42274-0.37377-0.87547 0.90596
 -10 -33  10    2.10    5.32   1-0.68367 0.29552-0.42479-0.37173-0.86747 0.90136
  -9 -34   9    4.19    5.29   1-0.66388 0.31452-0.43405-0.38659-0.87000 0.90049
  -8 -34   8    3.24    5.58   1-0.64690 0.33634-0.43193-0.38871-0.87734 0.90443
  -7 -34   7    0.00    7.50   1-0.62952 0.35775-0.42968-0.39095-0.88399 0.90768
  -6 -34   6    8.95    4.82   1-0.61172 0.37876-0.42730-0.39332-0.88996 0.91026
  -5 -34   5  -13.01    7.35   1-0.59352 0.39936-0.42479-0.39582-0.89526 0.91216
  -4 -34   4    3.28    6.58   1-0.57492 0.41956-0.42215-0.39845-0.89990 0.91341
  -3 -34   3    1.79    6.72   1-0.55594 0.43937-0.41939-0.40121-0.90389 0.91400
  -2 -34   2    1.77    6.30   1-0.53655 0.45877-0.41649-0.40410-0.90723 0.91394
  -1 -34   1   12.46    4.75   1-0.51676 0.47779-0.41345-0.40713-0.90991 0.91323
   0 -34   0    4.20    7.33   1-0.49659 0.49642-0.41028-0.41028-0.91195 0.91187
   1 -34  -1    4.91    6.84   1-0.47602 0.51465-0.40698-0.41358-0.91333 0.90987
   2 -34  -2   -0.35    6.11   1-0.45504 0.53247-0.40354-0.41702-0.91407 0.90720
   3 -34  -3    3.22    6.47   1-0.43367 0.54990-0.39995-0.42059-0.91414 0.90388
   4 -34  -4    1.46    4.83   1-0.41190 0.56693-0.39623-0.42431-0.91356 0.89990
   5 -34  -5    5.95    6.67   1-0.38972 0.58355-0.39236-0.42817-0.91230 0.89525
   6 -34  -6   -3.81    7.00   1-0.36713 0.59976-0.38834-0.43217-0.91037 0.88993
   7 -34  -7    6.27    7.60   1-0.34411 0.61554-0.38418-0.43633-0.90775 0.88391
   8 -34  -8    5.26    7.63   1-0.32067 0.63090-0.37986-0.44064-0.90443 0.87719
   9 -34  -9    5.03    8.15   1-0.29678 0.64582-0.37540-0.44510-0.90039 0.86976
   8 -35  -8    7.76    5.49   1-0.31798 0.62821-0.39316-0.45148-0.89881 0.87158
   7 -35  -7   14.84    5.92   1-0.34138 0.61281-0.39727-0.44737-0.90215 0.87831
   6 -35  -6    2.37    6.99   1-0.36435 0.59698-0.40126-0.44340-0.90479 0.88435
   5 -35  -5   29.75    5.94   1-0.38690 0.58073-0.40510-0.43956-0.90674 0.88969
   4 -35  -4    4.92    8.15   1-0.40904 0.56407-0.40882-0.43585-0.90801 0.89435
   3 -35  -3   13.04    5.43   1-0.43077 0.54700-0.41240-0.43228-0.90860 0.89834
   2 -35  -2    3.68    6.67   1-0.45211 0.52954-0.41584-0.42884-0.90853 0.90167
   1 -35  -1   -6.95    7.05   1-0.47304 0.51167-0.41916-0.42553-0.90781 0.90434
   0 -35   0   -8.03    7.17   1-0.49358 0.49341-0.42235-0.42235-0.90642 0.90635
  -1 -35   1    6.22    6.51   1-0.51373 0.47476-0.42541-0.41930-0.90439 0.90771
  -2 -35   2    6.26    4.39   1-0.53347 0.45570-0.42835-0.41637-0.90170 0.90841
  -3 -35   3   12.67    5.52   1-0.55283 0.43626-0.43116-0.41357-0.89835 0.90846
  -4 -35   4    5.49    5.48   1-0.57179 0.41642-0.43384-0.41090-0.89435 0.90786
  -5 -35   5   24.54    5.72   1-0.59036 0.39619-0.43640-0.40835-0.88970 0.90660
  -6 -35   6    6.33    6.90   1-0.60852 0.37555-0.43883-0.40592-0.88437 0.90467
  -7 -35   7    8.13    8.30   1-0.62628 0.35451-0.44114-0.40362-0.87838 0.90207
  -8 -35   8    8.18    5.40   1-0.64363 0.33306-0.44333-0.40144-0.87170 0.89879
  -7 -36   7    2.53    7.23   1-0.62295 0.35117-0.45263-0.41626-0.87257 0.89626
  -6 -36   6  -15.61    8.21   1-0.60522 0.37224-0.45039-0.41850-0.87859 0.89888
  -5 -36   5    7.63    8.35   1-0.58708 0.39291-0.44802-0.42086-0.88393 0.90083
  -4 -36   4  163.05    8.70   1-0.56856 0.41318-0.44554-0.42333-0.88861 0.90211
  -3 -36   3    3.10    7.62   1-0.54962 0.43305-0.44294-0.42593-0.89262 0.90273
  -2 -36   2    0.00    6.97   1-0.53030 0.45252-0.44022-0.42864-0.89597 0.90268
  -1 -36   1    4.57    6.47   1-0.51058 0.47160-0.43738-0.43147-0.89866 0.90198
   0 -36   0   19.20    4.92   1-0.49047 0.49030-0.43442-0.43442-0.90070 0.90063
   1 -36  -1    5.34    4.93   1-0.46996 0.50859-0.43134-0.43749-0.90208 0.89861
   2 -36  -2    4.99    7.41   1-0.44907 0.52648-0.42814-0.44068-0.90281 0.89594
   3 -36  -3   14.74    5.02   1-0.42776 0.54399-0.42482-0.44399-0.90287 0.89261
   4 -36  -4  178.98    8.58   1-0.40606 0.56108-0.42138-0.44743-0.90226 0.88860
   5 -36  -5   -5.22    8.62   1-0.38396 0.57779-0.41781-0.45099-0.90098 0.88393
   6 -36  -6   -5.75    7.37   1-0.36144 0.59407-0.41412-0.45467-0.89901 0.87857
   7 -36  -7   -9.27    7.61   1-0.33851 0.60994-0.41031-0.45847-0.89636 0.87251
   5 -37  -5   28.34    6.03   1-0.38090 0.57471-0.43048-0.46245-0.89502 0.87796
   4 -37  -4   14.73    6.28   1-0.40296 0.55798-0.43391-0.45903-0.89631 0.88265
   3 -37  -3   50.42    6.40   1-0.42463 0.54085-0.43722-0.45572-0.89693 0.88667
   2 -37  -2    2.00    7.11   1-0.44590 0.52332-0.44042-0.45253-0.89688 0.89001
   1 -37  -1    3.57    4.83   1-0.46677 0.50539-0.44351-0.44945-0.89616 0.89269
   0 -37   0    6.33    6.76   1-0.48725 0.48707-0.44649-0.44649-0.89478 0.89471
  -1 -37   1   -1.59    7.29   1-0.50733 0.46835-0.44935-0.44363-0.89274 0.89606
  -2 -37   2    8.18    5.08   1-0.52701 0.44924-0.45210-0.44089-0.89004 0.89676
  -3 -37   3   38.72    6.54   1-0.54631 0.42973-0.45473-0.43827-0.88668 0.89679
  -4 -37   4    6.55    9.22   1-0.56521 0.40983-0.45726-0.43575-0.88266 0.89616
  -5 -37   5   21.05    6.19   1-0.58371 0.38953-0.45967-0.43335-0.87797 0.89486
  -4 -38   4   11.26    5.86   1-0.56176 0.40638-0.46899-0.44815-0.87651 0.89001
  -3 -38   3    9.22    5.84   1-0.54289 0.42631-0.46654-0.45059-0.88054 0.89065
  -2 -38   2    6.85    5.07   1-0.52362 0.44583-0.46398-0.45314-0.88391 0.89062
  -1 -38   1    4.54    6.99   1-0.50397 0.46498-0.46132-0.45579-0.88662 0.88993
   0 -38   0  -11.52    7.83   1-0.48391 0.48373-0.45855-0.45855-0.88866 0.88858
   1 -38  -1   -2.89    7.41   1-0.46347 0.50208-0.45568-0.46142-0.89004 0.88656
   2 -38  -2    3.11    5.24   1-0.44263 0.52004-0.45270-0.46439-0.89075 0.88388
   3 -38  -3    3.77    7.85   1-0.42139 0.53761-0.44961-0.46747-0.89079 0.88053
   4 -38  -4   -7.65    8.77   1-0.39976 0.55477-0.44642-0.47066-0.89016 0.87650
   4 -38  -3   68.22    7.44   1-0.40117 0.57438-0.48176-0.43531-0.87278 0.89306
   3 -38  -2   19.71    6.28   1-0.42254 0.55694-0.48433-0.43275-0.87326 0.89693
   2 -38  -1    6.85    5.65   1-0.44352 0.53911-0.48679-0.43029-0.87308 0.90014
   1 -38   0   -3.71    7.60   1-0.46408 0.52088-0.48915-0.42795-0.87223 0.90269
   0 -38   1   23.69    5.73   1-0.48427 0.50227-0.49140-0.42571-0.87073 0.90458
  -1 -38   2   15.07    5.14   1-0.50407 0.48327-0.49354-0.42358-0.86857 0.90582
  -2 -38   3    5.40    7.49   1-0.52347 0.46388-0.49557-0.42155-0.86575 0.90640
  -3 -38   4   31.49    6.23   1-0.54250 0.44410-0.49749-0.41964-0.86228 0.90632
  -5 -37   6   15.24    5.79   1-0.58308 0.40709-0.49030-0.40272-0.85945 0.91029
  -4 -37   5  -10.25    9.25   1-0.56483 0.42764-0.48855-0.40445-0.86424 0.91168
  -3 -37   4   34.14    6.62   1-0.54619 0.44780-0.48670-0.40630-0.86836 0.91241
  -2 -37   3    1.60    7.56   1-0.52716 0.46757-0.48473-0.40826-0.87183 0.91248
  -1 -37   2   -4.77    6.74   1-0.50774 0.48695-0.48264-0.41033-0.87464 0.91190
   0 -37   1    3.17    7.22   1-0.48793 0.50593-0.48045-0.41252-0.87681 0.91066
   1 -37   0    3.18    7.03   1-0.46773 0.52453-0.47814-0.41482-0.87832 0.90878
   2 -37  -1    3.19    7.41   1-0.44712 0.54274-0.47572-0.41723-0.87917 0.90624
   3 -37  -2   25.22    6.07   1-0.42615 0.56056-0.47319-0.41976-0.87938 0.90305
   4 -37  -3   69.17    7.13   1-0.40477 0.57797-0.47054-0.42240-0.87892 0.89919
   5 -37  -4   32.93    6.24   1-0.38299 0.59500-0.46778-0.42515-0.87779 0.89467
   7 -36  -6   -0.84    7.91   1-0.34169 0.63130-0.45045-0.41832-0.87952 0.88961
   6 -36  -5   -2.46    7.11   1-0.36429 0.61510-0.45355-0.41524-0.88197 0.89546
   5 -36  -4   14.25    5.51   1-0.38648 0.59848-0.45652-0.41228-0.88374 0.90062
   4 -36  -3    0.79    8.37   1-0.40827 0.58148-0.45936-0.40944-0.88484 0.90512
   3 -36  -2    7.57    5.26   1-0.42965 0.56406-0.46209-0.40672-0.88528 0.90895
   2 -36  -1   -4.61    7.10   1-0.45065 0.54626-0.46470-0.40412-0.88506 0.91213
   1 -36   0    3.05    6.49   1-0.47126 0.52807-0.46719-0.40164-0.88419 0.91466
   0 -36   1   -1.14    6.69   1-0.49147 0.50949-0.46955-0.39928-0.88268 0.91654
  -1 -36   2    1.14    6.64   1-0.51130 0.49052-0.47181-0.39704-0.88051 0.91777
  -2 -36   3    0.77    6.94   1-0.53074 0.47115-0.47394-0.39491-0.87770 0.91835
  -3 -36   4   11.85    5.32   1-0.54979 0.45141-0.47595-0.39291-0.87424 0.91828
  -4 -36   5  -12.63    7.89   1-0.56845 0.43126-0.47785-0.39102-0.87012 0.91756
  -5 -36   6   -7.24    7.17   1-0.58671 0.41073-0.47964-0.38924-0.86535 0.91619
  -6 -36   7   -4.53    5.37   1-0.60459 0.38980-0.48130-0.38759-0.85992 0.91415
  -7 -36   8   -5.49    8.01   1-0.62207 0.36847-0.48285-0.38605-0.85382 0.91144
  -8 -35   9    6.31    7.67   1-0.64274 0.35035-0.47377-0.37100-0.85280 0.91382
  -7 -35   8   12.64    5.36   1-0.62565 0.37206-0.47232-0.37245-0.85955 0.91718
  -6 -35   7    8.73    5.31   1-0.60815 0.39337-0.47074-0.37402-0.86563 0.91986
  -5 -35   6   -1.55    8.23   1-0.59027 0.41428-0.46904-0.37571-0.87105 0.92188
  -4 -35   5   -2.28    7.44   1-0.57197 0.43479-0.46722-0.37752-0.87580 0.92324
  -3 -35   4   27.45    5.14   1-0.55330 0.45491-0.46527-0.37945-0.87991 0.92395
  -2 -35   3   -6.64    7.06   1-0.53423 0.47465-0.46321-0.38151-0.88336 0.92401
  -1 -35   2    7.88    4.90   1-0.51477 0.49399-0.46103-0.38368-0.88617 0.92343
   0 -35   1   42.57    5.95   1-0.49493 0.51294-0.45872-0.38598-0.88834 0.92220
   1 -35   0    5.86    7.32   1-0.47470 0.53152-0.45629-0.38841-0.88987 0.92033
   2 -35  -1    5.90    6.49   1-0.45408 0.54969-0.45373-0.39095-0.89075 0.91782
   3 -35  -2   16.97    4.92   1-0.43307 0.56749-0.45105-0.39363-0.89098 0.91466
   4 -35  -3   -3.41    7.62   1-0.41166 0.58487-0.44824-0.39643-0.89056 0.91084
   5 -35  -4   11.20    5.39   1-0.38985 0.60187-0.44530-0.39936-0.88948 0.90637
   6 -35  -5    8.51    5.20   1-0.36766 0.61847-0.44223-0.40242-0.88774 0.90123
   7 -35  -6   40.24    6.39   1-0.34504 0.63466-0.43903-0.40561-0.88532 0.89542
   8 -35  -7   26.19    6.20   1-0.32202 0.65043-0.43570-0.40894-0.88222 0.88892
   9 -34  -8    4.19    7.79   1-0.30179 0.66902-0.42059-0.39990-0.88410 0.88741
   8 -34  -7   -6.47    9.10   1-0.32526 0.65368-0.42419-0.39631-0.88786 0.89456
   7 -34  -6   62.70    6.62   1-0.34831 0.63792-0.42765-0.39286-0.89093 0.90103
   6 -34  -5    2.29    7.23   1-0.37092 0.62175-0.43096-0.38955-0.89331 0.90681
   5 -34  -4    5.20    4.59   1-0.39315 0.60517-0.43413-0.38639-0.89503 0.91192
   4 -34  -3   12.56    4.75   1-0.41497 0.58819-0.43717-0.38337-0.89608 0.91637
   3 -34  -2    5.37    6.59   1-0.43639 0.57081-0.44006-0.38048-0.89648 0.92016
   2 -34  -1   -7.78    6.62   1-0.45741 0.55304-0.44282-0.37773-0.89623 0.92331
   1 -34   0   28.81    5.38   1-0.47805 0.53487-0.44545-0.37511-0.89534 0.92581
   0 -34   1   73.97    6.17   1-0.49830 0.51632-0.44795-0.37262-0.89381 0.92767
  -1 -34   2   36.56    5.46   1-0.51816 0.49738-0.45031-0.37026-0.89164 0.92890
  -2 -34   3    0.00    6.72   1-0.53763 0.47805-0.45255-0.36803-0.88882 0.92948
  -3 -34   4    8.25    4.56   1-0.55672 0.45834-0.45466-0.36593-0.88537 0.92942
  -4 -34   5   18.60    5.17   1-0.57541 0.43823-0.45665-0.36396-0.88128 0.92872
  -5 -34   6   -5.59    7.27   1-0.59371 0.41773-0.45850-0.36211-0.87653 0.92737
  -6 -34   7    4.20    6.74   1-0.61163 0.39685-0.46024-0.36038-0.87114 0.92537
  -7 -34   8   57.00    6.43   1-0.62914 0.37556-0.46185-0.35878-0.86508 0.92271
  -8 -34   9   40.18    5.92   1-0.64625 0.35387-0.46333-0.35730-0.85835 0.91938
  -9 -34  10   -8.83    7.94   1-0.66295 0.33177-0.46469-0.35595-0.85095 0.91536
 -10 -33  11   -7.49    7.77   1-0.68271 0.31274-0.45560-0.34092-0.84826 0.91607
  -9 -33  10    1.20    5.24   1-0.66640 0.33522-0.45434-0.34217-0.85632 0.92074
  -8 -33   9   39.98    6.09   1-0.64968 0.35730-0.45296-0.34354-0.86370 0.92473
  -7 -33   8   25.03    5.34   1-0.63254 0.37896-0.45145-0.34504-0.87040 0.92803
  -6 -33   7   -3.26    6.91   1-0.61501 0.40024-0.44981-0.34667-0.87644 0.93068
  -5 -33   6    4.94    5.56   1-0.59708 0.42110-0.44804-0.34843-0.88182 0.93266
  -4 -33   5   -9.33    6.47   1-0.57875 0.44159-0.44615-0.35032-0.88655 0.93400
  -3 -33   4   11.71    4.51   1-0.56005 0.46167-0.44412-0.35234-0.89064 0.93469
  -2 -33   3    4.69    6.16   1-0.54094 0.48137-0.44196-0.35449-0.89409 0.93474
  -1 -33   2    1.00    6.06   1-0.52146 0.50068-0.43967-0.35677-0.89690 0.93416
   0 -33   1   43.08    5.63   1-0.50158 0.51960-0.43725-0.35919-0.89908 0.93294
   1 -33   0    2.32    6.86   1-0.48132 0.53814-0.43468-0.36174-0.90062 0.93109
   2 -33  -1    5.52    4.19   1-0.46066 0.55630-0.43198-0.36443-0.90152 0.92860
   3 -33  -2   14.06    4.06   1-0.43962 0.57405-0.42914-0.36727-0.90179 0.92547
   4 -33  -3   -5.51    6.45   1-0.41819 0.59141-0.42616-0.37024-0.90141 0.92169
   5 -33  -4    2.47    6.05   1-0.39635 0.60838-0.42302-0.37336-0.90038 0.91727
   6 -33  -5    1.63    5.06   1-0.37411 0.62494-0.41974-0.37664-0.89869 0.91219
   7 -33  -6    2.98    7.65   1-0.35147 0.64109-0.41631-0.38006-0.89634 0.90644
   8 -33  -7    3.46    5.40   1-0.32840 0.65683-0.41272-0.38364-0.89330 0.90001
   9 -33  -8    2.39    7.51   1-0.30491 0.67214-0.40898-0.38738-0.88958 0.89289
  10 -33  -9    6.22    7.57   1-0.28099 0.68702-0.40507-0.39128-0.88515 0.88506
  11 -32 -10   33.47    6.41   1-0.25958 0.70442-0.38906-0.38315-0.88536 0.88189
  10 -32  -9    4.41    5.19   1-0.28398 0.69001-0.39332-0.37889-0.89047 0.89039
   9 -32  -8   12.53    4.92   1-0.30794 0.67516-0.39740-0.37482-0.89486 0.89817
   8 -32  -7    9.65    4.85   1-0.33146 0.65988-0.40130-0.37093-0.89855 0.90526
   7 -32  -6   14.52    4.68   1-0.35454 0.64417-0.40503-0.36721-0.90155 0.91165
   6 -32  -5    3.48    5.75   1-0.37720 0.62804-0.40858-0.36366-0.90387 0.91737
   5 -32  -4   13.37    4.52   1-0.39946 0.61151-0.41198-0.36028-0.90553 0.92243
   4 -32  -3   -4.63    6.71   1-0.42132 0.59456-0.41521-0.35705-0.90654 0.92683
   3 -32  -2    6.82    7.05   1-0.44277 0.57721-0.41829-0.35398-0.90690 0.93058
   2 -32  -1   10.10    4.13   1-0.46384 0.55947-0.42122-0.35107-0.90662 0.93370
   1 -32   0   -0.95    6.11   1-0.48450 0.54133-0.42399-0.34830-0.90570 0.93617
   0 -32   1   10.16    4.49   1-0.50478 0.52281-0.42662-0.34568-0.90415 0.93802
  -1 -32   2   -9.55    6.38   1-0.52467 0.50390-0.42911-0.34320-0.90197 0.93923
  -2 -32   3    2.57    5.41   1-0.54417 0.48460-0.43145-0.34086-0.89916 0.93981
  -3 -32   4    0.00    6.07   1-0.56329 0.46492-0.43366-0.33866-0.89571 0.93976
  -4 -32   5   -2.98    6.32   1-0.58203 0.44485-0.43573-0.33660-0.89163 0.93908
  -5 -32   6    8.48    4.22   1-0.60037 0.42439-0.43766-0.33468-0.88691 0.93775
  -6 -32   7    1.92    4.44   1-0.61831 0.40354-0.43946-0.33289-0.88154 0.93578
  -7 -32   8    1.08    6.80   1-0.63586 0.38229-0.44113-0.33123-0.87552 0.93316
  -8 -32   9   15.28    5.34   1-0.65302 0.36064-0.44266-0.32970-0.86884 0.92987
  -9 -32  10   -0.19    5.23   1-0.66976 0.33860-0.44407-0.32831-0.86150 0.92592
 -10 -32  11    3.22    5.33   1-0.68610 0.31613-0.44534-0.32704-0.85346 0.92128
 -11 -31  12   28.10    6.73   1-0.70533 0.29657-0.43631-0.31194-0.84977 0.92099
 -10 -31  11   -8.96    8.05   1-0.68939 0.31943-0.43516-0.31309-0.85846 0.92629
  -9 -31  10   11.40    4.80   1-0.67304 0.34187-0.43388-0.31436-0.86647 0.93089
  -8 -31   9    0.36    6.99   1-0.65627 0.36390-0.43245-0.31578-0.87379 0.93482
  -7 -31   8   -0.35    6.62   1-0.63910 0.38553-0.43090-0.31733-0.88045 0.93808
  -6 -31   7    0.84    4.36   1-0.62153 0.40677-0.42920-0.31901-0.88645 0.94069
  -5 -31   6   18.24    4.88   1-0.60357 0.42760-0.42737-0.32084-0.89180 0.94264
  -4 -31   5    8.90    5.05   1-0.58520 0.44804-0.42540-0.32280-0.89651 0.94396
  -3 -31   4   67.82    5.93   1-0.56646 0.46809-0.42329-0.32490-0.90059 0.94464
  -2 -31   3    0.92    5.56   1-0.54733 0.48776-0.42103-0.32715-0.90403 0.94469
  -1 -31   2    0.61    5.94   1-0.52781 0.50704-0.41863-0.32954-0.90685 0.94411
   0 -31   1    5.77    4.26   1-0.50789 0.52593-0.41608-0.33208-0.90903 0.94290
   1 -31   0    1.52    4.21   1-0.48760 0.54444-0.41338-0.33477-0.91059 0.94107
   2 -31  -1    3.99    5.98   1-0.46692 0.56256-0.41053-0.33762-0.91152 0.93860
   3 -31  -2  102.88    6.35   1-0.44585 0.58028-0.40752-0.34062-0.91182 0.93550
   4 -31  -3   61.38    5.74   1-0.42438 0.59761-0.40434-0.34379-0.91148 0.93177
   5 -31  -4   17.87    4.66   1-0.40250 0.61453-0.40100-0.34712-0.91050 0.92739
   6 -31  -5   -0.33    6.54   1-0.38022 0.63106-0.39749-0.35063-0.90886 0.92236
   7 -31  -6   -4.49    7.02   1-0.35753 0.64716-0.39379-0.35431-0.90657 0.91667
   8 -31  -7   22.55    4.92   1-0.33441 0.66285-0.38992-0.35817-0.90360 0.91031
   9 -31  -8   -4.47    7.00   1-0.31087 0.67811-0.38586-0.36223-0.89995 0.90327
  10 -31  -9   11.83    5.48   1-0.28688 0.69291-0.38160-0.36648-0.89560 0.89552
  11 -31 -10   57.16    7.06   1-0.26245 0.70728-0.37713-0.37093-0.89054 0.88706
  12 -30 -11   19.14    6.74   1-0.24025 0.72389-0.36031-0.36362-0.88976 0.88289
  11 -30 -10    5.50    9.09   1-0.26520 0.71004-0.36523-0.35871-0.89552 0.89204
  10 -30  -9   18.95    5.72   1-0.28968 0.69572-0.36991-0.35404-0.90054 0.90046
   9 -30  -8    3.95    6.81   1-0.31370 0.68095-0.37436-0.34959-0.90485 0.90817
   8 -30  -7   14.66    4.80   1-0.33729 0.66572-0.37860-0.34536-0.90847 0.91518
   7 -30  -6   -3.65    6.10   1-0.36043 0.65006-0.38263-0.34134-0.91140 0.92150
   6 -30  -5    0.00    5.94   1-0.38314 0.63398-0.38646-0.33752-0.91366 0.92716
   5 -30  -4    4.99    6.00   1-0.40545 0.61749-0.39010-0.33389-0.91527 0.93217
   4 -30  -3  416.05   10.01   1-0.42735 0.60058-0.39355-0.33044-0.91623 0.93652
   3 -30  -2   36.96    5.29   1-0.44883 0.58328-0.39683-0.32718-0.91655 0.94024
   2 -30  -1   -1.47    5.67   1-0.46994 0.56557-0.39993-0.32408-0.91624 0.94332
   1 -30   0    4.95    5.47   1-0.49064 0.54747-0.40286-0.32116-0.91530 0.94577
   0 -30   1  142.62    6.19   1-0.51095 0.52898-0.40563-0.31839-0.91373 0.94760
  -1 -30   2    5.97    3.72   1-0.53086 0.51010-0.40825-0.31579-0.91153 0.94880
  -2 -30   3    7.35    3.82   1-0.55040 0.49085-0.41070-0.31334-0.90871 0.94938
  -3 -30   4    3.88    6.71   1-0.56955 0.47119-0.41301-0.31105-0.90527 0.94933
  -4 -30   5  428.32    9.96   1-0.58831 0.45115-0.41516-0.30890-0.90120 0.94865
  -5 -30   6   12.35    4.30   1-0.60668 0.43073-0.41717-0.30690-0.89649 0.94734
  -6 -30   7    5.80    6.31   1-0.62466 0.40991-0.41903-0.30505-0.89115 0.94540
  -7 -30   8    6.84    4.28   1-0.64225 0.38870-0.42075-0.30334-0.88517 0.94281
  -8 -30   9   37.06    5.54   1-0.65944 0.36708-0.42233-0.30176-0.87853 0.93957
  -9 -30  10   -3.97    6.26   1-0.67623 0.34507-0.42377-0.30033-0.87124 0.93566
 -10 -30  11   36.00    5.95   1-0.69260 0.32265-0.42507-0.29904-0.86326 0.93109
 -11 -30  12    5.52    8.28   1-0.70857 0.29981-0.42624-0.29789-0.85461 0.92582
 -12 -30  13   41.17    7.02   1-0.72411 0.27655-0.42726-0.29687-0.84524 0.91986
 -12 -29  13   24.90    6.31   1-0.72728 0.27972-0.41728-0.28272-0.84991 0.92453
 -11 -29  12  111.81    7.88   1-0.71172 0.30297-0.41625-0.28374-0.85924 0.93046
 -10 -29  11    1.09    7.00   1-0.69574 0.32579-0.41508-0.28490-0.86786 0.93569
  -9 -29  10   -1.39    6.40   1-0.67934 0.34819-0.41377-0.28620-0.87581 0.94024
  -8 -29   9   -0.33    6.22   1-0.66254 0.37019-0.41231-0.28765-0.88308 0.94412
  -7 -29   8   19.41    4.41   1-0.64533 0.39177-0.41071-0.28924-0.88970 0.94734
  -6 -29   7   -7.74    5.56   1-0.62773 0.41297-0.40897-0.29098-0.89567 0.94991
  -5 -29   6    5.70    6.41   1-0.60973 0.43377-0.40707-0.29287-0.90100 0.95185
  -4 -29   5   27.58    4.91   1-0.59134 0.45419-0.40503-0.29490-0.90569 0.95315
  -3 -29   4  187.70    6.92   1-0.57257 0.47421-0.40283-0.29709-0.90976 0.95382
  -2 -29   3    4.64    3.73   1-0.55340 0.49385-0.40048-0.29943-0.91321 0.95387
  -1 -29   2    5.29    3.58   1-0.53386 0.51311-0.39797-0.30194-0.91603 0.95330
   0 -29   1   48.98    4.66   1-0.51392 0.53196-0.39529-0.30460-0.91823 0.95210
   1 -29   0   33.26    4.35   1-0.49359 0.55044-0.39245-0.30744-0.91981 0.95029
   2 -29  -1    3.65    5.02   1-0.47288 0.56852-0.38943-0.31045-0.92077 0.94785
   3 -29  -2   97.09    5.68   1-0.45176 0.58621-0.38623-0.31364-0.92110 0.94479
   4 -29  -3   33.92    5.07   1-0.43025 0.60349-0.38285-0.31701-0.92080 0.94109
   5 -29  -4   16.74    4.60   1-0.40833 0.62038-0.37928-0.32057-0.91986 0.93676
   6 -29  -5   -0.31    5.17   1-0.38600 0.63684-0.37551-0.32433-0.91828 0.93178
   7 -29  -6   -5.43    6.69   1-0.36325 0.65289-0.37153-0.32831-0.91604 0.92615
   8 -29  -7   42.53    5.39   1-0.34007 0.66852-0.36733-0.33249-0.91314 0.91986
   9 -29  -8    0.35    6.80   1-0.31645 0.68370-0.36291-0.33691-0.90956 0.91288
  10 -29  -9    0.00    6.88   1-0.29239 0.69843-0.35825-0.34156-0.90529 0.90521
  11 -29 -10   35.56    6.24   1-0.26786 0.71270-0.35333-0.34647-0.90031 0.89683
  12 -29 -11   12.38    6.00   1-0.24285 0.72649-0.34815-0.35164-0.89459 0.88772
  13 -28 -12    1.63    7.53   1-0.21976 0.74221-0.33020-0.34545-0.89280 0.88254
  12 -28 -11    1.94    7.53   1-0.24534 0.72900-0.33599-0.33967-0.89923 0.89237
  11 -28 -10   69.06    6.82   1-0.27042 0.71527-0.34145-0.33421-0.90491 0.90144
  10 -28  -9    2.10    4.61   1-0.29501 0.70106-0.34662-0.32905-0.90986 0.90978
   9 -28  -8    5.35    6.28   1-0.31912 0.68637-0.35151-0.32417-0.91409 0.91741
   8 -28  -7    7.04    7.55   1-0.34278 0.67123-0.35614-0.31956-0.91764 0.92435
   7 -28  -6   29.49    4.64   1-0.36599 0.65564-0.36051-0.31519-0.92050 0.93061
   6 -28  -5   -5.62    5.51   1-0.38877 0.63963-0.36465-0.31106-0.92271 0.93621
   5 -28  -4   12.46    3.85   1-0.41113 0.62318-0.36856-0.30716-0.92426 0.94116
   4 -28  -3   14.07    4.08   1-0.43308 0.60633-0.37226-0.30347-0.92518 0.94547
   3 -28  -2   19.35    4.23   1-0.45461 0.58906-0.37575-0.29999-0.92546 0.94915
   2 -28  -1   -4.56    5.10   1-0.47574 0.57139-0.37904-0.29670-0.92511 0.95219
   1 -28   0   12.89    3.74   1-0.49649 0.55333-0.38214-0.29361-0.92414 0.95462
   0 -28   1   12.98    4.20   1-0.51683 0.53487-0.38506-0.29070-0.92255 0.95642
  -1 -28   2    5.05    3.59   1-0.53678 0.51603-0.38780-0.28797-0.92034 0.95761
  -2 -28   3   -4.84    5.10   1-0.55635 0.49679-0.39037-0.28541-0.91751 0.95818
  -3 -28   4   13.38    4.10   1-0.57552 0.47717-0.39277-0.28302-0.91407 0.95813
  -4 -28   5    2.79    5.87   1-0.59431 0.45716-0.39501-0.28079-0.91000 0.95746
  -5 -28   6    2.87    4.03   1-0.61271 0.43676-0.39709-0.27872-0.90531 0.95616
  -6 -28   7    1.78    5.30   1-0.63072 0.41597-0.39901-0.27680-0.89999 0.95424
  -7 -28   8    8.33    4.21   1-0.64834 0.39479-0.40078-0.27504-0.89404 0.95168
  -8 -28   9    1.29    6.33   1-0.66556 0.37321-0.40240-0.27343-0.88744 0.94847
  -9 -28  10   -1.68    6.39   1-0.68238 0.35123-0.40387-0.27197-0.88018 0.94462
 -10 -28  11    5.29    6.37   1-0.69879 0.32885-0.40519-0.27065-0.87226 0.94009
 -11 -28  12   33.51    6.05   1-0.71479 0.30605-0.40637-0.26949-0.86367 0.93489
 -12 -28  13    4.48    5.52   1-0.73037 0.28283-0.40740-0.26846-0.85438 0.92900
 -13 -28  14   -2.05    7.26   1-0.74552 0.25917-0.40829-0.26758-0.84438 0.92239
 -13 -27  14    5.19    7.26   1-0.74856 0.26221-0.39851-0.25323-0.84868 0.92670
 -12 -27  13    0.00    6.87   1-0.73339 0.28585-0.39763-0.25410-0.85864 0.93326
 -11 -27  12   36.58    5.71   1-0.71780 0.30905-0.39659-0.25513-0.86790 0.93913
 -10 -27  11   -5.79    6.53   1-0.70178 0.33184-0.39541-0.25630-0.87647 0.94430
  -9 -27  10    3.89    5.73   1-0.68535 0.35420-0.39408-0.25762-0.88436 0.94880
  -8 -27   9   19.04    5.05   1-0.66852 0.37617-0.39260-0.25909-0.89160 0.95264
  -7 -27   8   88.80    5.88   1-0.65127 0.39773-0.39097-0.26072-0.89818 0.95582
  -6 -27   7   -2.28    5.30   1-0.63364 0.41890-0.38918-0.26250-0.90412 0.95837
  -5 -27   6   15.00    3.73   1-0.61562 0.43968-0.38723-0.26444-0.90943 0.96029
  -4 -27   5   -0.27    5.51   1-0.59721 0.46007-0.38511-0.26655-0.91412 0.96158
  -3 -27   4   34.31    4.19   1-0.57840 0.48005-0.38283-0.26882-0.91818 0.96224
  -2 -27   3   -1.79    4.78   1-0.55921 0.49968-0.38039-0.27126-0.92163 0.96230
  -1 -27   2   49.32    4.34   1-0.53964 0.51889-0.37776-0.27387-0.92446 0.96173
   0 -27   1   27.03    4.26   1-0.51967 0.53772-0.37495-0.27667-0.92668 0.96055
   1 -27   0   51.95    4.36   1-0.49931 0.55616-0.37196-0.27966-0.92828 0.95876
   2 -27  -1    1.02    3.35   1-0.47855 0.57421-0.36877-0.28284-0.92926 0.95635
   3 -27  -2   68.35    4.78   1-0.45739 0.59186-0.36538-0.28622-0.92963 0.95332
   4 -27  -3   24.12    4.19   1-0.43583 0.60910-0.36178-0.28982-0.92937 0.94967
   5 -27  -4    3.84    5.22   1-0.41387 0.62593-0.35795-0.29363-0.92848 0.94539
   6 -27  -5    4.97    3.56   1-0.39149 0.64233-0.35389-0.29768-0.92696 0.94046
   7 -27  -6   51.22    5.26   1-0.36867 0.65832-0.34958-0.30198-0.92478 0.93489
   8 -27  -7    6.47    4.59   1-0.34542 0.67387-0.34502-0.30654-0.92195 0.92866
   9 -27  -8   -2.58    6.21   1-0.32171 0.68896-0.34018-0.31137-0.91844 0.92176
  10 -27  -9    9.66    4.22   1-0.29754 0.70359-0.33504-0.31650-0.91424 0.91416
  11 -27 -10   23.72    5.60   1-0.27289 0.71774-0.32959-0.32194-0.90933 0.90586
  12 -27 -11   18.80    5.58   1-0.24774 0.73139-0.32381-0.32771-0.90369 0.89682
  13 -27 -12    1.98    6.79   1-0.22206 0.74452-0.31766-0.33385-0.89729 0.88703
  14 -27 -13   -5.45    8.39   1-0.19584 0.75710-0.31112-0.34039-0.89011 0.87645
  14 -26 -13   14.08    5.78   1-0.19790 0.75916-0.29806-0.32931-0.89445 0.88080
  13 -26 -12  -11.57    7.50   1-0.22425 0.74670-0.30507-0.32231-0.90160 0.89134
  12 -26 -11    2.19    7.32   1-0.25003 0.73368-0.31162-0.31577-0.90796 0.90110
  11 -26 -10    5.87    6.65   1-0.27526 0.72012-0.31776-0.30964-0.91357 0.91010
  10 -26  -9    1.64    6.05   1-0.29999 0.70605-0.32351-0.30389-0.91844 0.91837
   9 -26  -8    0.31    6.11   1-0.32422 0.69148-0.32892-0.29850-0.92260 0.92593
   8 -26  -7  110.05    6.20   1-0.34798 0.67644-0.33399-0.29343-0.92608 0.93280
   7 -26  -6   30.63    4.88   1-0.37128 0.66093-0.33876-0.28867-0.92888 0.93899
   6 -26  -5    8.03    3.73   1-0.39413 0.64499-0.34325-0.28419-0.93102 0.94453
   5 -26  -4    4.46    3.29   1-0.41654 0.62861-0.34746-0.27999-0.93252 0.94943
   4 -26  -3  106.32    4.82   1-0.43855 0.61180-0.35142-0.27603-0.93339 0.95369
   3 -26  -2    4.22    5.01   1-0.46013 0.59459-0.35515-0.27232-0.93362 0.95732
   2 -26  -1    3.66    3.12   1-0.48130 0.57696-0.35864-0.26883-0.93324 0.96033
   1 -26   0   63.25    4.43   1-0.50208 0.55893-0.36192-0.26556-0.93224 0.96272
   0 -26   1  479.05    8.85   1-0.52245 0.54051-0.36499-0.26250-0.93062 0.96450
  -1 -26   2   32.86    3.96   1-0.54244 0.52170-0.36786-0.25964-0.92840 0.96567
  -2 -26   3   -0.61    3.24   1-0.56203 0.50249-0.37054-0.25697-0.92556 0.96623
  -3 -26   4    5.60    3.47   1-0.58123 0.48289-0.37304-0.25448-0.92211 0.96617
  -4 -26   5   54.28    4.32   1-0.60005 0.46291-0.37536-0.25217-0.91805 0.96551
  -5 -26   6    5.67    3.75   1-0.61848 0.44253-0.37750-0.25003-0.91337 0.96422
  -6 -26   7   17.63    3.98   1-0.63651 0.42176-0.37947-0.24807-0.90806 0.96231
  -7 -26   8   53.13    5.83   1-0.65415 0.40061-0.38129-0.24627-0.90213 0.95978
  -8 -26   9  123.86    6.23   1-0.67140 0.37906-0.38293-0.24463-0.89556 0.95660
  -9 -26  10    2.66    3.91   1-0.68825 0.35711-0.38443-0.24314-0.88835 0.95278
 -10 -26  11    5.60    5.69   1-0.70469 0.33475-0.38576-0.24182-0.88048 0.94831
 -11 -26  12   18.06    4.84   1-0.72072 0.31198-0.38694-0.24065-0.87193 0.94316
 -12 -26  13   19.45    5.06   1-0.73634 0.28879-0.38797-0.23963-0.86271 0.93733
 -13 -26  14    0.00    7.36   1-0.75152 0.26518-0.38884-0.23876-0.85278 0.93080
 -14 -26  15   38.39    6.34   1-0.76626 0.24112-0.38957-0.23804-0.84213 0.92355
 -14 -25  15   11.00    5.28   1-0.76917 0.24404-0.38001-0.22347-0.84607 0.92749
 -13 -25  14    4.15    6.91   1-0.75441 0.26807-0.37930-0.22417-0.85668 0.93470
 -12 -25  13   -0.71    6.79   1-0.73921 0.29167-0.37844-0.22502-0.86658 0.94120
 -11 -25  12   12.28    4.35   1-0.72358 0.31485-0.37742-0.22604-0.87577 0.94700
 -10 -25  11   -0.32    4.12   1-0.70754 0.33760-0.37624-0.22720-0.88429 0.95212
  -9 -25  10   -1.21    5.65   1-0.69109 0.35995-0.37490-0.22853-0.89214 0.95658
  -8 -25   9    6.03    6.27   1-0.67422 0.38189-0.37341-0.23002-0.89933 0.96038
  -7 -25   8  134.78    6.22   1-0.65697 0.40343-0.37175-0.23167-0.90589 0.96354
  -6 -25   7    3.41    5.22   1-0.63932 0.42457-0.36992-0.23349-0.91181 0.96606
  -5 -25   6   13.74    3.56   1-0.62127 0.44533-0.36793-0.23547-0.91711 0.96797
  -4 -25   5   24.03    3.52   1-0.60282 0.46569-0.36575-0.23764-0.92178 0.96925
  -3 -25   4   14.49    3.43   1-0.58400 0.48567-0.36340-0.23998-0.92585 0.96992
  -2 -25   3    7.33    3.22   1-0.56479 0.50525-0.36086-0.24252-0.92930 0.96997
  -1 -25   2   74.16    4.58   1-0.54518 0.52445-0.35812-0.24524-0.93214 0.96942
   0 -25   1  117.79    5.34   1-0.52518 0.54325-0.35518-0.24817-0.93438 0.96826
   1 -25   0  121.20    5.15   1-0.50479 0.56166-0.35204-0.25131-0.93601 0.96650
   2 -25  -1   -3.95    4.55   1-0.48400 0.57967-0.34867-0.25467-0.93703 0.96412
   3 -25  -2   19.88    3.55   1-0.46280 0.59727-0.34507-0.25826-0.93743 0.96113
   4 -25  -3   26.84    3.74   1-0.44119 0.61446-0.34122-0.26210-0.93722 0.95752
   5 -25  -4    1.25    5.06   1-0.41917 0.63124-0.33712-0.26620-0.93638 0.95329
   6 -25  -5    1.82    5.39   1-0.39671 0.64757-0.33273-0.27057-0.93491 0.94842
   7 -25  -6  165.68    6.71   1-0.37382 0.66348-0.32806-0.27524-0.93280 0.94291
   8 -25  -7   95.95    6.07   1-0.35047 0.67894-0.32307-0.28022-0.93003 0.93675
   9 -25  -8   18.44    3.90   1-0.32666 0.69392-0.31774-0.28554-0.92659 0.92991
  10 -25  -9    0.95    6.12   1-0.30236 0.70842-0.31204-0.29123-0.92246 0.92239
  11 -25 -10   19.55    4.55   1-0.27755 0.72242-0.30595-0.29732-0.91762 0.91416
  12 -25 -11    0.71    6.67   1-0.25221 0.73588-0.29942-0.30384-0.91206 0.90520
  13 -25 -12   -3.00    7.03   1-0.22631 0.74878-0.29241-0.31084-0.90573 0.89547
  14 -25 -13   17.27    5.93   1-0.19982 0.76108-0.28487-0.31837-0.89860 0.88495
  15 -24 -14   84.02    7.48   1-0.17425 0.77432-0.26268-0.31641-0.89461 0.87757
  14 -24 -13   -8.51    7.89   1-0.20159 0.76286-0.27152-0.30758-0.90257 0.88892
  13 -24 -12   -5.83    6.33   1-0.22825 0.75073-0.27967-0.29944-0.90967 0.89942
  12 -24 -11   11.84    4.40   1-0.25429 0.73797-0.28719-0.29193-0.91597 0.90912
  11 -24 -10    6.47    6.60   1-0.27975 0.72462-0.29417-0.28496-0.92151 0.91804
  10 -24  -9    5.50    5.70   1-0.30465 0.71072-0.30064-0.27850-0.92631 0.92624
   9 -24  -8   -4.05    5.74   1-0.32903 0.69630-0.30666-0.27249-0.93040 0.93373
   8 -24  -7   25.24    5.07   1-0.35291 0.68139-0.31227-0.26689-0.93380 0.94053
   7 -24  -6   69.74    5.35   1-0.37631 0.66598-0.31749-0.26167-0.93654 0.94666
   6 -24  -5   -4.99    5.03   1-0.39925 0.65012-0.32237-0.25680-0.93862 0.95213
   5 -24  -4   16.55    3.54   1-0.42174 0.63381-0.32693-0.25225-0.94006 0.95697
   4 -24  -3    9.96    3.30   1-0.44380 0.61707-0.33119-0.24800-0.94087 0.96118
   3 -24  -2    5.07    3.03   1-0.46544 0.59990-0.33516-0.24404-0.94106 0.96476
   2 -24  -1   11.26    3.19   1-0.48665 0.58232-0.33887-0.24034-0.94063 0.96773
   1 -24   0   28.68    3.68   1-0.50746 0.56433-0.34233-0.23688-0.93960 0.97009
   0 -24   1   26.07    3.98   1-0.52787 0.54594-0.34556-0.23367-0.93796 0.97184
  -1 -24   2   16.16    3.31   1-0.54789 0.52715-0.34856-0.23067-0.93571 0.97299
  -2 -24   3   -0.88    4.17   1-0.56750 0.50797-0.35135-0.22789-0.93286 0.97353
  -3 -24   4    4.07    4.50   1-0.58673 0.48839-0.35393-0.22532-0.92940 0.97347
  -4 -24   5   -0.23    4.48   1-0.60556 0.46843-0.35632-0.22294-0.92533 0.97280
  -5 -24   6    0.24    4.46   1-0.62401 0.44808-0.35852-0.22075-0.92066 0.97152
  -6 -24   7    4.14    3.23   1-0.64206 0.42733-0.36053-0.21874-0.91537 0.96962
  -7 -24   8   19.69    4.24   1-0.65973 0.40620-0.36237-0.21691-0.90946 0.96711
  -8 -24   9    5.24    5.78   1-0.67699 0.38466-0.36404-0.21525-0.90291 0.96396
  -9 -24  10   -3.20    4.05   1-0.69385 0.36272-0.36553-0.21377-0.89573 0.96017
 -10 -24  11   -6.15    6.01   1-0.71032 0.34039-0.36686-0.21244-0.88790 0.95574
 -11 -24  12    5.21    4.24   1-0.72638 0.31764-0.36803-0.21128-0.87941 0.95064
 -12 -24  13    2.07    6.27   1-0.74202 0.29449-0.36904-0.21028-0.87024 0.94487
 -13 -24  14    1.47    6.70   1-0.75723 0.27090-0.36989-0.20944-0.86038 0.93840
 -14 -24  15  -18.30    7.87   1-0.77201 0.24687-0.37058-0.20876-0.84981 0.93123
 -15 -24  16   36.79    6.67   1-0.78633 0.22241-0.37111-0.20824-0.83850 0.92332
 -15 -23  16   31.89    6.32   1-0.78911 0.22518-0.36180-0.19342-0.84208 0.92689
 -14 -23  15   20.30    5.67   1-0.77477 0.24964-0.36129-0.19391-0.85334 0.93476
 -13 -23  14    1.78    4.78   1-0.75998 0.27365-0.36063-0.19457-0.86388 0.94190
 -12 -23  13    7.04    4.79   1-0.74476 0.29723-0.35980-0.19539-0.87371 0.94834
 -11 -23  12    5.68    6.51   1-0.72911 0.32039-0.35881-0.19637-0.88285 0.95409
 -10 -23  11   18.57    4.26   1-0.71305 0.34312-0.35765-0.19752-0.89132 0.95916
  -9 -23  10    4.21    5.85   1-0.69658 0.36546-0.35633-0.19884-0.89913 0.96358
  -8 -23   9   25.61    4.39   1-0.67971 0.38738-0.35484-0.20032-0.90630 0.96735
  -7 -23   8  113.01    5.45   1-0.66243 0.40890-0.35317-0.20198-0.91283 0.97048
  -6 -23   7    6.84    3.26   1-0.64476 0.43004-0.35132-0.20381-0.91873 0.97299
  -5 -23   6    3.91    4.13   1-0.62670 0.45077-0.34929-0.20584-0.92402 0.97488
  -4 -23   5   51.41    4.06   1-0.60824 0.47112-0.34707-0.20805-0.92869 0.97616
  -3 -23   4   -7.31    4.69   1-0.58940 0.49108-0.34466-0.21046-0.93276 0.97683
  -2 -23   3    8.51    2.90   1-0.57016 0.51064-0.34203-0.21307-0.93622 0.97690
  -1 -23   2   60.42    3.88   1-0.55054 0.52981-0.33919-0.21590-0.93908 0.97636
   0 -23   1   36.40    3.61   1-0.53051 0.54859-0.33613-0.21896-0.94134 0.97523
   1 -23   0   71.85    4.14   1-0.51009 0.56696-0.33283-0.22225-0.94300 0.97349
   2 -23  -1   39.76    3.46   1-0.48926 0.58494-0.32927-0.22580-0.94406 0.97115
   3 -23  -2   22.83    3.41   1-0.46802 0.60250-0.32545-0.22961-0.94450 0.96821
   4 -23  -3   24.73    3.69   1-0.44637 0.61964-0.32134-0.23371-0.94434 0.96465
   5 -23  -4    4.81    3.31   1-0.42428 0.63635-0.31693-0.23811-0.94356 0.96047
   6 -23  -5   -0.24    4.79   1-0.40174 0.65261-0.31219-0.24285-0.94215 0.95566
   7 -23  -6   46.63    4.56   1-0.37875 0.66843-0.30709-0.24794-0.94010 0.95022
   8 -23  -7    5.54    5.80   1-0.35529 0.68377-0.30161-0.25341-0.93740 0.94412
   9 -23  -8   14.78    4.04   1-0.33134 0.69862-0.29570-0.25932-0.93403 0.93736
  10 -23  -9   18.02    4.18   1-0.30688 0.71295-0.28932-0.26568-0.92998 0.92991
  11 -23 -10   25.08    5.18   1-0.28186 0.72674-0.28242-0.27257-0.92521 0.92175
  12 -23 -11    7.83    4.67   1-0.25627 0.73995-0.27495-0.28003-0.91971 0.91286
  13 -23 -12   -2.83    6.70   1-0.23007 0.75255-0.26683-0.28814-0.91344 0.90319
  14 -23 -13   10.56    5.41   1-0.20319 0.76447-0.25798-0.29699-0.90635 0.89270
  15 -23 -14   12.03    5.45   1-0.17560 0.77567-0.24830-0.30666-0.89839 0.88135
  16 -22 -15    6.89    5.63   1-0.14791 0.78679-0.22162-0.30920-0.89302 0.87259
  15 -22 -14    2.74    8.04   1-0.17672 0.77680-0.23350-0.29732-0.90197 0.88493
  14 -22 -13    6.62    4.79   1-0.20463 0.76591-0.24420-0.28663-0.90994 0.89630
  13 -22 -12    3.10    6.23   1-0.23175 0.75424-0.25388-0.27696-0.91703 0.90678
  12 -22 -11   10.68    4.50   1-0.25815 0.74184-0.26268-0.26817-0.92328 0.91643
  11 -22 -10   68.80    5.55   1-0.28390 0.72878-0.27073-0.26013-0.92875 0.92529
  10 -22  -9   -3.71    5.80   1-0.30904 0.71511-0.27810-0.25277-0.93348 0.93341
   9 -22  -8    1.34    5.43   1-0.33360 0.70089-0.28487-0.24601-0.93749 0.94083
   8 -22  -7  135.98    5.57   1-0.35763 0.68612-0.29111-0.23977-0.94082 0.94755
   7 -22  -6   29.46    3.97   1-0.38116 0.67084-0.29688-0.23402-0.94348 0.95361
   6 -22  -5    3.66    4.07   1-0.40420 0.65507-0.30221-0.22869-0.94550 0.95901
   5 -22  -4   28.97    3.76   1-0.42677 0.63885-0.30715-0.22376-0.94687 0.96379
   4 -22  -3    9.46    3.21   1-0.44890 0.62217-0.31173-0.21919-0.94763 0.96793
   3 -22  -2  146.19    4.94   1-0.47058 0.60506-0.31597-0.21496-0.94776 0.97147
   2 -22  -1    6.47    2.81   1-0.49185 0.58753-0.31990-0.21103-0.94729 0.97439
   1 -22   0   44.06    3.64   1-0.51269 0.56957-0.32355-0.20739-0.94622 0.97671
   0 -22   1  484.09    7.71   1-0.53313 0.55120-0.32693-0.20403-0.94454 0.97843
  -1 -22   2   14.64    3.05   1-0.55316 0.53244-0.33005-0.20091-0.94227 0.97955
  -2 -22   3   21.94    3.04   1-0.57280 0.51328-0.33294-0.19803-0.93940 0.98008
  -3 -22   4  111.26    4.61   1-0.59204 0.49372-0.33560-0.19538-0.93593 0.98000
  -4 -22   5    6.33    3.22   1-0.61089 0.47377-0.33804-0.19295-0.93186 0.97933
  -5 -22   6    0.66    4.83   1-0.62935 0.45342-0.34028-0.19072-0.92719 0.97805
  -6 -22   7    9.19    3.29   1-0.64741 0.43269-0.34232-0.18869-0.92190 0.97616
  -7 -22   8   40.99    3.93   1-0.66509 0.41156-0.34417-0.18685-0.91601 0.97366
  -8 -22   9  122.59    5.67   1-0.68237 0.39004-0.34583-0.18519-0.90949 0.97054
  -9 -22  10   13.94    3.99   1-0.69924 0.36813-0.34731-0.18372-0.90234 0.96678
 -10 -22  11   -3.45    5.54   1-0.71572 0.34580-0.34862-0.18242-0.89454 0.96238
 -11 -22  12   97.83    6.17   1-0.73179 0.32307-0.34975-0.18129-0.88610 0.95733
 -12 -22  13    4.56    6.20   1-0.74744 0.29992-0.35072-0.18033-0.87698 0.95161
 -13 -22  14    3.99    4.61   1-0.76267 0.27635-0.35152-0.17954-0.86718 0.94520
 -14 -22  15  -11.10    7.64   1-0.77747 0.25234-0.35216-0.17891-0.85667 0.93809
 -15 -22  16   -3.55    8.17   1-0.79183 0.22790-0.35263-0.17845-0.84545 0.93026
 -16 -21  17    1.23    7.64   1-0.80839 0.20567-0.34390-0.16306-0.83668 0.92489
 -15 -21  16   10.02    5.01   1-0.79448 0.23056-0.34363-0.16332-0.84861 0.93343
 -14 -21  15   -1.80    6.68   1-0.78011 0.25500-0.34319-0.16374-0.85980 0.94122
 -13 -21  14   -2.70    6.60   1-0.76531 0.27899-0.34259-0.16434-0.87027 0.94830
 -12 -21  13   42.55    5.15   1-0.75008 0.30256-0.34183-0.16510-0.88004 0.95468
 -11 -21  12   26.38    5.09   1-0.73442 0.32570-0.34089-0.16602-0.88914 0.96037
 -10 -21  11   13.62    3.87   1-0.71834 0.34844-0.33978-0.16712-0.89756 0.96541
  -9 -21  10   16.84    4.21   1-0.70187 0.37076-0.33850-0.16840-0.90534 0.96979
  -8 -21   9   -0.25    5.07   1-0.68499 0.39267-0.33703-0.16986-0.91248 0.97353
  -7 -21   8    4.52    3.32   1-0.66770 0.41418-0.33538-0.17150-0.91899 0.97664
  -6 -21   7    0.88    4.16   1-0.65003 0.43532-0.33354-0.17333-0.92488 0.97914
  -5 -21   6    3.77    4.07   1-0.63196 0.45605-0.33150-0.17537-0.93016 0.98102
  -4 -21   5  249.53    6.26   1-0.61350 0.47638-0.32925-0.17760-0.93483 0.98230
  -3 -21   4   -0.19    4.14   1-0.59464 0.49633-0.32679-0.18006-0.93890 0.98298
  -2 -21   3   11.72    2.84   1-0.57540 0.51588-0.32410-0.18274-0.94238 0.98306
  -1 -21   2   49.92    3.38   1-0.55576 0.53504-0.32117-0.18566-0.94526 0.98255
   0 -21   1   24.49    2.92   1-0.53572 0.55380-0.31799-0.18883-0.94755 0.98144
   1 -21   0    3.34    2.54   1-0.51526 0.57215-0.31454-0.19227-0.94924 0.97974
   2 -21  -1    0.94    4.00   1-0.49440 0.59009-0.31080-0.19600-0.95034 0.97744
   3 -21  -2    8.22    2.93   1-0.47312 0.60760-0.30675-0.20004-0.95083 0.97454
   4 -21  -3  204.85    5.79   1-0.45141 0.62469-0.30237-0.20442-0.95073 0.97104
   5 -21  -4   20.44    3.55   1-0.42925 0.64133-0.29762-0.20916-0.95000 0.96692
   6 -21  -5    3.50    4.00   1-0.40663 0.65751-0.29247-0.21429-0.94866 0.96218
   7 -21  -6   -6.92    4.52   1-0.38353 0.67321-0.28689-0.21987-0.94669 0.95681
   8 -21  -7    7.33    3.33   1-0.35994 0.68842-0.28082-0.22593-0.94407 0.95080
   9 -21  -8    0.52    5.37   1-0.33582 0.70310-0.27421-0.23253-0.94078 0.94411
  10 -21  -9   10.91    4.14   1-0.31114 0.71722-0.26699-0.23974-0.93680 0.93674
  11 -21 -10   33.42    5.16   1-0.28585 0.73075-0.25908-0.24764-0.93211 0.92866
  12 -21 -11   43.99    5.65   1-0.25992 0.74361-0.25039-0.25633-0.92667 0.91982
  13 -21 -12   -8.73    6.40   1-0.23329 0.75578-0.24078-0.26593-0.92044 0.91019
  14 -21 -13  -11.47    7.06   1-0.20587 0.76716-0.23011-0.27659-0.91335 0.89971
  15 -21 -14  -11.48    7.73   1-0.17757 0.77765-0.21819-0.28850-0.90534 0.88830
  16 -21 -15    0.41    8.08   1-0.14824 0.78712-0.20478-0.30191-0.89629 0.87586
  16 -20 -15    0.00    7.13   1-0.14808 0.78697-0.18683-0.29572-0.89929 0.87886
  15 -20 -14   17.96    5.85   1-0.17808 0.77817-0.20218-0.28038-0.90849 0.89145
  14 -20 -13   -2.10    6.47   1-0.20689 0.76817-0.21562-0.26695-0.91657 0.90293
  13 -20 -12   -5.88    6.20   1-0.23468 0.75717-0.22748-0.25509-0.92368 0.91343
  12 -20 -11   43.67    5.18   1-0.26160 0.74529-0.23805-0.24454-0.92990 0.92305
  11 -20 -10    0.29    6.38   1-0.28774 0.73263-0.24751-0.23508-0.93531 0.93186
  10 -20  -9    6.41    3.73   1-0.31320 0.71928-0.25604-0.22656-0.93996 0.93990
   9 -20  -8   14.14    3.52   1-0.33800 0.70529-0.26376-0.21885-0.94389 0.94723
   8 -20  -7   -1.41    4.38   1-0.36222 0.69071-0.27077-0.21184-0.94713 0.95387
   7 -20  -6   18.91    3.50   1-0.38589 0.67559-0.27717-0.20545-0.94971 0.95984
   6 -20  -5    3.87    3.01   1-0.40905 0.65994-0.28303-0.19961-0.95165 0.96517
   5 -20  -4    3.08    2.94   1-0.43171 0.64380-0.28839-0.19425-0.95295 0.96987
   4 -20  -3   73.56    4.05   1-0.45390 0.62720-0.29332-0.18933-0.95364 0.97395
   3 -20  -2   17.59    3.07   1-0.47564 0.61013-0.29784-0.18482-0.95371 0.97742
   2 -20  -1   36.92    3.04   1-0.49694 0.59263-0.30200-0.18066-0.95319 0.98029
   1 -20   0    6.58    2.49   1-0.51782 0.57471-0.30583-0.17685-0.95207 0.98257
   0 -20   1   11.61    2.49   1-0.53828 0.55637-0.30935-0.17334-0.95036 0.98425
  -1 -20   2    9.84    2.58   1-0.55833 0.53762-0.31258-0.17011-0.94806 0.98534
  -2 -20   3    4.65    2.60   1-0.57797 0.51847-0.31554-0.16716-0.94516 0.98585
  -3 -20   4   -1.84    3.99   1-0.59723 0.49892-0.31825-0.16446-0.94168 0.98576
  -4 -20   5   -0.10    3.21   1-0.61609 0.47897-0.32073-0.16199-0.93760 0.98507
  -5 -20   6   20.27    3.00   1-0.63455 0.45863-0.32298-0.15975-0.93293 0.98380
  -6 -20   7   -4.00    3.88   1-0.65262 0.43790-0.32501-0.15773-0.92765 0.98191
  -7 -20   8   14.69    3.52   1-0.67029 0.41678-0.32684-0.15591-0.92177 0.97943
  -8 -20   9    4.02    4.55   1-0.68757 0.39525-0.32847-0.15429-0.91527 0.97632
  -9 -20  10   11.33    3.91   1-0.70445 0.37334-0.32991-0.15286-0.90814 0.97259
 -10 -20  11    6.99    4.00   1-0.72093 0.35102-0.33116-0.15161-0.90038 0.96823
 -11 -20  12   -8.62    6.53   1-0.73700 0.32829-0.33224-0.15054-0.89198 0.96321
 -12 -20  13    6.15    6.62   1-0.75266 0.30515-0.33313-0.14965-0.88291 0.95754
 -13 -20  14  -16.78    6.62   1-0.76789 0.28158-0.33386-0.14894-0.87316 0.95119
 -14 -20  15    4.58    6.47   1-0.78270 0.25760-0.33441-0.14839-0.86272 0.94415
 -15 -20  16   20.53    5.65   1-0.79708 0.23316-0.33480-0.14801-0.85157 0.93639
 -16 -20  17    5.64    7.40   1-0.81098 0.20827-0.33502-0.14780-0.83967 0.92789
 -16 -19  17   -2.76    7.29   1-0.81352 0.21081-0.32633-0.13236-0.84246 0.93067
 -15 -19  16    3.32    8.20   1-0.79960 0.23570-0.32617-0.13251-0.85431 0.93913
 -14 -19  15    7.74    4.99   1-0.78524 0.26013-0.32584-0.13283-0.86543 0.94686
 -13 -19  14    1.28    6.07   1-0.77043 0.28412-0.32534-0.13332-0.87584 0.95387
 -12 -19  13   18.99    4.50   1-0.75519 0.30769-0.32466-0.13399-0.88556 0.96020
 -11 -19  12   36.25    5.00   1-0.73954 0.33083-0.32381-0.13483-0.89461 0.96585
 -10 -19  11   17.83    3.88   1-0.72347 0.35356-0.32278-0.13585-0.90299 0.97084
  -9 -19  10    3.16    4.50   1-0.70700 0.37588-0.32157-0.13706-0.91074 0.97519
  -8 -19   9   30.14    3.67   1-0.69011 0.39781-0.32017-0.13845-0.91785 0.97891
  -7 -19   8  154.10    5.33   1-0.67284 0.41933-0.31857-0.14004-0.92434 0.98200
  -6 -19   7    4.52    2.87   1-0.65517 0.44046-0.31677-0.14184-0.93022 0.98448
  -5 -19   6    2.66    4.33   1-0.63711 0.46120-0.31475-0.14384-0.93549 0.98636
  -4 -19   5  111.82    4.28   1-0.61865 0.48154-0.31251-0.14607-0.94017 0.98764
  -3 -19   4   18.10    2.96   1-0.59979 0.50149-0.31004-0.14854-0.94425 0.98833
  -2 -19   3   12.66    2.43   1-0.58054 0.52104-0.30731-0.15125-0.94774 0.98843
  -1 -19   2  127.69    4.06   1-0.56090 0.54019-0.30433-0.15423-0.95065 0.98794
   0 -19   1   53.70    3.16   1-0.54085 0.55894-0.30105-0.15750-0.95297 0.98686
   1 -19   0   96.84    3.69   1-0.52038 0.57727-0.29748-0.16107-0.95470 0.98520
   2 -19  -1    2.19    3.62   1-0.49948 0.59519-0.29357-0.16497-0.95584 0.98295
   3 -19  -2    2.69    2.71   1-0.47818 0.61267-0.28930-0.16923-0.95640 0.98011
   4 -19  -3   69.64    3.80   1-0.45640 0.62970-0.28463-0.17389-0.95635 0.97667
   5 -19  -4    8.52    2.82   1-0.43418 0.64627-0.27952-0.17899-0.95570 0.97262
   6 -19  -5    3.40    3.85   1-0.41147 0.66236-0.27393-0.18457-0.95444 0.96797
   7 -19  -6  369.47    7.26   1-0.38825 0.67794-0.26779-0.19070-0.95255 0.96268
   8 -19  -7   48.70    4.04   1-0.36449 0.69299-0.26103-0.19746-0.95002 0.95676
   9 -19  -8   27.28    3.83   1-0.34016 0.70746-0.25356-0.20492-0.94683 0.95017
  10 -19  -9   -0.78    5.08   1-0.31521 0.72130-0.24527-0.21320-0.94295 0.94289
  11 -19 -10   20.77    4.24   1-0.28957 0.73446-0.23602-0.22243-0.93834 0.93489
  12 -19 -11    3.56    4.51   1-0.26317 0.74686-0.22565-0.23279-0.93296 0.92611
  13 -19 -12   -0.64    5.87   1-0.23590 0.75839-0.21394-0.24450-0.92674 0.91650
  14 -19 -13   30.05    5.51   1-0.20763 0.76892-0.20059-0.25784-0.91960 0.90596
  15 -19 -14   31.11    6.70   1-0.17818 0.77827-0.18522-0.27320-0.91140 0.89437
  16 -19 -15    8.03    5.34   1-0.14728 0.78617-0.16733-0.29108-0.90196 0.88153
  17 -18 -16    0.00    7.13   1-0.11094 0.78864-0.11969-0.31458-0.89241 0.86859
  16 -18 -15   17.09    5.30   1-0.14556 0.78445-0.14560-0.28868-0.90419 0.88376
  15 -18 -14   11.10    5.79   1-0.17771 0.77782-0.16694-0.26735-0.91403 0.89700
  14 -18 -13   41.36    5.90   1-0.20804 0.76934-0.18482-0.24947-0.92242 0.90878
  13 -18 -12    4.66    5.82   1-0.23692 0.75942-0.20006-0.23425-0.92963 0.91939
  12 -18 -11    0.29    5.71   1-0.26462 0.74832-0.21320-0.22112-0.93585 0.92900
  11 -18 -10   25.94    4.31   1-0.29134 0.73623-0.22465-0.20967-0.94120 0.93775
  10 -18  -9    7.46    3.54   1-0.31721 0.72331-0.23473-0.19960-0.94576 0.94571
   9 -18  -8   17.08    3.51   1-0.34233 0.70962-0.24367-0.19067-0.94959 0.95293
   8 -18  -7  359.41    7.60   1-0.36678 0.69528-0.25165-0.18270-0.95273 0.95946
   7 -18  -6   47.79    4.16   1-0.39062 0.68033-0.25880-0.17555-0.95520 0.96533
   6 -18  -5   48.04    3.60   1-0.41391 0.66481-0.26525-0.16911-0.95704 0.97057
   5 -18  -4   12.01    2.85   1-0.43667 0.64877-0.27109-0.16329-0.95826 0.97518
   4 -18  -3  219.66    5.29   1-0.45893 0.63223-0.27637-0.15801-0.95886 0.97918
   3 -18  -2  112.40    4.00   1-0.48071 0.61522-0.28118-0.15321-0.95887 0.98259
   2 -18  -1   18.69    2.53   1-0.50205 0.59776-0.28555-0.14885-0.95829 0.98540
   1 -18   0   40.66    2.90   1-0.52295 0.57985-0.28954-0.14487-0.95712 0.98762
   0 -18   1 1567.16   14.41   1-0.54342 0.56152-0.29316-0.14125-0.95537 0.98926
  -1 -18   2   23.08    2.59   1-0.56347 0.54277-0.29646-0.13796-0.95303 0.99032
  -2 -18   3   27.19    2.77   1-0.58311 0.52361-0.29946-0.13497-0.95011 0.99080
  -3 -18   4  113.42    3.95   1-0.60236 0.50406-0.30218-0.13226-0.94661 0.99069
  -4 -18   5  108.42    4.12   1-0.62120 0.48410-0.30464-0.12981-0.94252 0.99000
  -5 -18   6    5.95    2.68   1-0.63965 0.46375-0.30686-0.12760-0.93785 0.98872
  -6 -18   7   48.44    3.57   1-0.65772 0.44301-0.30884-0.12562-0.93258 0.98684
  -7 -18   8   87.94    4.84   1-0.67538 0.42188-0.31061-0.12387-0.92670 0.98437
  -8 -18   9  337.92    7.39   1-0.69264 0.40034-0.31216-0.12232-0.92022 0.98128
  -9 -18  10    8.78    3.00   1-0.70951 0.37841-0.31352-0.12097-0.91312 0.97758
 -10 -18  11    7.39    3.63   1-0.72598 0.35608-0.31468-0.11982-0.90539 0.97324
 -11 -18  12   42.56    4.73   1-0.74204 0.33334-0.31565-0.11886-0.89703 0.96827
 -12 -18  13    3.82    5.82   1-0.75769 0.31019-0.31644-0.11808-0.88800 0.96264
 -13 -18  14    2.85    5.87   1-0.77292 0.28662-0.31705-0.11747-0.87831 0.95635
 -14 -18  15   67.77    6.19   1-0.78772 0.26262-0.31749-0.11705-0.86793 0.94936
 -15 -18  16   24.80    5.92   1-0.80209 0.23819-0.31775-0.11679-0.85684 0.94167
 -16 -18  17    9.78    4.99   1-0.81601 0.21331-0.31784-0.11671-0.84503 0.93325
 -17 -18  18    4.19    7.59   1-0.82946 0.18796-0.31776-0.11680-0.83245 0.92407
 -17 -17  18    6.38    5.12   1-0.83189 0.19040-0.30942-0.10101-0.83485 0.92646
 -16 -17  17   17.07    5.50   1-0.81845 0.21575-0.30958-0.10084-0.84738 0.93560
 -15 -17  16  114.30    8.03   1-0.80453 0.24064-0.30957-0.10084-0.85916 0.94399
 -14 -17  15   54.96    5.65   1-0.79017 0.26507-0.30939-0.10101-0.87021 0.95164
 -13 -17  14   11.72    4.37   1-0.77537 0.28908-0.30903-0.10136-0.88056 0.95860
 -12 -17  13   17.19    3.98   1-0.76015 0.31266-0.30850-0.10189-0.89023 0.96487
 -11 -17  12   10.23    3.53   1-0.74451 0.33582-0.30778-0.10260-0.89923 0.97048
 -10 -17  11   -0.49    4.90   1-0.72846 0.35857-0.30688-0.10349-0.90758 0.97543
  -9 -17  10    5.27    2.98   1-0.71201 0.38090-0.30579-0.10457-0.91529 0.97974
  -8 -17   9  149.52    5.50   1-0.69514 0.40285-0.30450-0.10585-0.92237 0.98343
  -7 -17   8  772.03   10.01   1-0.67789 0.42439-0.30300-0.10734-0.92885 0.98651
  -6 -17   7   39.86    3.14   1-0.66024 0.44554-0.30129-0.10904-0.93471 0.98898
  -5 -17   6    2.79    3.21   1-0.64220 0.46631-0.29935-0.11097-0.93998 0.99086
  -4 -17   5   25.59    2.92   1-0.62377 0.48667-0.29718-0.11314-0.94466 0.99214
  -3 -17   4    7.53    2.47   1-0.60494 0.50663-0.29475-0.11556-0.94875 0.99283
  -2 -17   3    1.82    3.06   1-0.58570 0.52621-0.29205-0.11825-0.95226 0.99295
  -1 -17   2  186.22    4.38   1-0.56606 0.54537-0.28905-0.12124-0.95519 0.99248
   0 -17   1   77.23    3.36   1-0.54602 0.56411-0.28574-0.12454-0.95754 0.99144
   1 -17   0  421.92    6.17   1-0.52554 0.58244-0.28208-0.12819-0.95932 0.98982
   2 -17  -1    1.96    3.18   1-0.50465 0.60035-0.27804-0.13222-0.96052 0.98763
   3 -17  -2    4.45    2.39   1-0.48330 0.61781-0.27358-0.13668-0.96113 0.98485
   4 -17  -3   49.84    3.22   1-0.46149 0.63480-0.26865-0.14160-0.96116 0.98148
   5 -17  -4    4.67    2.56   1-0.43921 0.65132-0.26318-0.14706-0.96060 0.97753
   6 -17  -5   12.89    2.91   1-0.41641 0.66731-0.25710-0.15313-0.95944 0.97297
   7 -17  -6  223.02    5.99   1-0.39305 0.68276-0.25033-0.15989-0.95766 0.96779
   8 -17  -7   23.89    3.97   1-0.36911 0.69761-0.24274-0.16747-0.95524 0.96198
   9 -17  -8    0.45    4.40   1-0.34452 0.71182-0.23420-0.17601-0.95217 0.95551
  10 -17  -9    3.67    4.43   1-0.31920 0.72531-0.22451-0.18569-0.94840 0.94835
  11 -17 -10    5.28    3.79   1-0.29306 0.73797-0.21343-0.19676-0.94390 0.94045
  12 -17 -11   15.63    4.01   1-0.26596 0.74966-0.20064-0.20954-0.93858 0.93173
  13 -17 -12    0.92    5.93   1-0.23770 0.76020-0.18571-0.22447-0.93234 0.92210
  14 -17 -13   21.59    5.56   1-0.20801 0.76932-0.16801-0.24216-0.92501 0.91138
  15 -17 -14   13.12    5.75   1-0.17647 0.77657-0.14667-0.26348-0.91632 0.89929
  16 -17 -15   22.85    5.50   1-0.14244 0.78135-0.12043-0.28972-0.90579 0.88537
  17 -17 -16    4.49    5.12   1-0.10486 0.78257-0.08732-0.32282-0.89257 0.86875
  17 -16 -16    4.42    7.48   1-0.09428 0.77199-0.04470-0.34130-0.89019 0.86637
  16 -16 -15    9.35    5.33   1-0.13702 0.77593-0.08958-0.29643-0.90631 0.88589
  15 -16 -14  142.64    8.00   1-0.17401 0.77413-0.12332-0.26270-0.91810 0.90108
  14 -16 -13   30.15    4.92   1-0.20734 0.76866-0.14961-0.23642-0.92733 0.91370
  13 -16 -12   19.73    4.69   1-0.23817 0.76068-0.17067-0.21536-0.93486 0.92462
  12 -16 -11   17.45    4.08   1-0.26716 0.75087-0.18796-0.19808-0.94114 0.93430
  11 -16 -10   31.66    4.26   1-0.29475 0.73966-0.20242-0.18364-0.94642 0.94298
  10 -16  -9    7.47    3.18   1-0.32123 0.72734-0.21470-0.17137-0.95087 0.95082
   9 -16  -8   16.36    3.28   1-0.34677 0.71407-0.22526-0.16081-0.95456 0.95790
   8 -16  -7   26.15    4.09   1-0.37151 0.70002-0.23444-0.15164-0.95755 0.96429
   7 -16  -6  169.68    5.32   1-0.39556 0.68527-0.24249-0.14359-0.95990 0.97003
   6 -16  -5   14.85    2.81   1-0.41898 0.66988-0.24961-0.13649-0.96161 0.97514
   5 -16  -4   13.89    2.53   1-0.44182 0.65393-0.25592-0.13018-0.96272 0.97965
   4 -16  -3   -4.02    4.02   1-0.46413 0.63744-0.26156-0.12455-0.96323 0.98355
   3 -16  -2    7.20    2.33   1-0.48595 0.62046-0.26661-0.11951-0.96316 0.98688
   2 -16  -1   13.08    2.11   1-0.50730 0.60301-0.27114-0.11499-0.96251 0.98962
   1 -16   0   68.00    3.09   1-0.52819 0.58510-0.27522-0.11092-0.96128 0.99179
   0 -16   1    7.40    2.45   1-0.54865 0.56676-0.27888-0.10726-0.95948 0.99339
  -1 -16   2   11.69    2.43   1-0.56869 0.54800-0.28218-0.10397-0.95711 0.99441
  -2 -16   3    5.25    1.88   1-0.58831 0.52882-0.28515-0.10102-0.95417 0.99486
  -3 -16   4    1.63    3.15   1-0.60752 0.50923-0.28780-0.09837-0.95065 0.99474
  -4 -16   5    2.96    3.82   1-0.62634 0.48924-0.29018-0.09600-0.94656 0.99404
  -5 -16   6   27.22    2.88   1-0.64475 0.46887-0.29229-0.09390-0.94188 0.99276
  -6 -16   7    0.53    3.59   1-0.66278 0.44809-0.29416-0.09204-0.93662 0.99089
  -7 -16   8   69.35    4.13   1-0.68041 0.42692-0.29579-0.09041-0.93076 0.98843
  -8 -16   9   11.79    3.75   1-0.69765 0.40535-0.29721-0.08901-0.92430 0.98536
  -9 -16  10    0.22    4.41   1-0.71448 0.38339-0.29841-0.08781-0.91723 0.98169
 -10 -16  11    0.24    4.51   1-0.73092 0.36104-0.29942-0.08681-0.90953 0.97739
 -11 -16  12   28.42    4.19   1-0.74696 0.33827-0.30023-0.08601-0.90121 0.97246
 -12 -16  13    6.14    3.93   1-0.76258 0.31509-0.30086-0.08539-0.89223 0.96687
 -13 -16  14    7.68    4.45   1-0.77779 0.29151-0.30130-0.08496-0.88259 0.96063
 -14 -16  15   24.70    5.16   1-0.79258 0.26750-0.30157-0.08470-0.87227 0.95371
 -15 -16  16  100.65    7.22   1-0.80693 0.24304-0.30166-0.08462-0.86125 0.94608
 -16 -16  17   -0.38    7.98   1-0.82083 0.21814-0.30157-0.08471-0.84951 0.93773
 -17 -16  18  -14.16    7.43   1-0.83428 0.19279-0.30131-0.08498-0.83702 0.92864
 -17 -15  18    7.56    5.19   1-0.83662 0.19513-0.29347-0.06869-0.83896 0.93058
 -16 -15  17    4.07    7.13   1-0.82318 0.22050-0.29384-0.06831-0.85141 0.93964
 -15 -15  16   13.56    5.41   1-0.80929 0.24541-0.29403-0.06811-0.86312 0.94795
 -14 -15  15   -8.59    6.26   1-0.79496 0.26987-0.29406-0.06808-0.87410 0.95554
 -13 -15  14   30.33    4.32   1-0.78019 0.29391-0.29390-0.06822-0.88439 0.96243
 -12 -15  13   59.20    5.31   1-0.76500 0.31752-0.29357-0.06855-0.89400 0.96865
 -11 -15  12  139.76    5.97   1-0.74939 0.34070-0.29305-0.06905-0.90295 0.97420
 -10 -15  11   38.97    3.85   1-0.73338 0.36349-0.29235-0.06975-0.91126 0.97911
  -9 -15  10    8.99    3.12   1-0.71696 0.38587-0.29145-0.07064-0.91893 0.98339
  -8 -15   9   10.07    3.42   1-0.70014 0.40786-0.29035-0.07173-0.92598 0.98705
  -7 -15   8  159.84    4.94   1-0.68294 0.42944-0.28904-0.07303-0.93243 0.99010
  -6 -15   7   68.93    3.31   1-0.66533 0.45064-0.28751-0.07456-0.93828 0.99255
  -5 -15   6  173.43    4.52   1-0.64733 0.47145-0.28574-0.07632-0.94354 0.99442
  -4 -15   5  103.77    3.97   1-0.62894 0.49185-0.28372-0.07833-0.94821 0.99569
  -3 -15   4  513.90    6.53   1-0.61015 0.51186-0.28143-0.08061-0.95231 0.99639
  -2 -15   3    2.92    1.91   1-0.59096 0.53147-0.27885-0.08318-0.95583 0.99652
  -1 -15   2  161.18    3.75   1-0.57137 0.55068-0.27595-0.08608-0.95878 0.99608
   0 -15   1  410.60    5.66   1-0.55135 0.56946-0.27270-0.08932-0.96117 0.99507
   1 -15   0  148.77    3.67   1-0.53091 0.58783-0.26906-0.09295-0.96299 0.99350
   2 -15  -1   -2.91    2.89   1-0.51003 0.60575-0.26498-0.09702-0.96424 0.99136
   3 -15  -2  261.98    4.82   1-0.48870 0.62321-0.26041-0.10158-0.96493 0.98865
   4 -15  -3  130.29    4.29   1-0.46688 0.64019-0.25528-0.10670-0.96505 0.98537
   5 -15  -4  164.71    4.52   1-0.44455 0.65666-0.24950-0.11247-0.96459 0.98152
   6 -15  -5    0.67    3.17   1-0.42167 0.67259-0.24295-0.11901-0.96355 0.97708
   7 -15  -6  436.80    7.24   1-0.39819 0.68790-0.23550-0.12646-0.96191 0.97204
   8 -15  -7  214.02    5.81   1-0.37404 0.70256-0.22694-0.13500-0.95965 0.96639
   9 -15  -8    6.37    2.93   1-0.34913 0.71644-0.21705-0.14489-0.95674 0.96009
  10 -15  -9   -5.52    4.98   1-0.32333 0.72944-0.20546-0.15647-0.95315 0.95310
  11 -15 -10   42.51    4.82   1-0.29645 0.74137-0.19170-0.17022-0.94879 0.94535
  12 -15 -11   39.29    5.03   1-0.26823 0.75194-0.17509-0.18682-0.94354 0.93670
  13 -15 -12    0.29    6.08   1-0.23821 0.76072-0.15460-0.20730-0.93718 0.92694
  14 -15 -13   25.57    5.17   1-0.20572 0.76703-0.12867-0.23322-0.92929 0.91566
  15 -15 -14   55.38    6.16   1-0.16950 0.76962-0.09473-0.26716-0.91904 0.90202
  16 -15 -15    9.18    5.33   1-0.12724 0.76615-0.04840-0.31348-0.90460 0.88418
  17 -15 -16   -5.93    7.15   1-0.07410 0.75181 0.01826-0.38013-0.88152 0.85770
  18 -14 -17   -2.93    9.71   1 0.12280 0.59372 0.32996-0.66768-0.72442 0.69721
  17 -14 -16    2.33    7.26   1-0.02746 0.70518 0.13003-0.46776-0.85150 0.82769
  16 -14 -15   -0.72    6.48   1-0.10757 0.74650 0.01463-0.35238-0.89693 0.87652
  15 -14 -14    1.67    7.41   1-0.16097 0.76110-0.05615-0.28160-0.91818 0.90116
  14 -14 -13    7.27    4.10   1-0.20242 0.76374-0.10329-0.23447-0.93066 0.91704
  13 -14 -12   -3.43    6.02   1-0.23761 0.76013-0.13683-0.20094-0.93926 0.92902
  12 -14 -11  170.07    6.88   1-0.26910 0.75282-0.16191-0.17586-0.94577 0.93894
  11 -14 -10    6.19    4.48   1-0.29818 0.74311-0.18142-0.15637-0.95098 0.94754
  10 -14  -9   57.50    4.25   1-0.32556 0.73169-0.19704-0.14076-0.95523 0.95519
   9 -14  -8    3.49    3.89   1-0.35167 0.71899-0.20984-0.12796-0.95870 0.96205
   8 -14  -7  135.21    4.74   1-0.37677 0.70528-0.22054-0.11727-0.96149 0.96824
   7 -14  -6   25.60    2.98   1-0.40101 0.69074-0.22961-0.10821-0.96365 0.97379
   6 -14  -5   44.30    2.87   1-0.42455 0.67547-0.23739-0.10044-0.96520 0.97874
   5 -14  -4   52.22    3.18   1-0.44745 0.65957-0.24413-0.09370-0.96617 0.98310
   4 -14  -3 5283.52   28.21   1-0.46978 0.64309-0.25001-0.08783-0.96657 0.98690
   3 -14  -2   91.22    3.30   1-0.49158 0.62610-0.25518-0.08267-0.96641 0.99013
   2 -14  -1   15.35    2.00   1-0.51289 0.60861-0.25973-0.07813-0.96569 0.99280
   1 -14   0   11.84    1.90   1-0.53375 0.59066-0.26375-0.07412-0.96441 0.99492
   0 -14   1  821.61    8.08   1-0.55415 0.57226-0.26732-0.07056-0.96257 0.99647
  -1 -14   2    8.45    1.89   1-0.57412 0.55344-0.27047-0.06741-0.96017 0.99747
  -2 -14   3   35.97    2.29   1-0.59368 0.53420-0.27327-0.06463-0.95721 0.99790
  -3 -14   4   97.15    3.42   1-0.61283 0.51455-0.27573-0.06217-0.95368 0.99777
  -4 -14   5 5429.90   28.62   1-0.63158 0.49450-0.27790-0.06002-0.94959 0.99708
  -5 -14   6    3.43    3.79   1-0.64994 0.47406-0.27979-0.05814-0.94492 0.99580
  -6 -14   7   37.25    2.88   1-0.66790 0.45322-0.28142-0.05651-0.93968 0.99395
  -7 -14   8   19.87    2.79   1-0.68548 0.43199-0.28282-0.05512-0.93384 0.99151
  -8 -14   9  167.87    5.05   1-0.70265 0.41037-0.28400-0.05395-0.92741 0.98848
  -9 -14  10    8.39    2.77   1-0.71944 0.38836-0.28496-0.05300-0.92038 0.98484
 -10 -14  11  164.06    5.84   1-0.73583 0.36594-0.28572-0.05224-0.91273 0.98058
 -11 -14  12   35.85    4.84   1-0.75182 0.34314-0.28629-0.05168-0.90445 0.97570
 -12 -14  13  279.35    7.90   1-0.76740 0.31991-0.28667-0.05131-0.89553 0.97017
 -13 -14  14    2.02    5.70   1-0.78257 0.29628-0.28687-0.05112-0.88595 0.96399
 -14 -14  15   14.19    4.37   1-0.79731 0.27223-0.28689-0.05111-0.87569 0.95713
 -15 -14  16    6.74    4.67   1-0.81163 0.24774-0.28674-0.05127-0.86474 0.94957
 -16 -14  17   -4.00    6.91   1-0.82549 0.22281-0.28641-0.05160-0.85307 0.94130
 -17 -14  18   -4.70    6.79   1-0.83892 0.19743-0.28592-0.05211-0.84067 0.93229
 -18 -14  19   36.87    7.28   1-0.85186 0.17158-0.28525-0.05278-0.82749 0.92251
 -18 -13  19   20.37    7.21   1-0.85410 0.17383-0.27788-0.03602-0.82900 0.92402
 -17 -13  18   -5.41    7.95   1-0.84118 0.19970-0.27869-0.03520-0.84213 0.93375
 -16 -13  17    7.88    4.67   1-0.82779 0.22511-0.27934-0.03454-0.85449 0.94272
 -15 -13  16   14.58    4.73   1-0.81394 0.25006-0.27981-0.03406-0.86612 0.95095
 -14 -13  15    0.00    5.80   1-0.79965 0.27457-0.28012-0.03374-0.87703 0.95847
 -13 -13  14    6.35    3.84   1-0.78493 0.29865-0.28026-0.03360-0.88725 0.96529
 -12 -13  13   28.03    4.69   1-0.76979 0.32231-0.28022-0.03363-0.89679 0.97144
 -11 -13  12  315.45    8.00   1-0.75424 0.34557-0.28000-0.03384-0.90568 0.97694
 -10 -13  11   12.36    3.46   1-0.73829 0.36841-0.27960-0.03423-0.91393 0.98179
  -9 -13  10    7.82    2.71   1-0.72194 0.39086-0.27900-0.03482-0.92156 0.98602
  -8 -13   9   32.03    3.06   1-0.70519 0.41291-0.27821-0.03560-0.92857 0.98963
  -7 -13   8  112.72    3.88   1-0.68805 0.43458-0.27721-0.03659-0.93497 0.99265
  -6 -13   7   15.93    2.40   1-0.67052 0.45585-0.27599-0.03781-0.94079 0.99507
  -5 -13   6  193.24    4.37   1-0.65260 0.47673-0.27453-0.03925-0.94602 0.99690
  -4 -13   5   23.83    2.93   1-0.63430 0.49722-0.27282-0.04096-0.95067 0.99816
  -3 -13   4 1506.94   14.33   1-0.61559 0.51732-0.27083-0.04294-0.95475 0.99885
  -2 -13   3    8.98    1.77   1-0.59649 0.53701-0.26855-0.04521-0.95827 0.99897
  -1 -13   2   40.60    2.21   1-0.57698 0.55630-0.26593-0.04783-0.96123 0.99854
   0 -13   1   12.47    1.77   1-0.55706 0.57518-0.26293-0.05081-0.96364 0.99755
   1 -13   0   47.19    2.31   1-0.53671 0.59363-0.25952-0.05422-0.96549 0.99600
   2 -13  -1    2.41    1.67   1-0.51591 0.61163-0.25563-0.05810-0.96679 0.99391
   3 -13  -2  958.93    9.88   1-0.49465 0.62917-0.25117-0.06255-0.96755 0.99127
   4 -13  -3  900.01    9.10   1-0.47289 0.64621-0.24606-0.06765-0.96776 0.98808
   5 -13  -4  467.89    6.26   1-0.45059 0.66271-0.24016-0.07354-0.96742 0.98435
   6 -13  -5    4.70    2.15   1-0.42769 0.67861-0.23330-0.08039-0.96652 0.98006
   7 -13  -6   79.23    3.56   1-0.40413 0.69385-0.22525-0.08843-0.96507 0.97521
   8 -13  -7    0.36    2.57   1-0.37979 0.70832-0.21568-0.09800-0.96303 0.96978
   9 -13  -8    2.77    2.82   1-0.35452 0.72184-0.20412-0.10955-0.96040 0.96375
  10 -13  -9   77.45    4.32   1-0.32807 0.73419-0.18986-0.12379-0.95709 0.95705
  11 -13 -10  302.79    7.79   1-0.30004 0.74496-0.17183-0.14182-0.95300 0.94956
  12 -13 -11  215.03    7.18   1-0.26974 0.75346-0.14824-0.16540-0.94785 0.94101
  13 -13 -12   12.38    3.94   1-0.23588 0.75840-0.11596-0.19768-0.94100 0.93077
  14 -13 -13   -2.72    5.75   1-0.19574 0.75706-0.06903-0.24460-0.93079 0.91716
  15 -13 -14    4.25    7.17   1-0.14269 0.74282 0.00516-0.31878-0.91209 0.89507
  16 -13 -15   -0.71    4.71   1-0.05714 0.69606 0.13653-0.45014-0.86560 0.84518
  17 -13 -16    0.38    7.12   1 0.13163 0.54609 0.39137-0.70497-0.69841 0.67460
  18 -13 -17   62.39    7.60   1 0.55899 0.15753 0.67388-0.98747-0.10847 0.08126
  18 -12 -17   -6.89    8.72   1 0.88840-0.17187 0.41020-0.69966 0.65042-0.67762
  17 -12 -16   -6.39    7.14   1 0.72118-0.04345 0.66955-0.95901 0.23590-0.25970
  16 -12 -15    3.13    6.46   1 0.16891 0.47002 0.48093-0.77040-0.63586 0.61545
  15 -12 -14   27.97    5.21   1-0.08889 0.68902 0.13769-0.42718-0.88049 0.86348
  14 -12 -13    0.00    5.72   1-0.18018 0.74151-0.01265-0.27684-0.92695 0.91333
  13 -12 -12    3.00    3.50   1-0.23181 0.75434-0.08855-0.20095-0.94210 0.93187
  12 -12 -11   24.03    4.75   1-0.27000 0.75373-0.13362-0.15589-0.94975 0.94292
  11 -12 -10  452.16    8.96   1-0.30215 0.74708-0.16345-0.12606-0.95482 0.95139
  10 -12  -9   -1.26    4.48   1-0.33102 0.73715-0.18471-0.10482-0.95867 0.95863
   9 -12  -8   11.68    2.67   1-0.35786 0.72519-0.20066-0.08888-0.96173 0.96509
   8 -12  -7    7.77    2.64   1-0.38329 0.71182-0.21309-0.07645-0.96418 0.97093
   7 -12  -6   59.84    3.19   1-0.40767 0.69740-0.22307-0.06648-0.96606 0.97620
   6 -12  -5   -1.30    2.76   1-0.43122 0.68215-0.23125-0.05831-0.96741 0.98095
   5 -12  -4  110.07    3.49   1-0.45405 0.66619-0.23807-0.05149-0.96822 0.98516
   4 -12  -3   87.31    3.35   1-0.47628 0.64961-0.24384-0.04574-0.96851 0.98884
   3 -12  -2  267.93    4.35   1-0.49797 0.63250-0.24876-0.04083-0.96827 0.99199
   2 -12  -1    0.21    2.13   1-0.51915 0.61488-0.25298-0.03661-0.96749 0.99461
   1 -12   0    3.90    1.45   1-0.53987 0.59679-0.25663-0.03297-0.96618 0.99669
   0 -12   1   27.30    1.89   1-0.56015 0.57828-0.25979-0.02982-0.96433 0.99824
  -1 -12   2    4.37    1.54   1-0.57999 0.55931-0.26252-0.02710-0.96193 0.99923
  -2 -12   3    8.90    1.55   1-0.59942 0.53995-0.26488-0.02475-0.95898 0.99968
  -3 -12   4   11.69    2.05   1-0.61846 0.52019-0.26691-0.02273-0.95548 0.99957
  -4 -12   5    5.37    2.37   1-0.63709 0.50002-0.26864-0.02100-0.95141 0.99890
  -5 -12   6    2.13    2.82   1-0.65534 0.47947-0.27011-0.01954-0.94678 0.99767
  -6 -12   7   11.91    2.10   1-0.67320 0.45853-0.27133-0.01833-0.94158 0.99586
  -7 -12   8   18.29    2.58   1-0.69067 0.43721-0.27232-0.01735-0.93579 0.99347
  -8 -12   9    2.82    3.33   1-0.70776 0.41549-0.27310-0.01658-0.92942 0.99049
  -9 -12  10    2.71    3.55   1-0.72446 0.39339-0.27367-0.01602-0.92244 0.98690
 -10 -12  11   -3.81    4.43   1-0.74077 0.37090-0.27405-0.01564-0.91485 0.98271
 -11 -12  12  212.60    6.99   1-0.75668 0.34800-0.27425-0.01545-0.90663 0.97789
 -12 -12  13   18.31    4.31   1-0.77219 0.32471-0.27427-0.01544-0.89778 0.97243
 -13 -12  14    4.40    5.07   1-0.78729 0.30101-0.27412-0.01561-0.88828 0.96632
 -14 -12  15    4.48    5.79   1-0.80197 0.27690-0.27379-0.01594-0.87810 0.95954
 -15 -12  16   18.15    4.66   1-0.81623 0.25236-0.27330-0.01644-0.86723 0.95207
 -16 -12  17    4.91    6.10   1-0.83005 0.22737-0.27265-0.01710-0.85565 0.94388
 -17 -12  18   -3.03    6.74   1-0.84342 0.20194-0.27183-0.01793-0.84334 0.93496
 -18 -12  19   -4.08    9.40   1-0.85631 0.17605-0.27084-0.01892-0.83025 0.92528
 -18 -11  19   35.51    6.41   1-0.85851 0.17823-0.26419-0.00144-0.83125 0.92627
 -17 -11  18    2.99    7.35   1-0.84563 0.20416-0.26537-0.00025-0.84427 0.93590
 -16 -11  17    4.84    6.53   1-0.83230 0.22963-0.26640 0.00078-0.85654 0.94477
 -15 -11  16   49.46    5.51   1-0.81851 0.25464-0.26726 0.00166-0.86807 0.95291
 -14 -11  15   20.86    4.42   1-0.80430 0.27922-0.26797 0.00237-0.87889 0.96033
 -13 -11  14   -1.35    5.00   1-0.78965 0.30338-0.26852 0.00293-0.88902 0.96706
 -12 -11  13   51.32    4.64   1-0.77459 0.32713-0.26890 0.00332-0.89847 0.97313
 -11 -11  12  270.34    6.98   1-0.75914 0.35047-0.26913 0.00356-0.90728 0.97854
 -10 -11  11   25.99    3.53   1-0.74328 0.37341-0.26918 0.00362-0.91545 0.98331
  -9 -11  10   14.26    2.73   1-0.72703 0.39596-0.26906 0.00351-0.92299 0.98746
  -8 -11   9   29.20    2.90   1-0.71039 0.41812-0.26876 0.00322-0.92993 0.99100
  -7 -11   8  145.74    4.12   1-0.69337 0.43990-0.26828 0.00274-0.93626 0.99394
  -6 -11   7   46.39    2.62   1-0.67596 0.46130-0.26759 0.00206-0.94201 0.99629
  -5 -11   6   71.22    2.88   1-0.65818 0.48231-0.26669 0.00117-0.94717 0.99806
  -4 -11   5  198.68    3.91   1-0.64001 0.50295-0.26555 0.00004-0.95176 0.99926
  -3 -11   4  600.48    5.90   1-0.62146 0.52319-0.26417-0.00133-0.95579 0.99989
  -2 -11   3   12.90    1.55   1-0.60252 0.54305-0.26250-0.00299-0.95926 0.99996
  -1 -11   2    0.42    1.48   1-0.58318 0.56252-0.26053-0.00496-0.96217 0.99948
   0 -11   1  111.69    2.70   1-0.56344 0.58158-0.25820-0.00728-0.96454 0.99846
   1 -11   0    5.61    1.66   1-0.54328 0.60021-0.25546-0.01000-0.96637 0.99689
   2 -11  -1   14.71    1.68   1-0.52270 0.61842-0.25225-0.01321-0.96767 0.99479
   3 -11  -2  532.52    5.63   1-0.50164 0.63618-0.24846-0.01699-0.96844 0.99217
   4 -11  -3   33.01    2.46   1-0.48009 0.65343-0.24398-0.02146-0.96870 0.98903
   5 -11  -4  152.35    3.68   1-0.45800 0.67013-0.23862-0.02682-0.96844 0.98538
   6 -11  -5   23.07    2.19   1-0.43529 0.68623-0.23213-0.03330-0.96768 0.98123
   7 -11  -6    2.29    3.42   1-0.41187 0.70160-0.22413-0.04128-0.96644 0.97659
   8 -11  -7   11.13    2.55   1-0.38754 0.71608-0.21406-0.05135-0.96472 0.97147
   9 -11  -8    2.04    2.65   1-0.36205 0.72937-0.20095-0.06445-0.96253 0.96588
  10 -11  -9   32.99    3.59   1-0.33484 0.74097-0.18314-0.08225-0.95982 0.95978
  11 -11 -10  127.82    5.58   1-0.30485 0.74978-0.15744-0.10794-0.95640 0.95296
  12 -11 -11   41.79    4.66   1-0.26951 0.75324-0.11687-0.14850-0.95146 0.94463
  13 -11 -12    4.28    5.35   1-0.22108 0.74361-0.04300-0.22236-0.94106 0.93083
  14 -11 -13    4.95    5.75   1-0.12481 0.68614 0.12884-0.39420-0.89746 0.88384
  15 -11 -14    5.06    7.38   1 0.28434 0.31580 0.62599-0.89133-0.46074 0.44372
  16 -11 -15   -2.40    6.77   1 0.84105-0.20211 0.51719-0.78252 0.58513-0.60554
  17 -11 -16   -1.48    6.51   1 0.89288-0.21515 0.28798-0.55331 0.77090-0.79471
  18 -11 -17   28.03    6.33   1 0.90394-0.18740 0.19428-0.45960 0.80617-0.83337
  18 -10 -17    4.55    5.40   1 0.89475-0.17821 0.10456-0.34575 0.84609-0.87329
  17 -10 -16   -1.10    6.63   1 0.88535-0.20761 0.13186-0.37306 0.85092-0.87473
  16 -10 -15    6.09    6.48   1 0.87716-0.23821 0.18153-0.42273 0.84548-0.86589
  15 -10 -14   30.26    5.68   1 0.86771-0.26757 0.30437-0.54559 0.79692-0.81393
  14 -10 -13   -4.87    6.01   1 0.61777-0.05642 0.74855-0.98977 0.12732-0.14093
  13 -10 -12    3.42    5.03   1-0.17032 0.69286 0.09691-0.33814-0.91918 0.90896
  12 -10 -11   39.77    4.20   1-0.26677 0.75051-0.09339-0.14784-0.95281 0.94599
  11 -10 -10   23.12    3.95   1-0.30903 0.75398-0.15716-0.08409-0.95753 0.95410
  10 -10  -9   29.59    3.27   1-0.34042 0.74656-0.18894-0.05231-0.96010 0.96006
   9 -10  -8    9.03    2.54   1-0.36775 0.73510-0.20812-0.03315-0.96229 0.96565
   8 -10  -7  119.70    4.24   1-0.39305 0.72159-0.22103-0.02024-0.96421 0.97097
   7 -10  -6  372.13    5.95   1-0.41708 0.70682-0.23036-0.01092-0.96581 0.97596
   6 -10  -5   -1.98    2.93   1-0.44020 0.69115-0.23743-0.00386-0.96701 0.98056
   5 -10  -4   16.81    1.97   1-0.46263 0.67477-0.24298 0.00168-0.96778 0.98472
   4 -10  -3  637.52    6.16   1-0.48447 0.65780-0.24743 0.00612-0.96807 0.98840
   3 -10  -2  106.73    2.72   1-0.50579 0.64032-0.25107 0.00975-0.96787 0.99160
   2 -10  -1    3.34    1.40   1-0.52663 0.62237-0.25407 0.01274-0.96716 0.99428
   1 -10   0  238.57    3.51   1-0.54704 0.60398-0.25656 0.01522-0.96593 0.99645
   0 -10   1  146.51    2.85   1-0.56703 0.58517-0.25863 0.01728-0.96416 0.99808
  -1 -10   2  300.14    3.86   1-0.58662 0.56596-0.26034 0.01899-0.96186 0.99917
  -2 -10   3   34.97    1.88   1-0.60582 0.54636-0.26175 0.02039-0.95901 0.99972
  -3 -10   4  103.92    2.70   1-0.62464 0.52638-0.26289 0.02152-0.95561 0.99971
  -4 -10   5  845.06    8.75   1-0.64307 0.50601-0.26379 0.02241-0.95165 0.99914
  -5 -10   6   33.57    2.28   1-0.66114 0.48527-0.26447 0.02309-0.94712 0.99801
  -6 -10   7    0.93    2.81   1-0.67884 0.46417-0.26495 0.02356-0.94202 0.99630
  -7 -10   8  555.48    7.09   1-0.69615 0.44268-0.26524 0.02384-0.93633 0.99401
  -8 -10   9   56.03    3.32   1-0.71309 0.42083-0.26536 0.02395-0.93006 0.99114
  -9 -10  10   20.97    2.96   1-0.72965 0.39860-0.26531 0.02389-0.92318 0.98766
 -10 -10  11   67.09    3.84   1-0.74584 0.37598-0.26509 0.02367-0.91570 0.98356
 -11 -10  12   41.26    4.19   1-0.76163 0.35297-0.26473 0.02329-0.90759 0.97885
 -12 -10  13   54.57    4.61   1-0.77703 0.32957-0.26421 0.02276-0.89884 0.97349
 -13 -10  14    3.58    3.52   1-0.79204 0.30577-0.26354 0.02208-0.88944 0.96749
 -14 -10  15    0.00    5.88   1-0.80663 0.28157-0.26272 0.02126-0.87936 0.96081
 -15 -10  16   64.33    6.18   1-0.82079 0.25693-0.26175 0.02028-0.86860 0.95344
 -16 -10  17    4.44    6.85   1-0.83454 0.23187-0.26064 0.01916-0.85713 0.94537
[truncated: 1,776,486 more chars]
