# Supplementary material for: Synthesis and structure of penta­kis­(2-aminopyridinium) nona­vanado(V)tellurate(VI)
Source: Acta Crystallogr E Crystallogr Commun. 2024 Nov 8;80(Pt 12):1255–8. doi: 10.1107/S2056989024010533 (PMC11789193; doi:10.1107/S2056989024010533)
Supplement: Supplementary file 2 [file e-80-01255-Isup3.hkl]

data_I                                                                          
_shelx_title ' new in P 2/c'                                                    
_shelx_refln_list_code          4                                               
_shelx_F_calc_maximum      618.76                                               
_exptl_crystal_F_000      2952.00                                               
_reflns_d_resolution_high  0.5976                                               
                                                                                
loop_                                                                           
 _space_group_symop_operation_xyz                                               
 'x, y, z'                                                                      
 '-x, y+1/2, -z+1/2'                                                            
 '-x, -y, -z'                                                                   
 'x, -y-1/2, z-1/2'                                                             
                                                                                
_cell_length_a    11.6613                                                       
_cell_length_b    23.2512                                                       
_cell_length_c    19.6022                                                       
_cell_angle_alpha  90.000                                                       
_cell_angle_beta  122.530                                                       
_cell_angle_gamma  90.000                                                       
                                                                                
_shelx_F_squared_multiplier     1.000                                           
                                                                                
loop_                                                                           
 _refln_index_h                                                                 
 _refln_index_k                                                                 
 _refln_index_l                                                                 
 _refln_F_squared_calc                                                          
 _refln_F_squared_meas                                                          
 _refln_F_squared_sigma                                                         
 _refln_observed_status                                                         
   2   0   0      12250.78      16714.74       133.99 o                         
   3   0   0       8790.80      10445.95       126.54 o                         
   4   0   0         77.89        767.35        70.05 o                         
   5   0   0        671.80        756.05        80.89 o                         
   6   0   0       1021.40        943.59        87.22 o                         
   7   0   0     108089.38     115102.01       901.56 o                         
   8   0   0        486.54        661.15       110.72 o                         
   9   0   0       3508.11       3924.86       181.22 o                         
  10   0   0       1302.43       1327.27       152.29 o                         
  11   0   0       2978.60       3301.22       207.88 o                         
  12   0   0       8256.45       8521.25       307.30 o                         
  13   0   0          9.23        199.29       240.42 o                         
  14   0   0        175.28        550.88       190.71 o                         
  15   0   0         51.99       -130.15       320.86 o                         
  16   0   0         33.81       -197.03       331.70 o                         
   2   1   0      17064.09      20581.40       232.73 o                         
   3   1   0        491.87        754.96        60.10 o                         
   4   1   0       8305.26      11856.57       265.05 o                         
   5   1   0      12552.83      13310.57       153.20 o                         
   6   1   0         13.43        -37.06        76.53 o                         
   7   1   0         89.97        113.94       119.22 o                         
   8   1   0      14657.49      15316.93       192.36 o                         
   9   1   0        582.75        629.41        93.99 o                         
  10   1   0        119.44        291.10        96.33 o                         
  11   1   0         85.49        230.73       119.74 o                         
  12   1   0       3688.28       3703.95       206.98 o                         
  13   1   0          1.36        -62.91       177.29 o                         
  14   1   0         25.87          7.38       195.72 o                         
  15   1   0       1236.20       1102.90       171.98 o                         
  16   1   0         10.52        -64.72       231.75 o                         
   1   2   0        464.54        655.53        26.04 o                         
   2   2   0        600.83        656.66        51.07 o                         
   3   2   0     145848.47     164016.06       672.90 o                         
   4   2   0      77047.62      84355.27       564.44 o                         
   5   2   0      18976.07      22549.51       239.06 o                         
   6   2   0       1024.43       1228.75        96.26 o                         
   7   2   0          2.13         79.54       112.07 o                         
   8   2   0         65.28       -177.15       177.15 o                         
   9   2   0        283.03        344.81       125.18 o                         
  10   2   0        805.98        531.45       145.52 o                         
  11   2   0       3328.22       3679.92       220.98 o                         
  12   2   0       1326.56       1245.47       211.04 o                         
  13   2   0        645.62        526.48       189.80 o                         
  14   2   0         17.71        191.61       260.75 o                         
  15   2   0        247.63       -130.60       324.02 o                         
  16   2   0          7.74        292.39       339.84 o                         
   1   3   0      18043.52      16686.24       117.50 o                         
   2   3   0       1312.53       1931.54        55.36 o                         
   3   3   0      42808.00      42954.24       359.27 o                         
   4   3   0     172022.70     180283.09       828.35 o                         
   5   3   0       4131.51       5319.00       138.29 o                         
   6   3   0       2624.48       3491.47       124.73 o                         
   7   3   0       1433.79       1634.57       125.18 o                         
   8   3   0      10853.24      11118.39       236.80 o                         
   9   3   0       1095.95        177.60       206.98 o                         
  10   3   0        110.63        114.33       197.03 o                         
  11   3   0       8042.19       7508.07       284.25 o                         
  12   3   0          9.64         42.48       192.06 o                         
  13   3   0         86.94        147.32       255.78 o                         
  14   3   0        239.18        332.61       194.32 o                         
  15   3   0         38.89        114.79       300.52 o                         
  16   3   0        221.62        430.22       235.90 o                         
   0   4   0     130306.81     121948.92       427.96 o                         
   1   4   0         21.03        102.19        49.26 o                         
   2   4   0        363.48       1108.08       107.10 o                         
   3   4   0       7294.49       6931.43       117.50 o                         
   4   4   0      71926.29      85508.55       587.94 o                         
   5   4   0      66504.23      74894.03       614.60 o                         
   6   4   0        154.26        162.24        81.34 o                         
   7   4   0       8437.83       7878.18       193.42 o                         
   8   4   0         84.05         29.83       166.76 o                         
   9   4   0       1056.61       1132.04       136.48 o                         
  10   4   0         29.21         53.33       132.86 o                         
  11   4   0       1686.64       1917.91       215.56 o                         
  12   4   0       6112.25       5793.51       296.00 o                         
  13   4   0          2.03       -275.67       275.67 o                         
  14   4   0        442.06        741.59       207.43 o                         
  15   4   0         19.50          0.00       302.78 o                         
  16   4   0       1166.50        863.60       283.35 o                         
   1   5   0       5242.21       7169.43        67.74 o                         
   2   5   0        153.84        162.91        35.63 o                         
   3   5   0        247.40        133.77        57.84 o                         
   4   5   0         33.17        177.60        83.15 o                         
   5   5   0      61126.15      68480.04       596.98 o                         
   6   5   0        354.10        594.72        88.57 o                         
   7   5   0       1795.84       2091.00       129.25 o                         
   8   5   0        772.12        970.71       139.64 o                         
   9   5   0         34.19         30.28       120.21 o                         
  10   5   0          1.87        -78.18       182.12 o                         
  11   5   0       1561.25       1549.61       194.77 o                         
  12   5   0       4911.48       4745.98       272.05 o                         
  13   5   0        338.13        175.79       206.52 o                         
  14   5   0        331.39        223.70       279.28 o                         
  15   5   0        308.64          0.00       325.38 o                         
  16   5   0        347.51        526.03       251.26 o                         
   0   6   0         72.21        258.04        51.07 o                         
   1   6   0      23285.17      27866.87       190.03 o                         
   2   6   0         19.35         60.18        34.64 o                         
   3   6   0      44839.71      41853.84       389.10 o                         
   4   6   0      73764.08      74404.16       576.19 o                         
   5   6   0       9676.78      11765.98       189.80 o                         
   6   6   0       1030.95       1912.94       111.62 o                         
   7   6   0        191.06        266.18       111.17 o                         
   8   6   0      37605.71      38375.02       428.86 o                         
   9   6   0        515.51        184.38       190.71 o                         
  10   6   0        591.90        520.15       153.20 o                         
  11   6   0       1780.22       1820.75       195.23 o                         
  12   6   0        193.53        -12.20       272.05 o                         
  13   6   0       2541.96       2105.91       235.90 o                         
  14   6   0        122.89         75.02       267.53 o                         
  15   6   0       2894.54       3364.49       289.22 o                         
  16   6   0        327.09        287.87       292.39 o                         
   1   7   0       3926.46       4311.00       156.59 o                         
   2   7   0        435.95        673.23        43.14 o                         
   3   7   0      13006.86      12978.92       166.30 o                         
   4   7   0      57821.43      60177.52       532.80 o                         
   5   7   0        123.82        570.31        88.12 o                         
   6   7   0         38.93        104.39        92.19 o                         
   7   7   0       2298.11       2474.67       142.80 o                         
   8   7   0       2877.04       3307.09       186.19 o                         
   9   7   0       8443.73       8203.56       246.29 o                         
  10   7   0         10.88        -19.88       183.48 o                         
  11   7   0        921.57        904.28       179.41 o                         
  12   7   0        884.32       1179.94       194.32 o                         
  13   7   0         26.91        166.76       258.95 o                         
  14   7   0          0.12        -75.92       282.90 o                         
  15   7   0        422.64         92.64       262.11 o                         
  16   7   0       3758.51       3110.96       354.30 o                         
   0   8   0     124504.38     120269.17       604.21 o                         
   1   8   0        432.49        245.08        40.09 o                         
   2   8   0        795.35        922.76        46.65 o                         
   3   8   0       4861.55       5637.60       120.21 o                         
   4   8   0       1201.83       1404.09        90.83 o                         
   5   8   0       1505.12       1772.85       104.84 o                         
   6   8   0        208.89        166.30        93.09 o                         
   7   8   0      11828.56      12783.24       244.03 o                         
   8   8   0         10.38       -222.34       222.34 o                         
   9   8   0       2035.19       1789.57       192.06 o                         
  10   8   0         16.21        107.10       131.51 o                         
  11   8   0         11.71       -224.15       224.15 o                         
  12   8   0          0.75        265.27       184.38 o                         
  13   8   0         39.71        224.60       276.57 o                         
  14   8   0        124.26         91.74       287.42 o                         
  15   8   0          4.05       -339.39       363.79 o                         
  16   8   0         42.57         37.06       442.42 o                         
   1   9   0       8746.30       7816.71        92.66 o                         
   2   9   0        274.18        644.23        68.01 o                         
   3   9   0        191.52         86.77        62.82 o                         
   4   9   0        541.86        354.75        78.18 o                         
   5   9   0       7219.22       7680.70       172.63 o                         
   6   9   0        448.84        420.73        95.35 o                         
   7   9   0       1588.34       1771.50       134.67 o                         
   8   9   0       2444.70       2369.38       190.71 o                         
   9   9   0      13414.80      13133.92       307.75 o                         
  10   9   0          0.20        140.09       133.77 o                         
  11   9   0        109.54        511.11       151.84 o                         
  12   9   0       1619.39       2053.94       229.57 o                         
  13   9   0        116.98        113.43       277.02 o                         
  14   9   0         68.84        216.01       281.54 o                         
  15   9   0         25.70       -379.15       379.15 o                         
  16   9   0       3485.36       3928.02       336.67 o                         
   0  10   0       1008.92        880.78        72.31 o                         
   1  10   0      10915.88      10927.84       145.06 o                         
   2  10   0        946.36       1051.11        54.31 o                         
   3  10   0        167.01         72.76        94.00 o                         
   4  10   0       4541.11       4651.08       133.31 o                         
   5  10   0        202.85        313.18        98.52 o                         
   6  10   0         58.57        608.73        99.42 o                         
   7  10   0       1862.93       1833.41       139.64 o                         
   8  10   0      40171.46      39296.46       455.53 o                         
   9  10   0       2759.16       2622.45       192.51 o                         
  10  10   0         70.09         84.51       198.84 o                         
  11  10   0        309.62        314.98       166.30 o                         
  12  10   0         39.97         97.61       209.69 o                         
  13  10   0        420.36        474.51       206.98 o                         
  14  10   0         95.61        307.30       197.49 o                         
  15  10   0       3920.31       3664.10       321.31 o                         
   1  11   0        472.48        250.18        51.20 o                         
   2  11   0       1588.00       1923.32        66.90 o                         
   3  11   0        949.02       1006.86        85.41 o                         
   4  11   0       4768.05       4656.95       141.45 o                         
   5  11   0        278.96        453.72        97.16 o                         
   6  11   0        154.33        210.14        94.45 o                         
   7  11   0       3596.26       3310.71       163.14 o                         
   8  11   0        465.46        413.05       150.94 o                         
   9  11   0       3665.11       3420.07       207.88 o                         
  10  11   0        258.45        505.69       136.03 o                         
  11  11   0       1102.89       1217.45       189.80 o                         
  12  11   0       3172.38       3321.55       282.45 o                         
  13  11   0        288.05          0.00       305.04 o                         
  14  11   0        178.71         79.99       208.33 o                         
  15  11   0         80.50       -228.22       361.98 o                         
   0  12   0      10260.37       9291.31       158.17 o                         
   1  12   0         40.70        100.43        76.60 o                         
   2  12   0        539.19        781.42        59.81 o                         
   3  12   0        123.62        201.10        84.96 o                         
   4  12   0      20837.57      21570.67       274.31 o                         
   5  12   0      20571.07      19679.87       279.28 o                         
   6  12   0        106.99         21.69       134.22 o                         
   7  12   0       1187.90        974.77       129.70 o                         
   8  12   0         38.70        311.82       133.31 o                         
   9  12   0        235.61        691.43       143.71 o                         
  10  12   0         24.18        291.48       137.38 o                         
  11  12   0       3604.20       3516.78       235.90 o                         
  12  12   0      13258.20      12461.48       385.48 o                         
  13  12   0        238.32        281.54       288.32 o                         
  14  12   0         26.30        267.08       191.61 o                         
  15  12   0          5.48        470.89       229.12 o                         
   1  13   0       2366.66       2255.71       116.59 o                         
   2  13   0         88.12        255.71        56.05 o                         
   3  13   0       1862.21       1786.41       108.91 o                         
   4  13   0      38603.94      35257.28       357.91 o                         
   5  13   0       2882.23       2692.94       145.06 o                         
   6  13   0        377.54        530.09       104.39 o                         
   7  13   0       1332.28       1533.79       134.22 o                         
   8  13   0        302.81        311.82       134.22 o                         
   9  13   0          7.54        102.13       204.26 o                         
  10  13   0        152.69        202.46       223.70 o                         
  11  13   0       4202.75       3953.78       246.29 o                         
  12  13   0       1390.84       1047.98       249.00 o                         
  13  13   0        713.48       1000.53       224.15 o                         
  14  13   0         33.45         16.27       276.12 o                         
  15  13   0         73.72       -348.42       348.42 o                         
   0  14   0         99.19        232.73        81.80 o                         
   1  14   0        301.02        476.75        70.95 o                         
   2  14   0        362.20        386.35        59.59 o                         
   3  14   0       8346.67       7491.80       174.89 o                         
   4  14   0       4520.66       4489.29       164.50 o                         
   5  14   0        809.11        762.83       112.98 o                         
   6  14   0         33.07         31.18       147.32 o                         
   7  14   0        168.64         60.10       177.60 o                         
   8  14   0       1012.22        823.38       159.52 o                         
   9  14   0          3.26        324.92       148.23 o                         
  10  14   0          1.44       -161.33       223.24 o                         
  11  14   0        986.10        696.40       202.46 o                         
  12  14   0        670.14        998.27       220.98 o                         
  13  14   0        239.16        463.66       221.44 o                         
  14  14   0         15.56        -50.16       290.13 o                         
  15  14   0        173.42        255.78       344.36 o                         
   1  15   0       7160.09       6738.71       116.47 o                         
   2  15   0        125.01        167.42        70.69 o                         
   3  15   0       1842.89       1918.37       127.89 o                         
   4  15   0       4223.26       4056.81       162.24 o                         
   5  15   0        956.36        972.97       121.56 o                         
   6  15   0         99.43       -105.30       163.59 o                         
   7  15   0         70.71         62.36       132.41 o                         
   8  15   0       6905.13       6710.44       245.84 o                         
   9  15   0       1950.05       2237.42       197.03 o                         
  10  15   0        135.59        165.40       220.98 o                         
  11  15   0          5.13        -25.76       242.68 o                         
  12  15   0       3218.45       2578.16       279.73 o                         
  13  15   0        140.99        157.27       300.52 o                         
  14  15   0         75.36        -33.89       304.14 o                         
  15  15   0         58.87       -129.70       357.01 o                         
   0  16   0     130466.06     114106.45       869.48 o                         
   1  16   0       2534.80       3133.81        97.93 o                         
   2  16   0        608.96        908.41        99.42 o                         
   3  16   0        196.73        329.44       100.78 o                         
   4  16   0       1642.59       1907.97       141.45 o                         
   5  16   0        289.37        334.87       110.27 o                         
   6  16   0        174.54        295.55       122.02 o                         
   7  16   0      22490.95      20256.05       349.33 o                         
   8  16   0        199.75        171.73       168.11 o                         
   9  16   0        198.98        671.54       169.47 o                         
  10  16   0          0.09        -73.21       170.37 o                         
  11  16   0       1803.35       1496.73       226.41 o                         
  12  16   0       3119.27       3145.31       255.33 o                         
  13  16   0        113.47       -304.14       304.14 o                         
  14  16   0        366.83        360.63       221.44 o                         
   1  17   0      20492.10      19560.33       487.39 o                         
   2  17   0         27.49       -108.29       108.29 o                         
   3  17   0          5.40        285.16        97.16 o                         
   4  17   0       2865.71       2095.52       172.63 o                         
   5  17   0         47.97       -160.88       160.88 o                         
   6  17   0        717.04        682.84       125.63 o                         
   7  17   0        215.38        100.78       149.13 o                         
   8  17   0       7093.04       6367.89       262.56 o                         
   9  17   0       2368.45       2251.88       204.26 o                         
  10  17   0         45.87        294.65       164.50 o                         
  11  17   0        218.59        393.62       175.79 o                         
  12  17   0        323.22         43.84       276.12 o                         
  13  17   0        117.62        793.56       203.36 o                         
  14  17   0         41.72         61.01       227.76 o                         
   0  18   0         63.55        351.14       125.18 o                         
   1  18   0       1402.15       1755.87        92.02 o                         
   2  18   0        292.21        304.95        77.33 o                         
   3  18   0       4010.98       3535.76       167.66 o                         
   4  18   0      18941.49      17700.49       320.41 o                         
   5  18   0       1794.88       1657.61       149.58 o                         
   6  18   0         71.55        188.45       126.08 o                         
   7  18   0         48.64       -129.70       220.98 o                         
   8  18   0      10341.59       9602.68       300.97 o                         
   9  18   0         63.35       -251.26       251.26 o                         
  10  18   0         50.40        -51.52       266.63 o                         
  11  18   0        606.45        854.11       204.72 o                         
  12  18   0         37.21        552.69       192.06 o                         
  13  18   0        248.46        317.24       237.71 o                         
  14  18   0        120.71        106.65       332.16 o                         
   1  19   0       4516.42       4403.91       119.63 o                         
   2  19   0        369.24        488.75        79.40 o                         
   3  19   0       8552.55       8256.43       226.86 o                         
   4  19   0      14801.57      13433.09       296.45 o                         
   5  19   0       2568.55       2932.01       174.89 o                         
   6  19   0        184.47        134.22       185.28 o                         
   7  19   0       3151.84       2665.38       195.68 o                         
   8  19   0       7127.05       7324.59       270.70 o                         
   9  19   0       2426.28       2313.79       210.14 o                         
  10  19   0          2.13        -66.43       249.91 o                         
  11  19   0        669.06       1141.98       212.85 o                         
  12  19   0        366.42        420.28       208.78 o                         
  13  19   0         90.06       -336.67       336.67 o                         
  14  19   0        268.61       -199.75       356.11 o                         
   0  20   0        397.88        333.96       114.33 o                         
   1  20   0        129.02        282.48        77.23 o                         
   2  20   0        352.73        485.20        81.39 o                         
   3  20   0         56.15        267.53       154.55 o                         
   4  20   0         42.52       -248.10       248.10 o                         
   5  20   0          3.43       -176.25       205.62 o                         
   6  20   0         25.99       -109.81       198.84 o                         
   7  20   0       3745.40       3752.23       209.69 o                         
   8  20   0         67.40       -103.04       259.40 o                         
   9  20   0       1725.78       1597.96       207.88 o                         
  10  20   0        257.39          0.00       269.34 o                         
  11  20   0         17.04       -162.24       329.44 o                         
  12  20   0          6.20         15.82       279.73 o                         
  13  20   0         99.17        207.43       305.49 o                         
  14  20   0         23.48       -185.28       340.29 o                         
   1  21   0         56.33        135.05        81.95 o                         
   2  21   0        729.59        636.41        91.18 o                         
   3  21   0       8422.15       8030.48       251.26 o                         
   4  21   0       7065.66       6759.70       271.15 o                         
   5  21   0       2657.10       2709.21       192.51 o                         
   6  21   0         87.94        145.97       182.57 o                         
   7  21   0        792.07        800.79       165.85 o                         
   8  21   0        172.82         59.20       249.46 o                         
   9  21   0       1662.43       1345.34       210.14 o                         
  10  21   0        350.06       -196.58       278.83 o                         
  11  21   0       1793.32       1974.86       256.69 o                         
  12  21   0        482.55        112.07       333.51 o                         
  13  21   0          1.27       -211.95       335.32 o                         
   0  22   0       1425.17       1262.19       153.65 o                         
   1  22   0       1746.27       2248.76       233.19 o                         
   2  22   0          4.36        118.75        97.72 o                         
   3  22   0      15191.76      14937.95       320.86 o                         
   4  22   0      28689.00      27041.97       425.25 o                         
   5  22   0       1501.57       1606.55       169.92 o                         
   6  22   0          2.39         65.08       222.34 o                         
   7  22   0         36.07         69.14       209.69 o                         
   8  22   0       6975.40       6606.05       285.61 o                         
   9  22   0         86.71        120.21       274.76 o                         
  10  22   0        161.71        381.41       196.13 o                         
  11  22   0       2933.11       2922.97       291.03 o                         
  12  22   0        736.70       1282.07       221.44 o                         
  13  22   0         12.86       -355.65       355.65 o                         
   1  23   0       2994.05       3022.60       244.26 o                         
   2  23   0       1015.92        834.57       103.20 o                         
   3  23   0       4066.33       4258.82       215.56 o                         
   4  23   0       4093.76       3305.28       238.61 o                         
   5  23   0       2656.79       2457.95       200.20 o                         
   6  23   0        181.81        328.09       154.55 o                         
   7  23   0        433.63          0.00       269.34 o                         
   8  23   0       2792.69       2034.96       235.90 o                         
   9  23   0       1548.80       1489.95       204.72 o                         
  10  23   0        139.38        163.14       271.60 o                         
  11  23   0        403.14        582.97       236.80 o                         
  12  23   0        259.27        134.67       336.22 o                         
  13  23   0         50.76        157.27       231.83 o                         
   0  24   0      29813.16      28728.50       430.67 o                         
   1  24   0       1134.07       1272.76       120.52 o                         
   2  24   0        248.76        446.52        94.58 o                         
   3  24   0          9.18       -185.28       214.21 o                         
   4  24   0       4863.98       5137.79       238.16 o                         
   5  24   0       2198.41       2091.90       194.32 o                         
   6  24   0         39.86        -47.00       218.73 o                         
   7  24   0       9198.91       9004.80       320.41 o                         
   8  24   0        271.53        237.25       307.75 o                         
   9  24   0         36.93        327.64       187.54 o                         
  10  24   0          8.35       -107.10       277.02 o                         
  11  24   0        192.51         16.27       296.00 o                         
  12  24   0         17.69         52.42       315.43 o                         
   1  25   0       5365.23       5508.54       167.97 o                         
   2  25   0          0.65         -6.13       143.46 o                         
   3  25   0         11.24        -54.23       194.77 o                         
   4  25   0       7701.58       7654.03       272.95 o                         
   5  25   0       1450.62       1768.33       188.00 o                         
   6  25   0        258.16        454.17       167.66 o                         
   7  25   0        374.28        142.35       209.69 o                         
   8  25   0       8271.93       7818.98       334.87 o                         
   9  25   0        394.74        360.63       217.82 o                         
  10  25   0        121.12        126.08       297.36 o                         
  11  25   0        107.69        388.64       212.85 o                         
  12  25   0        222.21        357.91       230.48 o                         
   0  26   0         29.66        114.79       185.28 o                         
   1  26   0       2319.40       2671.30       214.21 o                         
   2  26   0         42.74        205.09       144.84 o                         
   3  26   0         91.34        266.18       141.45 o                         
   4  26   0         60.70        326.73       183.93 o                         
   5  26   0         71.27         12.20       259.40 o                         
   6  26   0          1.64       -217.37       252.62 o                         
   7  26   0         54.74        282.45       287.87 o                         
   8  26   0       2328.43       2384.29       266.18 o                         
   9  26   0        172.68        -45.64       303.23 o                         
  10  26   0        127.31        178.51       286.51 o                         
  11  26   0        194.70        293.29       329.44 o                         
  12  26   0         24.55       -369.21       369.21 o                         
   1  27   0       1996.70       2252.00       142.26 o                         
   2  27   0          0.02        215.79       104.63 o                         
   3  27   0        655.66        486.26       181.67 o                         
   4  27   0       3534.70       3499.61       242.22 o                         
   5  27   0         93.89        188.90       249.46 o                         
   6  27   0        302.17       -257.59       257.59 o                         
   7  27   0         17.25       -286.96       286.96 o                         
   8  27   0       1037.25        759.21       226.41 o                         
   9  27   0        130.88        172.63       279.28 o                         
  10  27   0          1.66        -83.60       304.59 o                         
  11  27   0        765.99        958.05       247.65 o                         
   0  28   0      19727.17      20717.46       422.54 o                         
   1  28   0        295.02        376.37       267.08 o                         
   2  28   0         37.49        264.10       112.41 o                         
   3  28   0        361.60        676.06       173.53 o                         
   4  28   0       3229.64       3177.85       246.29 o                         
   5  28   0       3469.33       3334.66       250.81 o                         
   6  28   0          6.59        165.85       242.22 o                         
   7  28   0       1443.06       1639.09       234.09 o                         
   8  28   0         16.45        122.02       287.87 o                         
   9  28   0        706.17        275.21       317.24 o                         
  10  28   0          0.64       -172.18       310.92 o                         
  11  28   0        838.39        994.66       273.86 o                         
   1  29   0       1100.53       1373.68       137.83 o                         
   2  29   0        202.58        163.40       121.13 o                         
   3  29   0        136.42       -103.94       270.70 o                         
   4  29   0        152.58         13.11       305.94 o                         
   5  29   0       1232.48       1254.06       217.82 o                         
   6  29   0         27.46       -264.82       264.82 o                         
   7  29   0         31.24       -167.21       291.03 o                         
   8  29   0         47.32        268.89       207.43 o                         
   9  29   0          4.19       -323.57       323.57 o                         
  10  29   0        188.65        177.60       312.72 o                         
   0  30   0        266.66        525.12       200.65 o                         
   1  30   0        192.39        363.34       144.23 o                         
   2  30   0         80.86         24.12       183.00 o                         
   3  30   0        634.94        663.86       200.20 o                         
   4  30   0       1688.23       1373.36       237.25 o                         
   5  30   0         90.50        413.95       207.43 o                         
   6  30   0         54.65        254.43       268.89 o                         
   7  30   0         89.62        236.35       188.90 o                         
   8  30   0        495.49        507.50       220.08 o                         
   9  30   0        178.85       -224.60       335.77 o                         
  10  30   0         73.48        274.76       351.59 o                         
   1  31   0         74.21        149.25       133.56 o                         
   2  31   0        183.70        -35.31       197.27 o                         
   3  31   0        558.89        650.75       205.17 o                         
   4  31   0        786.43        535.06       221.44 o                         
   5  31   0        188.80        237.71       206.07 o                         
   6  31   0          0.37         77.73       197.49 o                         
   7  31   0         62.44        277.93       197.94 o                         
   8  31   0          1.43        152.29       328.09 o                         
   9  31   0       1078.68       1447.02       264.37 o                         
   0  32   0       6014.69       5737.48       305.49 o                         
   1  32   0        227.87         37.17       193.30 o                         
   2  32   0         35.12       -198.28       198.28 o                         
   3  32   0          0.52       -119.30       298.26 o                         
   4  32   0        482.60        211.04       302.78 o                         
   5  32   0        890.09       1337.21       219.63 o                         
   6  32   0         13.37        -40.67       199.29 o                         
   7  32   0        416.52        508.40       238.61 o                         
   8  32   0         58.10        -70.05       357.46 o                         
   9  32   0        809.25        968.45       257.14 o                         
   1  33   0         63.20        192.21       168.98 o                         
   2  33   0         37.64        232.93       134.21 o                         
   3  33   0         18.95        225.50       194.77 o                         
   4  33   0         11.92        360.63       193.87 o                         
   5  33   0         81.85        -32.09       306.85 o                         
   6  33   0          7.62       -202.46       289.22 o                         
   7  33   0        133.88        210.59       327.64 o                         
   8  33   0        222.10        199.29       274.31 o                         
   0  34   0        138.41        189.80       331.25 o                         
   1  34   0       1183.27       1328.43       173.49 o                         
   2  34   0          9.56         62.78       205.17 o                         
   3  34   0         73.88        250.81       196.58 o                         
   4  34   0        675.36       1094.08       227.31 o                         
   5  34   0        101.86         16.72       314.53 o                         
   6  34   0         81.06        227.76       306.85 o                         
   7  34   0        154.60       -127.44       361.53 o                         
   1  35   0         56.53        129.55       228.80 o                         
   2  35   0         71.03        229.40       211.49 o                         
   3  35   0        207.24        202.00       225.96 o                         
   4  35   0        332.25        101.68       327.64 o                         
   5  35   0        346.56        555.40       237.25 o                         
   6  35   0          5.17       -272.50       337.13 o                         
   7  35   0        366.27        461.40       264.37 o                         
   0  36   0        892.67        867.67       222.34 o                         
   1  36   0        127.54        -13.92       210.82 o                         
   2  36   0          6.51        -93.37       226.66 o                         
   3  36   0         24.45       -192.97       321.76 o                         
   4  36   0        312.76        105.30       381.87 o                         
   5  36   0          1.08         71.85       323.12 o                         
   6  36   0          0.07         18.98       310.01 o                         
   1  37   0          0.18        108.14       228.23 o                         
   2  37   0         31.37       -229.28       229.28 o                         
   3  37   0         92.35       -378.70       378.70 o                         
   4  37   0       1048.95       1968.08       297.81 o                         
   5  37   0         88.49        205.62       326.28 o                         
   0  38   0          2.23       -353.85       353.85 o                         
   1  38   0        125.97       -247.96       247.96 o                         
   2  38   0          2.00       -109.59       279.96 o                         
   3  38   0       2077.99       2044.45       311.82 o                         
 -16   1   1          1.84       -116.71       374.18 o                         
 -15   1   1       3256.06       3053.94       208.56 o                         
 -14   1   1        303.76         21.21       197.32 o                         
 -13   1   1          1.07         71.30       172.07 o                         
 -12   1   1        711.90        708.57       293.97 o                         
 -11   1   1       1768.60       2127.41       143.93 o                         
 -10   1   1       1648.29       1495.49       107.52 o                         
  -9   1   1          8.54        -14.52       148.91 o                         
  -8   1   1      37662.69      39839.88       586.35 o                         
  -7   1   1       4806.50       5366.09       145.06 o                         
  -6   1   1        742.10        945.71        60.03 o                         
  -5   1   1       6285.89       7584.59       263.69 o                         
  -4   1   1      24271.23      28826.08       742.27 o                         
  -3   1   1      15130.17      19127.29       286.61 o                         
  -2   1   1       4253.76       5653.53        44.03 o                         
   1   1   1      57975.08      62050.38       196.86 o                         
   2   1   1       3472.79       4503.42        58.16 o                         
   3   1   1         38.80        341.82        43.16 o                         
   4   1   1      18906.29      21483.91       151.15 o                         
   5   1   1       2068.92       2393.80       127.89 o                         
   6   1   1        360.18        385.63        62.36 o                         
   7   1   1        679.88        925.40        84.76 o                         
   8   1   1       1095.60       1428.51        92.02 o                         
   9   1   1         21.50       -126.08       130.06 o                         
  10   1   1        574.55        455.47       107.65 o                         
  11   1   1       1551.78       1417.01       139.95 o                         
  12   1   1        281.12        385.31       229.12 o                         
  13   1   1        816.83       1058.70       178.51 o                         
  14   1   1          0.94        -64.93       278.60 o                         
  15   1   1        111.96        252.03       173.37 o                         
  16   1   1         36.72       -302.94       326.28 o                         
 -16   2   1        284.29        104.39       352.04 o                         
 -15   2   1        110.47        465.02       229.12 o                         
 -14   2   1         57.51        114.33       190.25 o                         
 -13   2   1          4.66        155.46       226.86 o                         
 -12   2   1       5290.66       5677.82       275.21 o                         
 -11   2   1       2014.31       1794.54       200.20 o                         
 -10   2   1          7.71       -188.45       188.45 o                         
  -9   2   1       3211.94       3241.11       162.69 o                         
  -8   2   1         42.39         42.48       166.76 o                         
  -7   2   1      74277.49      77998.66       723.96 o                         
  -6   2   1         31.40        267.08        79.08 o                         
  -5   2   1       6276.22       6637.23       141.45 o                         
  -4   2   1       1532.57       3359.97        97.16 o                         
  -3   2   1      71581.63      81604.54      3262.13 o                         
  -2   2   1      14713.29      21329.60       261.66 o                         
   1   2   1       8712.57      10866.52        84.51 o                         
   2   2   1       1076.88       2208.04        67.79 o                         
   3   2   1        785.31       1179.94        69.59 o                         
   4   2   1      22335.54      22964.37       223.70 o                         
   5   2   1      22066.88      24802.74       257.14 o                         
   6   2   1         34.33          8.59        84.96 o                         
   7   2   1      28503.39      31410.15       352.49 o                         
   8   2   1          9.07        -23.05       151.39 o                         
   9   2   1       2518.86       2717.80       171.73 o                         
  10   2   1         15.54        149.58       184.83 o                         
  11   2   1       2214.75       2556.47       199.29 o                         
  12   2   1       6281.25       5963.43       280.64 o                         
  13   2   1         24.49       -278.38       278.38 o                         
  14   2   1         22.78         15.37       251.72 o                         
  15   2   1         29.87       -320.86       320.86 o                         
  16   2   1       1422.24       1886.73       277.02 o                         
 -16   3   1         84.22       -244.48       341.65 o                         
 -15   3   1       1050.57        964.83       256.69 o                         
 -14   3   1        171.59        474.06       189.35 o                         
 -13   3   1         26.66        195.23       239.51 o                         
 -12   3   1      11133.29      11128.33       349.78 o                         
 -11   3   1       4425.51       4741.01       236.80 o                         
 -10   3   1        282.52        -83.15       199.29 o                         
  -9   3   1        380.07        372.83       118.85 o                         
  -8   3   1      18710.52      20051.79       301.43 o                         
  -7   3   1          1.16          0.00       149.58 o                         
  -6   3   1        456.50        880.32        90.83 o                         
  -5   3   1      46028.97      55789.90       507.95 o                         
  -4   3   1      31899.43      33087.64       304.59 o                         
  -3   3   1      15181.11      16397.25       406.95 o                         
  -2   3   1        130.78        339.23        31.62 o                         
  -1   3   1      62788.20      62093.21       206.52 o                         
   0   3   1        123.38        492.63        25.71 o                         
   1   3   1       3410.49       5282.18        86.54 o                         
   2   3   1       1011.75       1597.51        62.36 o                         
   3   3   1      53813.35      60857.64       446.04 o                         
   4   3   1       8189.69       9200.48       159.98 o                         
   5   3   1      29489.53      33040.20       329.44 o                         
   6   3   1       1296.69       1425.78       103.94 o                         
   7   3   1        405.27        267.53       111.17 o                         
   8   3   1        614.35       -174.44       174.44 o                         
   9   3   1       1384.19       1624.17       146.42 o                         
  10   3   1        110.50        120.21       197.49 o                         
  11   3   1          1.01        156.81       233.64 o                         
  12   3   1       1246.77        990.59       220.98 o                         
  13   3   1         90.26        206.98       265.27 o                         
  14   3   1          3.18         15.37       273.86 o                         
  15   3   1        163.30        292.39       333.96 o                         
  16   3   1        326.41       -378.70       378.70 o                         
 -16   4   1          2.85        317.24       328.54 o                         
 -15   4   1       1023.92       1102.67       235.90 o                         
 -14   4   1        458.90        173.08       308.20 o                         
 -13   4   1         35.27        255.33       178.05 o                         
 -12   4   1       8705.96       9439.54       328.54 o                         
 -11   4   1       6404.72       6476.35       264.82 o                         
 -10   4   1       1054.97       1155.99       144.16 o                         
  -9   4   1         36.57        -32.54       158.17 o                         
  -8   4   1       7397.35       7395.54       201.10 o                         
  -7   4   1        830.93        976.58       115.69 o                         
  -6   4   1       1226.13       1848.77       112.07 o                         
  -5   4   1      23105.01      22963.46       242.68 o                         
  -4   4   1      70613.84      74234.23       529.19 o                         
  -3   4   1     117563.96     127733.48      1768.56 o                         
  -2   4   1       2097.05       1614.21        41.86 o                         
   0   4   1        199.92         99.81        49.03 o                         
   1   4   1       9314.70      11501.41       301.88 o                         
   2   4   1       7890.85       9789.77       119.76 o                         
   3   4   1      20079.85      16912.81       177.15 o                         
   4   4   1     237720.47     252160.16      1037.59 o                         
   5   4   1       5816.93       6374.67       152.75 o                         
   6   4   1        215.76        619.57        97.16 o                         
   7   4   1         68.10          6.78       148.68 o                         
   8   4   1       5264.03       5180.72       188.00 o                         
   9   4   1        187.51        236.80       130.15 o                         
  10   4   1          9.32          9.94       181.67 o                         
  11   4   1       2160.64       2224.31       208.33 o                         
  12   4   1        113.50        263.01       191.61 o                         
  13   4   1       3615.72       2985.78       267.08 o                         
  14   4   1        107.99        371.47       196.13 o                         
  15   4   1        139.77       -320.86       320.86 o                         
  16   4   1         11.71        150.49       366.50 o                         
 -16   5   1        782.34        991.04       262.56 o                         
 -15   5   1        221.60        -95.81       326.73 o                         
 -14   5   1        126.15        -87.22       288.77 o                         
 -13   5   1          7.37         85.86       171.73 o                         
 -12   5   1       1431.08       1501.25       228.22 o                         
 -11   5   1       9103.70       8572.32       299.62 o                         
 -10   5   1         41.49        -84.96       185.28 o                         
  -9   5   1        843.87        982.00       136.93 o                         
  -8   5   1         30.93        177.60       115.24 o                         
  -7   5   1        448.00        737.52       104.84 o                         
  -6   5   1        807.41       1230.56        96.71 o                         
  -5   5   1        682.72       1442.05        96.71 o                         
  -4   5   1      78940.38      86714.70       582.51 o                         
  -3   5   1     114436.33     116627.32       512.92 o                         
  -2   5   1        504.24       2242.95        49.85 o                         
  -1   5   1       9692.83      11899.08       218.27 o                         
   0   5   1      45480.68      41443.76       203.07 o                         
   1   5   1        766.08       1437.65        63.27 o                         
   2   5   1         62.38         55.13        71.40 o                         
   3   5   1       3635.28       4051.84       104.39 o                         
   4   5   1     217205.11     228599.28      1005.50 o                         
   5   5   1       4329.02       5460.00       150.49 o                         
   6   5   1          0.14       -133.31       133.31 o                         
   7   5   1       8753.40       8311.57       205.17 o                         
   8   5   1         80.89        -79.08       179.41 o                         
   9   5   1       1710.59       1968.98       155.46 o                         
  10   5   1          3.24        142.35       188.90 o                         
  11   5   1       3609.04       4120.08       234.54 o                         
  12   5   1       2621.27       2687.52       254.88 o                         
  13   5   1         45.01         42.03       294.65 o                         
  14   5   1          0.87       -299.17       299.17 o                         
  15   5   1        279.39       -121.56       320.41 o                         
 -16   6   1       1223.30        703.18       301.43 o                         
 -15   6   1          4.04        240.87       287.87 o                         
 -14   6   1        861.19        103.49       298.26 o                         
 -13   6   1         54.71        -53.33       268.89 o                         
 -12   6   1       1386.42       1410.87       198.39 o                         
 -11   6   1          0.10       -214.66       254.43 o                         
 -10   6   1        436.19        707.24       139.19 o                         
  -9   6   1        506.36        669.73       134.22 o                         
  -8   6   1          1.24         67.79       122.02 o                         
  -7   6   1       8470.18       8479.68       198.84 o                         
  -6   6   1       1872.79       1747.09       107.56 o                         
  -5   6   1      19307.18      19641.46       231.83 o                         
  -4   6   1       4234.86       5453.22       121.11 o                         
  -3   6   1      14324.19      13073.45       110.88 o                         
  -2   6   1       2334.98       2346.40       159.75 o                         
  -1   6   1         34.13        114.44        32.59 o                         
   0   6   1      56451.04      58084.52      1360.26 o                         
   1   6   1       2501.18       3493.23       104.62 o                         
   2   6   1        188.59        545.46        58.75 o                         
   3   6   1       1152.79       1585.76        76.83 o                         
   4   6   1      50839.88      55474.47       519.25 o                         
   5   6   1      51541.88      55145.48       487.61 o                         
   6   6   1          3.07        -31.18       118.85 o                         
   7   6   1       8658.71       8621.58       210.59 o                         
   8   6   1        108.56        169.47       197.94 o                         
   9   6   1        690.97        672.45       147.32 o                         
  10   6   1         89.59         92.19       202.91 o                         
  11   6   1       2874.32       2867.38       222.34 o                         
  12   6   1       8551.23       8082.00       326.28 o                         
  13   6   1         26.50       -281.99       281.99 o                         
  14   6   1        720.48        775.03       214.21 o                         
  15   6   1         14.64       -279.28       343.00 o                         
 -16   7   1       2904.77       2813.60       328.54 o                         
 -15   7   1        240.91        129.25       329.90 o                         
 -14   7   1        130.76        491.23       205.62 o                         
 -13   7   1          1.37        174.44       263.01 o                         
 -12   7   1       1181.83       1299.70       194.32 o                         
 -11   7   1        559.95        624.99       173.08 o                         
 -10   7   1         23.03          9.49       187.09 o                         
  -9   7   1       1451.29       1732.18       156.36 o                         
  -8   7   1       4563.25       5218.23       192.06 o                         
  -7   7   1        929.21       1282.98       125.63 o                         
  -6   7   1       4873.79       4760.44       148.68 o                         
  -5   7   1       7499.91       8159.72       160.43 o                         
  -4   7   1      10753.76       9603.58       157.72 o                         
  -3   7   1       1974.07       1661.61        60.78 o                         
  -2   7   1       1874.70       2146.17        53.83 o                         
  -1   7   1      13399.98      11889.07       145.29 o                         
   0   7   1      51588.82      50545.27       664.09 o                         
   1   7   1      22997.95      21596.88       281.77 o                         
   2   7   1       1810.49       2170.53        79.99 o                         
   3   7   1        672.55        587.03        69.59 o                         
   4   7   1        533.76        531.00        81.34 o                         
   5   7   1       5261.00       5776.34       153.20 o                         
   6   7   1        778.57        499.81        99.42 o                         
   7   7   1       3440.19       3753.13       164.50 o                         
   8   7   1      10635.08      10461.76       277.47 o                         
   9   7   1       4042.37       4319.38       205.62 o                         
  10   7   1        122.92        310.92       148.68 o                         
  11   7   1       1162.44       1254.96       185.74 o                         
  12   7   1        252.11        142.80       274.76 o                         
  13   7   1        991.99        963.48       214.66 o                         
  14   7   1         74.24       -252.62       300.07 o                         
  15   7   1        190.36       -122.92       359.72 o                         
 -16   8   1        129.55       -417.11       417.11 o                         
 -15   8   1       2587.58       2659.95       286.96 o                         
 -14   8   1          0.21         14.91       260.75 o                         
 -13   8   1        165.82        325.38       190.71 o                         
 -12   8   1         95.63        438.35       172.18 o                         
 -11   8   1        150.17        110.27       218.73 o                         
 -10   8   1        284.88         78.63       201.10 o                         
  -9   8   1        254.06        250.36       142.80 o                         
  -8   8   1       3466.92       4250.69       182.12 o                         
  -7   8   1         15.28        122.02       106.65 o                         
  -6   8   1        108.30        520.15        94.90 o                         
  -5   8   1         11.00         62.36       115.24 o                         
  -4   8   1      16368.04      14978.63       196.58 o                         
  -3   8   1      12950.62      13588.62       122.06 o                         
  -2   8   1        388.85        759.23        45.20 o                         
  -1   8   1        544.61       1744.41        52.39 o                         
   0   8   1       1070.20        959.55        44.65 o                         
   1   8   1      45774.32      38874.89       299.84 o                         
   2   8   1        355.64         96.71        56.94 o                         
   3   8   1         82.42        276.12        67.33 o                         
   4   8   1       7416.02       8751.73       165.85 o                         
   5   8   1        891.40       1005.96       102.13 o                         
   6   8   1         14.94        826.10        95.81 o                         
   7   8   1         21.45         66.88       157.72 o                         
   8   8   1      90390.79      91090.11       831.52 o                         
   9   8   1       5257.76       5555.35       236.35 o                         
  10   8   1         71.73        283.80       142.80 o                         
  11   8   1         73.77        -70.50       249.91 o                         
  12   8   1        420.90        734.36       195.68 o                         
  13   8   1       1398.05       1660.33       222.34 o                         
  14   8   1        145.92        159.07       291.03 o                         
  15   8   1       4551.76       3945.64       347.07 o                         
 -16   9   1       3119.61       2833.04       341.19 o                         
 -15   9   1        539.76        403.56       247.20 o                         
 -14   9   1          4.01        -60.56       288.77 o                         
 -13   9   1        319.47        171.73       195.23 o                         
 -12   9   1        158.47        234.54       171.27 o                         
 -11   9   1         18.20       -201.55       227.76 o                         
 -10   9   1         10.49       -194.32       194.32 o                         
  -9   9   1       6188.66       6514.76       230.02 o                         
  -8   9   1        772.42        566.25       141.00 o                         
  -7   9   1       7408.63       7468.30       202.91 o                         
  -6   9   1         77.25        236.80        88.57 o                         
  -5   9   1        124.83        293.74        79.54 o                         
  -4   9   1       9995.07       8594.92       159.07 o                         
  -3   9   1        152.71        264.39       123.37 o                         
  -2   9   1         30.94        683.42        54.00 o                         
  -1   9   1       4555.15       5445.51       171.27 o                         
   0   9   1       5579.73       3582.66        67.26 o                         
   1   9   1       3920.58       3661.36        69.34 o                         
   2   9   1        277.40        430.22        64.62 o                         
   3   9   1       3560.21       3330.14       109.36 o                         
   4   9   1        931.56       1454.25       100.78 o                         
   5   9   1         29.43        399.49        93.09 o                         
   6   9   1        187.96        243.13        94.00 o                         
   7   9   1      14039.95      13865.11       268.89 o                         
   8   9   1       3421.54       3299.41       211.49 o                         
   9   9   1      16897.92      16213.25       342.55 o                         
  10   9   1        533.23        528.74       157.72 o                         
  11   9   1       1570.92       1534.24       205.62 o                         
  12   9   1       1098.92        922.80       230.02 o                         
  13   9   1         19.31         72.31       274.31 o                         
  14   9   1         44.96          0.00       284.25 o                         
  15   9   1        142.88         79.08       270.24 o                         
 -16  10   1         41.84       -435.19       435.19 o                         
 -15  10   1          4.11        -33.44       315.43 o                         
 -14  10   1        192.61       -215.11       286.06 o                         
 -13  10   1        149.12        237.25       182.12 o                         
 -12  10   1       1429.12       1578.98       197.03 o                         
 -11  10   1          4.99        181.67       154.55 o                         
 -10  10   1         77.79         71.40       197.49 o                         
  -9  10   1        106.67        142.35       137.83 o                         
  -8  10   1        139.57        170.82       178.96 o                         
  -7  10   1        746.75        727.13       115.69 o                         
  -6  10   1        573.76        473.60        98.97 o                         
  -5  10   1       3371.34       3385.27       130.15 o                         
  -4  10   1          0.25        450.56        78.18 o                         
  -3  10   1       4268.77       4918.69        88.36 o                         
  -2  10   1        122.80        125.63        52.25 o                         
  -1  10   1         18.82         73.08        83.38 o                         
   0  10   1       8374.95       6894.68       267.08 o                         
   1  10   1        392.22        164.34        61.46 o                         
   2  10   1         19.39         55.13        63.27 o                         
   3  10   1       1377.87       1287.05        86.77 o                         
   4  10   1      11720.95      10091.20       189.80 o                         
   5  10   1      22959.91      22647.12       284.70 o                         
   6  10   1         93.05         89.48       134.22 o                         
   7  10   1        190.20        246.74       121.56 o                         
   8  10   1         52.88         79.08       178.05 o                         
   9  10   1       1949.15       1912.49       192.06 o                         
  10  10   1        713.88        783.16       159.98 o                         
  11  10   1       2386.24       2287.58       211.95 o                         
  12  10   1       6799.32       6738.91       319.05 o                         
  13  10   1         33.01        376.89       190.25 o                         
  14  10   1          0.63       -114.33       270.70 o                         
  15  10   1          1.50       -301.88       376.89 o                         
 -16  11   1       1087.81       1474.14       279.28 o                         
 -15  11   1         16.33        136.03       336.67 o                         
 -14  11   1          0.06       -280.19       282.90 o                         
 -13  11   1        513.55        672.45       207.88 o                         
 -12  11   1       1821.60       2095.52       218.73 o                         
 -11  11   1        638.11        711.31       172.18 o                         
 -10  11   1          0.07         83.60       209.69 o                         
  -9  11   1       1849.67       1691.51       169.92 o                         
  -8  11   1       2110.24       1753.42       159.07 o                         
  -7  11   1          6.10        126.99       106.20 o                         
  -6  11   1         77.33         79.99        97.16 o                         
  -5  11   1       1079.57       1182.65       109.36 o                         
  -4  11   1       2132.22       2154.72       110.72 o                         
  -3  11   1       7755.74       7206.47       107.69 o                         
  -2  11   1        247.52        629.80        52.87 o                         
  -1  11   1        496.26        334.81        48.07 o                         
   0  11   1       5544.76       5022.77        86.44 o                         
   1  11   1       1987.87       1890.07        65.34 o                         
   2  11   1        351.39        599.69        76.37 o                         
   3  11   1       2355.90       2853.37       111.17 o                         
   4  11   1      46752.53      43862.14       457.34 o                         
   5  11   1       3600.17       3989.03       150.49 o                         
   6  11   1        607.17        561.27       110.27 o                         
   7  11   1       3397.16       3274.55       166.30 o                         
   8  11   1        361.08        333.06       166.30 o                         
   9  11   1       3195.48       3042.72       189.80 o                         
  10  11   1         71.03        -88.57       215.11 o                         
  11  11   1       3315.45       3756.29       242.68 o                         
  12  11   1       3288.91       3533.50       284.25 o                         
  13  11   1        212.33        434.74       202.46 o                         
  14  11   1         27.76        214.66       210.59 o                         
  15  11   1        217.61        385.93       262.11 o                         
 -15  12   1        135.21       -223.70       328.99 o                         
 -14  12   1         62.05        141.90       288.32 o                         
 -13  12   1         12.68       -294.65       294.65 o                         
 -12  12   1        766.88        767.35       220.53 o                         
 -11  12   1       1213.42        967.54       196.58 o                         
 -10  12   1         25.05        -42.93       211.49 o                         
  -9  12   1        301.12         47.90       199.29 o                         
  -8  12   1       3865.59       3970.95       186.64 o                         
  -7  12   1       1104.53       1255.41       134.22 o                         
  -6  12   1         62.70         28.02       145.97 o                         
  -5  12   1        232.74        337.58        95.81 o                         
  -4  12   1      12512.31      11662.04       203.81 o                         
  -3  12   1         31.70         89.03       107.78 o                         
  -2  12   1          6.97         31.64        55.91 o                         
  -1  12   1        275.12        400.42        52.40 o                         
   0  12   1       1158.16       1263.92        61.63 o                         
   1  12   1       5757.21       6092.91        98.10 o                         
   2  12   1        400.90        380.96        75.92 o                         
   3  12   1      12091.88      11318.14       199.75 o                         
   4  12   1       1721.05       1908.88       129.25 o                         
   5  12   1         31.25        393.16       105.75 o                         
   6  12   1        995.25       1039.40       123.37 o                         
   7  12   1         19.88       -170.82       170.82 o                         
   8  12   1       9447.26       9474.79       264.82 o                         
   9  12   1         37.95       -143.71       198.84 o                         
  10  12   1         48.30        181.67       205.62 o                         
  11  12   1        115.29        188.90       291.94 o                         
  12  12   1         77.95         41.58       325.38 o                         
  13  12   1        651.94        516.99       211.95 o                         
  14  12   1         14.34        133.77       291.03 o                         
  15  12   1        472.87        481.29       264.82 o                         
 -15  13   1        100.89        226.86       234.54 o                         
 -14  13   1          0.04       -224.60       300.52 o                         
 -13  13   1        195.75        584.77       192.97 o                         
 -12  13   1       4770.26       4736.94       281.99 o                         
 -11  13   1        692.23        722.61       188.90 o                         
 -10  13   1          7.71         76.83       197.49 o                         
  -9  13   1         29.35       -212.85       212.85 o                         
  -8  13   1       2160.91       2001.07       162.69 o                         
  -7  13   1         29.47        -40.22       167.21 o                         
  -6  13   1        162.68        268.44       108.46 o                         
  -5  13   1       6745.12       6884.43       188.45 o                         
  -4  13   1      15622.98      14907.68       236.35 o                         
  -3  13   1      12695.74      13100.50       149.54 o                         
  -2  13   1         37.40         78.46        61.25 o                         
  -1  13   1       2348.31       2718.80        76.04 o                         
   0  13   1        252.79        429.96       333.51 o                         
   1  13   1        622.79        916.04        65.17 o                         
   2  13   1         63.06        202.00        76.83 o                         
   3  13   1      19567.84      17658.46       247.65 o                         
   4  13   1      36222.48      34896.20       361.08 o                         
   5  13   1       7293.48       7519.36       203.36 o                         
   6  13   1         11.54          7.68       150.03 o                         
   7  13   1         24.62        351.14       115.69 o                         
   8  13   1        173.21        343.00       146.42 o                         
   9  13   1        617.26        767.80       159.52 o                         
  10  13   1         80.78         46.55       223.24 o                         
  11  13   1       1463.55       1696.03       231.38 o                         
  12  13   1       1153.10       1286.14       258.49 o                         
  13  13   1        859.72        663.86       228.67 o                         
  14  13   1          5.75        136.03       314.98 o                         
  15  13   1        210.42         91.74       381.87 o                         
 -15  14   1         21.10         52.87       361.53 o                         
 -14  14   1          4.57       -246.74       305.49 o                         
 -13  14   1        368.70        521.05       209.24 o                         
 -12  14   1       4667.79       4581.03       280.64 o                         
 -11  14   1        772.66        997.37       194.32 o                         
 -10  14   1         18.74         22.60       215.11 o                         
  -9  14   1         67.31        395.42       144.61 o                         
  -8  14   1          0.74        184.38       189.35 o                         
  -7  14   1       7050.74       6377.38       206.52 o                         
  -6  14   1       1029.91       1052.50       117.05 o                         
  -5  14   1       6241.92       6467.31       186.19 o                         
  -4  14   1          3.59        425.25        99.87 o                         
  -3  14   1       5811.47       6056.32       185.51 o                         
  -2  14   1        350.33        732.73        61.73 o                         
  -1  14   1        272.69        278.61        54.32 o                         
   0  14   1      38523.93      37005.52       257.55 o                         
   1  14   1        275.51        433.69        62.27 o                         
   2  14   1         12.08        597.88        97.61 o                         
   3  14   1      14012.70      13173.69       225.96 o                         
   4  14   1      33628.68      31298.98       349.33 o                         
   5  14   1       7734.52       7259.52       199.75 o                         
   6  14   1        609.77        474.96       121.11 o                         
   7  14   1       1197.18       1107.18       147.32 o                         
   8  14   1        108.79       -176.70       206.98 o                         
   9  14   1       1629.79       2229.28       186.64 o                         
  10  14   1         15.53       -202.00       223.70 o                         
  11  14   1       5546.84       5416.17       293.74 o                         
  12  14   1       9992.88       9619.85       369.21 o                         
  13  14   1         99.95        251.26       294.65 o                         
  14  14   1        237.50        396.33       224.15 o                         
  15  14   1         13.58        -74.57       363.34 o                         
 -15  15   1        890.48        934.10       265.27 o                         
 -14  15   1          4.60         33.44       310.46 o                         
 -13  15   1        253.43       -212.40       316.34 o                         
 -12  15   1        464.82        524.22       209.24 o                         
 -11  15   1       1518.26       1549.61       203.36 o                         
 -10  15   1        114.46         69.14       221.89 o                         
  -9  15   1        449.02        558.56       157.72 o                         
  -8  15   1      21295.92      19937.01       369.66 o                         
  -7  15   1        422.33        419.83       136.03 o                         
  -6  15   1       3947.15       4153.98       166.30 o                         
  -5  15   1         31.15        369.21       103.49 o                         
  -4  15   1       3159.68       2912.12       149.13 o                         
  -3  15   1       5112.60       4622.26       114.79 o                         
  -2  15   1         64.88         41.62       141.67 o                         
  -1  15   1       7403.28       6784.61       118.23 o                         
   0  15   1      18029.96      18053.41       506.37 o                         
   1  15   1       1006.66       1415.36       438.35 o                         
   2  15   1          0.09        255.78        80.89 o                         
   3  15   1       1116.38       1219.26       113.43 o                         
   4  15   1      15215.53      14486.04       256.23 o                         
   5  15   1        696.42        507.50       112.07 o                         
   6  15   1        472.41        435.64       121.56 o                         
   7  15   1       1852.24       2035.41       158.62 o                         
   8  15   1        157.60        253.07       161.33 o                         
   9  15   1        521.65        482.19       172.63 o                         
  10  15   1          8.81        182.57       227.76 o                         
  11  15   1       3442.00       3409.68       250.81 o                         
  12  15   1         91.13        -29.83       303.23 o                         
  13  15   1        487.09        471.34       233.19 o                         
  14  15   1         35.04        -34.80       314.08 o                         
 -15  16   1        324.44        327.64       263.46 o                         
 -14  16   1          8.67        119.30       289.22 o                         
 -13  16   1        307.14        227.76       291.94 o                         
 -12  16   1         37.11       -112.53       279.73 o                         
 -11  16   1          5.31         90.83       247.20 o                         
 -10  16   1          2.69         35.25       207.88 o                         
  -9  16   1         10.18       -139.64       223.24 o                         
  -8  16   1       1629.62       1093.63       194.77 o                         
  -7  16   1          8.22       -117.05       199.29 o                         
  -6  16   1          4.55       -164.04       164.04 o                         
  -5  16   1        746.26        598.78       119.30 o                         
  -4  16   1       5717.23       5113.39       176.70 o                         
  -3  16   1       3159.65       3260.00       130.60 o                         
  -2  16   1        765.48        584.13        68.21 o                         
  -1  16   1         77.40        446.99        68.82 o                         
   0  16   1          0.04        390.42        77.48 o                         
   1  16   1      29009.85      26401.02       221.45 o                         
   2  16   1          1.64       -103.94       127.44 o                         
   3  16   1       2874.46       2743.56       137.83 o                         
   4  16   1        199.97        189.80       107.10 o                         
   5  16   1        713.99        854.11       112.98 o                         
   6  16   1          0.94        104.39       164.04 o                         
   7  16   1         37.08         18.98       206.07 o                         
   8  16   1      15330.75      15487.48       357.46 o                         
   9  16   1       1116.73       1223.78       184.83 o                         
  10  16   1        109.13       -112.07       243.58 o                         
  11  16   1        238.88        370.57       190.25 o                         
  12  16   1        313.09        378.25       209.69 o                         
  13  16   1        370.66        592.00       213.30 o                         
  14  16   1          0.02        195.68       325.83 o                         
 -15  17   1       1327.72       1128.42       287.87 o                         
 -14  17   1        253.06        520.15       224.60 o                         
 -13  17   1          0.15         31.18       274.76 o                         
 -12  17   1        204.29       -129.70       294.19 o                         
 -11  17   1        530.66        546.81       194.32 o                         
 -10  17   1         34.31        182.12       235.45 o                         
  -9  17   1         36.27         11.30       227.31 o                         
  -8  17   1      17944.60      17137.86       360.17 o                         
  -7  17   1        749.60        798.98       153.65 o                         
  -6  17   1        185.39          0.00       181.22 o                         
  -5  17   1       1431.65       1322.29       146.42 o                         
  -4  17   1        475.45        595.62       114.33 o                         
  -3  17   1        613.00        723.09       103.04 o                         
  -2  17   1         16.26        206.75        98.29 o                         
  -1  17   1      16790.76      16182.90       182.30 o                         
   0  17   1       2197.15       3393.70       108.31 o                         
   1  17   1       9703.40       8906.85       493.71 o                         
   2  17   1          9.08        179.41       100.32 o                         
   3  17   1        256.68        444.68       110.72 o                         
   4  17   1       3699.30       3617.10       159.07 o                         
   5  17   1        328.91        422.09       114.79 o                         
   6  17   1          8.63       -187.54       187.54 o                         
   7  17   1       3215.56       3307.54       201.10 o                         
   8  17   1       2882.41       3244.28       218.73 o                         
   9  17   1       3315.12       3175.13       221.44 o                         
  10  17   1         72.32         51.07       242.22 o                         
  11  17   1        347.81        165.40       195.23 o                         
  12  17   1        530.32        880.32       209.69 o                         
  13  17   1          3.78        -65.98       292.84 o                         
  14  17   1        318.36        289.68       348.42 o                         
 -14  18   1        157.55       -314.53       314.53 o                         
 -13  18   1          0.30       -142.35       278.38 o                         
 -12  18   1        805.88        995.11       222.34 o                         
 -11  18   1        245.77        328.09       202.91 o                         
 -10  18   1          4.09         50.16       240.42 o                         
  -9  18   1       2739.03       2795.53       207.88 o                         
  -8  18   1        105.12       -137.38       257.14 o                         
  -7  18   1      18441.98      17891.65       342.55 o                         
  -6  18   1        377.37         89.03       184.83 o                         
  -5  18   1         14.42          0.00       179.41 o                         
  -4  18   1        183.51        436.10       149.13 o                         
  -3  18   1          6.39         78.98        91.44 o                         
  -2  18   1        747.98        889.65        79.87 o                         
  -1  18   1        676.97       1372.68       192.51 o                         
   0  18   1      76539.27      71531.69       703.40 o                         
   1  18   1        248.00        358.42        81.44 o                         
   2  18   1         87.65        513.82       109.36 o                         
   3  18   1         70.90        -85.41       170.37 o                         
   4  18   1       2076.95       1814.43       150.94 o                         
   5  18   1       2113.40       1603.38       155.91 o                         
   6  18   1        137.88        269.34       126.54 o                         
   7  18   1       7282.83       7385.60       249.46 o                         
   8  18   1          1.69         77.73       245.84 o                         
   9  18   1         11.12        438.35       169.92 o                         
  10  18   1        177.72         26.66       275.67 o                         
  11  18   1        575.44        338.93       192.51 o                         
  12  18   1         69.69       -284.25       304.59 o                         
  13  18   1         15.66          0.00       322.21 o                         
  14  18   1        232.68         18.08       338.93 o                         
 -14  19   1         70.77        333.51       235.90 o                         
 -13  19   1         52.79         16.27       291.48 o                         
 -12  19   1       1831.20       1741.22       258.95 o                         
 -11  19   1       1688.02       1838.83       234.99 o                         
 -10  19   1         27.39        167.21       242.22 o                         
  -9  19   1       1482.86       1533.79       194.77 o                         
  -8  19   1      12457.48      11856.36       322.21 o                         
  -7  19   1         16.48        -80.89       222.34 o                         
  -6  19   1          0.79        148.68       164.04 o                         
  -5  19   1       3232.79       3039.11       181.67 o                         
  -4  19   1      20080.52      19548.36       338.03 o                         
  -3  19   1       4016.60       4342.86       239.29 o                         
  -2  19   1         78.64        209.38        92.42 o                         
  -1  19   1      10907.89      10004.70       161.05 o                         
   1  19   1        200.49        336.89       108.23 o                         
   2  19   1         35.48         39.32       154.55 o                         
   3  19   1       3172.87       2777.00       189.80 o                         
   4  19   1       1987.04       1057.02       186.64 o                         
   5  19   1          4.90        146.42       132.86 o                         
   6  19   1        125.35         68.69       182.12 o                         
   7  19   1       1698.69       1820.75       172.18 o                         
   8  19   1        101.76       -265.72       265.72 o                         
   9  19   1        959.16        959.86       202.00 o                         
  10  19   1         55.81        -94.90       253.07 o                         
  11  19   1         81.84         28.92       263.46 o                         
  12  19   1         23.53        145.06       220.08 o                         
  13  19   1         25.72        -51.52       343.45 o                         
  14  19   1        145.40        147.78       244.48 o                         
 -14  20   1        101.47         18.08       332.16 o                         
 -13  20   1        221.23        198.39       308.66 o                         
 -12  20   1       3996.03       3786.12       295.10 o                         
 -11  20   1       2861.81       2746.72       279.28 o                         
 -10  20   1        347.47        794.46       166.30 o                         
  -9  20   1         28.14        217.82       231.38 o                         
  -8  20   1        607.92        496.20       181.22 o                         
  -7  20   1          0.30         42.03       193.87 o                         
  -6  20   1         69.73       -164.95       190.71 o                         
  -5  20   1       6831.68       6389.13       234.99 o                         
  -4  20   1      27470.86      26546.67       406.72 o                         
  -3  20   1      30001.91      27955.30       288.54 o                         
  -2  20   1       1631.45       1637.97        97.30 o                         
  -1  20   1        759.09       1406.45        93.13 o                         
   0  20   1        119.40        396.68       210.59 o                         
   1  20   1        788.06        784.70        87.88 o                         
   2  20   1        498.19        497.10       115.69 o                         
   3  20   1      21542.16      19389.74       337.13 o                         
   4  20   1      19666.56      18065.64       338.93 o                         
   5  20   1          0.38         18.98       186.19 o                         
   6  20   1         86.20        153.20       211.49 o                         
   7  20   1        293.34        424.80       146.87 o                         
   8  20   1       9899.56      10027.03       314.98 o                         
   9  20   1        336.82        193.87       250.36 o                         
  10  20   1        135.72         42.03       259.40 o                         
  11  20   1       1068.49        630.42       230.48 o                         
  12  20   1          0.15        213.30       298.26 o                         
  13  20   1        717.67       1044.82       251.72 o                         
 -14  21   1         79.85          0.00       344.81 o                         
 -13  21   1         32.87        152.29       319.50 o                         
 -12  21   1       3284.75       3026.91       305.49 o                         
 -11  21   1       3882.50       3740.93       295.10 o                         
 -10  21   1        215.14        109.36       250.81 o                         
  -9  21   1        329.53        112.53       256.69 o                         
  -8  21   1        439.18        648.95       169.92 o                         
  -7  21   1        730.09        808.02       166.30 o                         
  -6  21   1        501.11        172.18       143.71 o                         
  -5  21   1       5432.64       5297.77       228.22 o                         
  -4  21   1      28831.49      28684.21       422.09 o                         
  -3  21   1       2620.31       2737.59       262.56 o                         
  -2  21   1        168.87        170.87       108.01 o                         
  -1  21   1       2202.59       2102.05       106.07 o                         
   0  21   1        215.80       1104.52        94.10 o                         
   1  21   1         86.39         42.39       115.84 o                         
   2  21   1        300.37        345.26       124.73 o                         
   3  21   1       7587.99       7207.09       252.62 o                         
   4  21   1       5374.62       4295.42       235.45 o                         
   5  21   1        123.39        214.66       143.71 o                         
   6  21   1        120.28        -42.48       211.95 o                         
   7  21   1        574.88        666.57       161.78 o                         
   8  21   1       1420.84       1131.59       195.68 o                         
   9  21   1        211.29        399.94       178.05 o                         
  10  21   1        100.64        114.79       193.87 o                         
  11  21   1        192.06        273.86       215.11 o                         
  12  21   1          0.58         33.44       327.18 o                         
  13  21   1        173.33        233.19       234.99 o                         
 -13  22   1         12.55        225.05       303.23 o                         
 -12  22   1        125.29        212.85       333.96 o                         
 -11  22   1        218.75       -360.63       360.63 o                         
 -10  22   1         73.93       -288.32       288.32 o                         
  -9  22   1          6.57       -167.66       242.68 o                         
  -8  22   1          1.82       -145.52       265.72 o                         
  -7  22   1       2143.52       2004.23       196.58 o                         
  -6  22   1         17.75         74.11       193.87 o                         
  -5  22   1          7.17        -30.28       212.85 o                         
  -4  22   1        175.67       1155.54       207.88 o                         
  -3  22   1          0.14        -81.02       139.64 o                         
  -2  22   1        206.20        393.71        88.12 o                         
  -1  22   1        295.41        512.46        97.20 o                         
   0  22   1      23256.67      22015.35       248.74 o                         
   1  22   1       1517.57       1585.69       107.82 o                         
   2  22   1         85.15        -46.10       182.12 o                         
   3  22   1         31.06        -56.94       224.15 o                         
   4  22   1        279.29        -39.32       245.84 o                         
   5  22   1        446.78        417.11       151.84 o                         
   6  22   1        143.35        -44.29       205.17 o                         
   7  22   1        561.37        211.04       247.20 o                         
   8  22   1        278.55        101.68       259.40 o                         
   9  22   1        647.14       1013.64       192.51 o                         
  10  22   1        148.26        132.86       288.32 o                         
  11  22   1          8.65          0.00       288.77 o                         
  12  22   1         11.32         34.35       321.76 o                         
  13  22   1          3.64        339.39       250.36 o                         
 -13  23   1         37.23        230.48       301.43 o                         
 -12  23   1        475.11       -218.73       323.57 o                         
 -11  23   1       3174.09       3446.73       290.13 o                         
 -10  23   1          4.12        130.60       262.11 o                         
  -9  23   1        608.11        593.81       200.20 o                         
  -8  23   1       5742.24       5565.75       286.96 o                         
  -7  23   1        404.01        797.17       182.57 o                         
  -6  23   1        166.99        324.92       150.03 o                         
  -5  23   1        236.03        344.81       154.10 o                         
  -4  23   1      16873.30      16804.80       347.52 o                         
  -3  23   1          2.06        187.07       118.84 o                         
  -2  23   1       1871.56       1912.23       113.20 o                         
  -1  23   1       7052.78       6460.18       162.97 o                         
   0  23   1        237.21       1527.90       132.18 o                         
   1  23   1       6866.52       6556.99       164.81 o                         
   2  23   1        124.82        203.81       132.86 o                         
   3  23   1       2006.60       2129.41       183.02 o                         
   4  23   1       7211.17       6897.99       255.33 o                         
   5  23   1         83.57        174.44       207.88 o                         
   6  23   1        120.72         86.32       150.03 o                         
   7  23   1         51.69         24.40       242.68 o                         
   8  23   1       2085.67       2258.66       226.41 o                         
   9  23   1        471.09        225.96       282.90 o                         
  10  23   1          1.99        -61.01       267.08 o                         
  11  23   1        204.78        208.78       299.62 o                         
  12  23   1        112.28        -17.62       330.80 o                         
 -13  24   1          0.53        201.55       341.19 o                         
 -12  24   1        776.98        784.97       245.84 o                         
 -11  24   1        488.51        160.43       348.42 o                         
 -10  24   1        143.92        209.24       197.94 o                         
  -9  24   1        130.51        482.64       181.67 o                         
  -8  24   1       1780.75       1973.05       261.21 o                         
  -7  24   1          2.71       -272.05       272.05 o                         
  -6  24   1          0.78         57.39       211.95 o                         
  -5  24   1        792.34        831.52       170.82 o                         
  -4  24   1       6773.66       7112.19       259.85 o                         
  -3  24   1       5094.02       5219.39       159.77 o                         
  -2  24   1        598.04        384.70       135.80 o                         
  -1  24   1        843.21       1891.96       125.23 o                         
   0  24   1       1106.13       1303.00       127.97 o                         
   1  24   1       3616.99       4051.11       144.57 o                         
   2  24   1         58.81        141.45       185.74 o                         
   3  24   1       1905.38       1799.97       178.96 o                         
   4  24   1       3630.89       3480.63       223.70 o                         
   5  24   1          3.42       -147.78       220.98 o                         
   6  24   1          4.86         12.20       236.80 o                         
   7  24   1         54.57         50.61       180.31 o                         
   8  24   1       6296.77       5900.62       299.62 o                         
   9  24   1        270.35        532.35       194.32 o                         
  10  24   1         16.55        188.00       268.44 o                         
  11  24   1         22.45        -99.87       291.03 o                         
  12  24   1         72.96        216.47       328.09 o                         
 -12  25   1        215.75        407.62       228.22 o                         
 -11  25   1          4.40        115.69       313.63 o                         
 -10  25   1         14.08         30.73       265.27 o                         
  -9  25   1        649.01        416.66       219.63 o                         
  -8  25   1      11394.26      11475.40       373.28 o                         
  -7  25   1        781.69        523.31       232.28 o                         
  -6  25   1        139.54         11.75       240.42 o                         
  -5  25   1       1277.29       1309.19       184.38 o                         
  -4  25   1          1.95        554.04       157.27 o                         
  -3  25   1        165.75        340.30       106.59 o                         
  -2  25   1         13.84        -58.46       139.83 o                         
  -1  25   1       8773.13       8688.80       193.08 o                         
   0  25   1       4435.97       5387.68       169.51 o                         
   1  25   1       1029.70       1159.88       208.56 o                         
   2  25   1          1.24       -148.68       210.59 o                         
   3  25   1        610.81        740.23       155.01 o                         
   4  25   1       2725.53       2557.82       217.37 o                         
   5  25   1         87.72        195.68       164.95 o                         
   6  25   1        217.24        -99.87       225.50 o                         
   7  25   1        722.51        620.02       212.40 o                         
   8  25   1        247.71         91.74       212.85 o                         
   9  25   1        170.24         30.28       302.78 o                         
  10  25   1          1.36       -302.33       302.33 o                         
  11  25   1        165.37         51.07       338.93 o                         
  12  25   1        177.49        324.02       239.97 o                         
 -12  26   1        669.51        957.15       256.69 o                         
 -11  26   1        441.97        747.91       211.95 o                         
 -10  26   1         15.73        126.99       272.95 o                         
  -9  26   1       1049.88         59.20       344.36 o                         
  -8  26   1         95.52       -112.07       315.43 o                         
  -7  26   1       9618.58       9746.39       343.00 o                         
  -6  26   1        118.44        -49.71       241.32 o                         
  -5  26   1       4325.24       4359.14       249.91 o                         
  -4  26   1       3485.17       3651.90       221.89 o                         
  -3  26   1        162.88        -45.19       157.38 o                         
  -2  26   1         11.44        170.72       114.12 o                         
  -1  26   1          2.62        623.62       114.09 o                         
   0  26   1      22466.91      22121.67       484.68 o                         
   1  26   1        193.01         80.46       136.26 o                         
   2  26   1        247.62        372.83       153.65 o                         
   3  26   1        253.56        450.56       152.29 o                         
   4  26   1       7085.54       6507.53       279.73 o                         
   5  26   1       2868.02       2412.76       226.41 o                         
   6  26   1          2.77       -103.49       247.20 o                         
   7  26   1       3815.76       3921.24       268.44 o                         
   8  26   1        583.53        159.98       341.65 o                         
   9  26   1        204.50        326.73       206.07 o                         
  10  26   1         59.69        140.09       199.75 o                         
  11  26   1        346.38        333.96       236.80 o                         
 -12  27   1       1481.85       1678.85       292.84 o                         
 -11  27   1        220.16        140.09       343.45 o                         
 -10  27   1        111.82       -261.66       308.66 o                         
  -9  27   1         30.49        199.75       197.49 o                         
  -8  27   1       4545.40       4764.96       296.91 o                         
  -7  27   1        147.55        151.84       276.12 o                         
  -6  27   1        204.93        181.67       249.00 o                         
  -5  27   1       2754.38       2443.94       223.70 o                         
  -4  27   1        199.98        533.71       179.41 o                         
  -3  27   1         79.51        180.37       234.54 o                         
  -2  27   1         60.80         70.32       103.71 o                         
  -1  27   1       5398.99       5408.11       256.46 o                         
   0  27   1        373.52       1331.46       137.70 o                         
   1  27   1       1293.73       1437.77       130.72 o                         
   2  27   1        185.65         23.50       220.08 o                         
   3  27   1        895.16        817.51       189.35 o                         
   4  27   1       4492.06       4507.37       261.21 o                         
   5  27   1        834.07        554.50       204.72 o                         
   6  27   1        184.30        134.67       261.21 o                         
   7  27   1        155.80        397.68       208.78 o                         
   8  27   1        309.48        135.57       300.97 o                         
   9  27   1        219.31        208.78       319.95 o                         
  10  27   1         53.53       -288.77       317.69 o                         
  11  27   1        115.19        442.42       244.48 o                         
 -11  28   1        330.67        269.79       347.97 o                         
 -10  28   1        332.95        236.35       305.04 o                         
  -9  28   1          2.38       -286.06       301.43 o                         
  -8  28   1        235.41         15.37       297.81 o                         
  -7  28   1         50.45        100.32       260.75 o                         
  -6  28   1         36.31        135.57       238.61 o                         
  -5  28   1        611.26        784.52       197.49 o                         
  -4  28   1        879.97        956.70       202.00 o                         
  -3  28   1        621.52        445.61       162.01 o                         
  -2  28   1         65.37       -162.49       162.49 o                         
  -1  28   1          8.60         50.82       142.64 o                         
   0  28   1        268.50        600.49       135.16 o                         
   1  28   1       1486.22       1915.07       141.88 o                         
   2  28   1          8.84       -230.93       230.93 o                         
   3  28   1       1241.42       1216.55       197.94 o                         
   4  28   1       1326.35       1166.84       232.73 o                         
   5  28   1         81.43       -107.56       293.74 o                         
   6  28   1          5.75        141.45       253.97 o                         
   7  28   1          1.03        103.04       258.04 o                         
   8  28   1        900.71        888.46       226.86 o                         
   9  28   1          0.21         49.71       218.27 o                         
  10  28   1        106.32        192.51       218.27 o                         
  11  28   1         87.65       -315.43       361.53 o                         
 -11  29   1        230.41        314.53       344.81 o                         
 -10  29   1          7.12       -330.80       348.88 o                         
  -9  29   1        225.76        525.57       219.18 o                         
  -8  29   1        307.16        126.08       306.85 o                         
  -7  29   1         96.25        -74.57       206.52 o                         
  -6  29   1          1.61       -274.76       274.76 o                         
  -5  29   1          0.95         68.24       249.46 o                         
  -4  29   1        529.60        899.76       191.61 o                         
  -3  29   1       3047.75       3552.61       212.62 o                         
  -2  29   1          6.41        103.34       164.56 o                         
  -1  29   1        284.23        278.96       144.43 o                         
   0  29   1       1825.91       1998.51       258.04 o                         
   1  29   1          0.45         71.87       167.99 o                         
   2  29   1          8.05        134.22       169.92 o                         
   3  29   1          8.90       -156.36       274.76 o                         
   4  29   1       6379.38       6789.07       310.92 o                         
   5  29   1        126.47        -42.03       311.37 o                         
   6  29   1         13.83       -286.06       286.06 o                         
   7  29   1         80.61       -198.39       279.28 o                         
   8  29   1        386.84       -112.98       337.13 o                         
   9  29   1        845.71        495.75       254.43 o                         
  10  29   1          0.06       -342.10       342.10 o                         
 -10  30   1          3.66       -305.49       371.47 o                         
  -9  30   1       1947.99       1875.89       267.08 o                         
  -8  30   1         16.25         89.48       209.24 o                         
  -7  30   1        371.16        408.98       204.26 o                         
  -6  30   1          1.97       -302.33       302.33 o                         
  -5  30   1        547.99        724.42       196.13 o                         
  -4  30   1        284.93        331.70       211.49 o                         
  -3  30   1       1056.35       1179.40       151.30 o                         
  -2  30   1         36.58        -19.09       178.07 o                         
  -1  30   1         54.04        304.28       122.41 o                         
   0  30   1       5946.83       6364.38       198.28 o                         
   1  30   1         15.51        146.86       179.99 o                         
   2  30   1          1.91       -227.31       251.72 o                         
   3  30   1        119.94         27.11       283.80 o                         
   4  30   1       4178.55       3968.24       293.29 o                         
   5  30   1       4735.26       5125.13       277.02 o                         
   6  30   1          0.55       -168.11       265.27 o                         
   7  30   1         44.32        110.72       277.47 o                         
   8  30   1         18.66       -150.03       328.09 o                         
   9  30   1        812.31        944.04       262.56 o                         
  10  30   1         67.07        223.24       232.28 o                         
 -10  31   1         64.18        240.87       330.80 o                         
  -9  31   1        219.51       -192.97       372.83 o                         
  -8  31   1          0.67        320.86       323.57 o                         
  -7  31   1        227.60        448.75       207.88 o                         
  -6  31   1         45.11       -282.45       282.45 o                         
  -5  31   1        374.19         74.11       294.19 o                         
  -4  31   1        931.40       1260.38       213.30 o                         
  -3  31   1        446.00        738.47       379.83 o                         
  -2  31   1         68.36        202.29       186.46 o                         
  -1  31   1        221.71        -74.26       386.84 o                         
   0  31   1        181.16        431.13       170.14 o                         
   1  31   1         36.24        403.01       135.17 o                         
   2  31   1         10.04        237.25       264.37 o                         
   3  31   1        811.24        540.03       220.53 o                         
   4  31   1       2891.25       2681.65       276.57 o                         
   5  31   1        319.33        780.00       216.47 o                         
   6  31   1         82.71        238.16       270.70 o                         
   7  31   1        443.43        713.57       225.96 o                         
   8  31   1        493.72       -189.80       390.00 o                         
   9  31   1        379.56       -164.04       385.03 o                         
  -9  32   1          3.98       -126.99       340.74 o                         
  -8  32   1        333.20        463.21       251.26 o                         
  -7  32   1          4.36        -33.44       297.36 o                         
  -6  32   1         87.21        158.62       202.00 o                         
  -5  32   1         93.91       -138.74       302.78 o                         
  -4  32   1        164.73       -106.20       305.94 o                         
  -3  32   1        186.60        161.17       140.42 o                         
  -2  32   1        190.97        257.84       202.68 o                         
  -1  32   1          9.10        229.79       164.61 o                         
   0  32   1          5.58        165.40       359.50 o                         
   1  32   1       3680.46       3891.34       189.44 o                         
   2  32   1         59.02        160.43       285.16 o                         
   3  32   1          5.64        118.40       284.25 o                         
   4  32   1        128.93        151.39       309.56 o                         
   5  32   1          9.47       -269.34       313.63 o                         
   6  32   1         41.47       -314.08       314.08 o                         
   7  32   1         29.19        586.58       220.98 o                         
   8  32   1       6888.47       6952.67       392.26 o                         
   9  32   1        485.79        318.15       385.93 o                         
  -8  33   1          2.71       -366.05       366.05 o                         
  -7  33   1         79.16        433.38       227.31 o                         
  -6  33   1         44.86        131.96       286.06 o                         
  -5  33   1          0.31       -128.34       287.42 o                         
  -4  33   1        140.35        213.30       206.98 o                         
  -3  33   1        167.99        308.01       164.47 o                         
  -2  33   1          7.34        221.49       153.76 o                         
  -1  33   1         24.98        -63.11       273.63 o                         
   0  33   1       1898.46       1927.29       182.41 o                         
   1  33   1         78.44        106.26       230.43 o                         
   2  33   1          2.93         84.51       187.09 o                         
   3  33   1         49.13       -247.20       286.51 o                         
   4  33   1        789.77        976.58       223.70 o                         
   5  33   1          4.30         82.25       312.27 o                         
   6  33   1         34.45       -239.51       320.86 o                         
   7  33   1       1178.36       1056.57       268.44 o                         
   8  33   1        313.24        498.46       275.67 o                         
  -8  34   1         18.24       -379.15       379.15 o                         
  -7  34   1        214.54        296.45       243.58 o                         
  -6  34   1         47.81       -313.18       313.18 o                         
  -5  34   1          6.36       -313.18       313.18 o                         
  -4  34   1          0.14        -16.27       284.25 o                         
  -3  34   1          3.21        214.76       158.21 o                         
  -2  34   1        104.93       -208.77       208.77 o                         
  -1  34   1        146.41        423.25       176.31 o                         
   0  34   1       2224.57       3024.27       374.64 o                         
   1  34   1          4.84        173.99       229.62 o                         
   2  34   1         81.40        192.06       280.19 o                         
   3  34   1        202.31        160.88       202.00 o                         
   4  34   1          0.33        278.38       302.78 o                         
   5  34   1         33.00        256.69       291.94 o                         
   6  34   1         17.21        124.28       291.94 o                         
   7  34   1        709.41        838.75       265.27 o                         
  -7  35   1         61.01        204.72       337.58 o                         
  -6  35   1          0.05        -35.70       318.15 o                         
  -5  35   1         24.84         60.56       222.34 o                         
  -4  35   1        134.35        564.44       217.82 o                         
  -3  35   1        186.52        174.13       186.50 o                         
  -2  35   1         13.90        145.95       214.36 o                         
  -1  35   1        453.24         -4.64       297.58 o                         
   0  35   1       1475.53       1973.83       192.33 o                         
   1  35   1         71.60        -10.59       222.34 o                         
   2  35   1         36.00        275.21       207.88 o                         
   3  35   1          1.05       -100.32       319.95 o                         
   4  35   1        158.72       -170.37       352.49 o                         
   5  35   1         33.76       -319.95       322.67 o                         
   6  35   1          0.25        220.53       324.47 o                         
  -6  36   1         18.74        377.35       239.51 o                         
  -5  36   1        231.26       -178.51       369.66 o                         
  -4  36   1       1269.70       1556.39       268.89 o                         
  -3  36   1       1341.08       1590.80       327.18 o                         
  -2  36   1         48.44        -34.02       225.27 o                         
  -1  36   1         45.02        226.27       177.21 o                         
   0  36   1          1.28        -26.08       216.44 o                         
   1  36   1       1158.43       1665.57       177.48 o                         
   2  36   1         18.20       -314.53       314.53 o                         
   3  36   1        503.71        648.95       239.97 o                         
   4  36   1       1920.05       2167.82       296.45 o                         
   5  36   1          9.59        184.38       360.17 o                         
  -5  37   1        338.66        259.40       380.96 o                         
  -4  37   1       2538.87       2863.77       329.90 o                         
  -3  37   1         47.41        146.66       240.71 o                         
  -2  37   1          8.80         27.26       236.63 o                         
  -1  37   1         87.68         68.40       181.96 o                         
   0  37   1        280.19        195.65       231.83 o                         
   1  37   1          1.81         76.72       183.42 o                         
   2  37   1          0.02         36.15       325.83 o                         
   3  37   1       1119.19       1303.31       263.46 o                         
   4  37   1         39.53        293.74       260.75 o                         
  -3  38   1        450.23        424.69       226.18 o                         
  -2  38   1        131.80        124.02       219.86 o                         
  -1  38   1         73.58         42.18       229.78 o                         
   0  38   1        520.61        887.23       216.69 o                         
   1  38   1        104.89       -248.58       248.58 o                         
   2  38   1         45.47        300.07       323.57 o                         
   3  38   1        375.70         74.57       379.15 o                         
 -17   0   2          2.22        166.76       239.51 o                         
 -16   0   2       5781.24       5093.05       340.74 o                         
 -15   0   2       1024.60       1012.28       271.60 o                         
 -14   0   2         43.08       -268.89       268.89 o                         
 -13   0   2        876.40        917.38       182.12 o                         
 -12   0   2       3639.10       3816.40       234.54 o                         
 -11   0   2         53.99        489.87       145.06 o                         
 -10   0   2        306.63        167.21       184.38 o                         
  -9   0   2       2219.13       2236.96       144.61 o                         
  -8   0   2       5975.52       6303.72       201.10 o                         
  -7   0   2     102688.62     113556.01       848.69 o                         
  -6   0   2        936.01       1015.90        89.93 o                         
  -5   0   2        502.37       1606.10        85.86 o                         
  -4   0   2      55615.94      67530.23      1793.41 o                         
  -3   0   2      40946.66      48467.27      1679.08 o                         
  -2   0   2       1605.78       4911.71       227.99 o                         
   1   0   2        870.47       1052.96        50.16 o                         
   3   0   2       1601.65       1645.86        73.21 o                         
   4   0   2      20301.26      24714.17       238.16 o                         
   5   0   2       1170.02       1823.47       103.04 o                         
   6   0   2       1415.06       1427.14       110.27 o                         
   7   0   2       8712.17       9223.07       214.21 o                         
   8   0   2       1332.64       1240.95       135.57 o                         
   9   0   2       4344.72       4407.05       207.43 o                         
  10   0   2        312.45        608.73       148.23 o                         
  11   0   2       1127.91       1076.91       169.92 o                         
  12   0   2       1095.96       1286.59       199.75 o                         
  13   0   2        215.28        471.34       192.97 o                         
  14   0   2         50.89         31.63       292.84 o                         
  15   0   2          7.63        245.84       314.08 o                         
 -17   1   2        194.63        338.93       204.26 o                         
 -16   1   2         24.99          4.89       195.29 o                         
 -15   1   2       6323.58       5859.25       499.59 o                         
 -14   1   2          4.99        -91.50       180.05 o                         
 -13   1   2        351.54        480.22       295.78 o                         
 -12   1   2       5478.45       4971.27       182.19 o                         
 -11   1   2       1631.58       1710.97       161.33 o                         
 -10   1   2       2122.55       2003.55       112.46 o                         
  -9   1   2        368.65        290.33        82.75 o                         
  -8   1   2      58814.52      63065.93       433.15 o                         
  -7   1   2       5023.38       5465.57       119.16 o                         
  -6   1   2       3305.89       3500.97        84.20 o                         
  -5   1   2       4245.07       5377.68        87.08 o                         
  -4   1   2      39225.93      47189.86       431.68 o                         
  -3   1   2      17972.68      24553.07       463.77 o                         
  -2   1   2        182.05        435.08        24.79 o                         
   0   1   2      28262.38      30426.81       170.38 o                         
   1   1   2       8893.75       9382.56       101.91 o                         
   2   1   2        228.14        398.33        37.71 o                         
   3   1   2       3006.54       3052.33        62.47 o                         
   4   1   2      23359.77      24020.88       166.63 o                         
   5   1   2        687.57        718.16        60.70 o                         
   6   1   2       1381.16       1624.31        75.38 o                         
   7   1   2       2655.75       3050.60       142.80 o                         
   8   1   2       2896.41       3273.35       117.89 o                         
   9   1   2       1411.08       1491.63       114.06 o                         
  10   1   2          4.91        135.16       131.39 o                         
  11   1   2        205.22        293.92       109.26 o                         
  12   1   2         79.05        -16.70       171.37 o                         
  13   1   2        825.22        698.53       149.39 o                         
  14   1   2          1.10        216.29       160.93 o                         
  15   1   2        239.08         92.41       237.18 o                         
 -17   2   2         76.55        334.41       337.58 o                         
 -16   2   2          0.04       -101.23       352.94 o                         
 -15   2   2        535.90        -30.73       394.52 o                         
 -14   2   2         98.54        -83.60       267.08 o                         
 -13   2   2        207.88        327.64       181.67 o                         
 -12   2   2       8853.84       8791.05       310.01 o                         
 -11   2   2       1625.46       1551.41       183.02 o                         
 -10   2   2        667.35        743.40       132.86 o                         
  -9   2   2         32.36         54.68       150.03 o                         
  -8   2   2        149.84        121.11       187.54 o                         
  -7   2   2        144.55        246.29        98.52 o                         
  -6   2   2       4771.10       5116.10       133.31 o                         
  -5   2   2      14905.54      17836.52       202.91 o                         
  -4   2   2      40669.70      44412.05      1261.29 o                         
  -3   2   2      14041.97      16317.40       890.04 o                         
  -2   2   2          5.41        153.13        78.18 o                         
  -1   2   2          6.27        313.03        60.78 o                         
   0   2   2         46.42         59.09        28.42 o                         
   1   2   2        561.24        433.84        44.74 o                         
   2   2   2          3.07         55.59        68.69 o                         
   3   2   2      11222.33      13688.87       160.88 o                         
   4   2   2      15438.32      17285.64       206.52 o                         
   5   2   2        130.83        281.09        78.18 o                         
   6   2   2          4.08        192.51        85.41 o                         
   7   2   2         35.15        175.79       100.32 o                         
   8   2   2         67.24       -172.18       172.18 o                         
   9   2   2        427.34        409.43       149.13 o                         
  10   2   2          2.22        134.67       136.48 o                         
  11   2   2        349.66        121.56       177.60 o                         
  12   2   2         79.71        192.51       250.81 o                         
  13   2   2       1275.27       1481.82       225.05 o                         
  14   2   2        104.94       -209.24       283.80 o                         
  15   2   2        242.47        228.67       358.37 o                         
 -17   3   2         24.58       -242.22       334.87 o                         
 -16   3   2        433.34        676.96       241.77 o                         
 -15   3   2       1202.35       1125.71       248.55 o                         
 -14   3   2         78.61        182.12       279.28 o                         
 -13   3   2        161.45        392.26       168.56 o                         
 -12   3   2       1991.19       2373.44       230.48 o                         
 -10   3   2         79.25         89.03       182.12 o                         
  -9   3   2         11.09        398.59       110.27 o                         
  -8   3   2      18198.49      19707.89       290.13 o                         
  -7   3   2       1619.53       2194.03       120.66 o                         
  -6   3   2       4649.10       6012.69       146.42 o                         
  -5   3   2       2060.77       2342.26        98.97 o                         
  -4   3   2       5201.04       4794.78        76.05 o                         
  -3   3   2       6581.03       7305.48        76.05 o                         
  -2   3   2        160.23        783.96       111.85 o                         
  -1   3   2      21803.65      17229.65       335.32 o                         
   0   3   2      15355.34      15365.24       328.77 o                         
   1   3   2         79.06        465.47        49.26 o                         
   2   3   2      12580.43      17199.32       174.44 o                         
   3   3   2         34.33        418.02        61.91 o                         
   4   3   2      84815.37      87943.90       633.13 o                         
   5   3   2       1367.14       1622.82       108.46 o                         
   6   3   2       2267.71       2740.39       125.18 o                         
   7   3   2         73.07         14.01       144.61 o                         
   8   3   2        844.51       1143.34       133.77 o                         
   9   3   2        195.48        148.23       180.76 o                         
  10   3   2        101.21       -135.12       214.66 o                         
  11   3   2       1183.60       1149.21       186.64 o                         
  12   3   2       2470.44       2513.53       242.68 o                         
  13   3   2        142.58         42.93       201.55 o                         
  14   3   2         25.43        -80.89       296.45 o                         
  15   3   2        521.87        802.60       240.87 o                         
 -16   4   2         33.09        -33.89       239.06 o                         
 -15   4   2         75.39        619.57       211.49 o                         
 -14   4   2        996.65        810.28       204.26 o                         
 -13   4   2          8.14        -76.37       264.37 o                         
 -12   4   2       1075.62       1159.61       235.45 o                         
 -11   4   2        371.85        508.40       185.28 o                         
 -10   4   2         50.42         -9.04       188.90 o                         
  -9   4   2        524.51        777.29       120.66 o                         
  -8   4   2        141.23        168.56       107.56 o                         
  -7   4   2       1576.82       1748.00       112.98 o                         
  -6   4   2        702.57        695.04        85.86 o                         
  -5   4   2      12312.28      14761.26       192.51 o                         
  -4   4   2       1546.27       1254.65       127.89 o                         
  -3   4   2       1573.30       2244.76        52.07 o                         
  -2   4   2       1229.20       1247.07        53.55 o                         
  -1   4   2          2.07        -21.24        43.16 o                         
   0   4   2        137.98        475.87        31.79 o                         
   1   4   2       1191.41       1208.86        58.30 o                         
   2   4   2        499.67       1022.68        61.46 o                         
   3   4   2      10677.31      12365.22       162.24 o                         
   4   4   2      24595.45      26157.57       258.95 o                         
   5   4   2      42147.47      42607.62       434.74 o                         
   6   4   2         78.93        200.20        84.96 o                         
   7   4   2         97.42        304.59       105.30 o                         
   8   4   2        291.69        156.36       167.66 o                         
   9   4   2        454.23        382.77       134.22 o                         
  10   4   2        554.87        136.48       225.50 o                         
  11   4   2       1516.45       1640.44       194.77 o                         
  12   4   2       5642.16       4862.12       289.22 o                         
  13   4   2          6.35       -246.29       314.08 o                         
  14   4   2        219.57         48.81       306.40 o                         
  15   4   2         24.09        283.35       232.73 o                         
 -16   5   2        778.03       1168.19       252.17 o                         
 -15   5   2          0.14       -311.37       322.67 o                         
 -14   5   2        204.35         42.48       194.32 o                         
 -13   5   2        505.90        518.80       188.45 o                         
 -12   5   2       7044.64       6694.63       313.18 o                         
 -11   5   2      11175.36      12123.44       309.11 o                         
 -10   5   2        218.84        404.01       124.28 o                         
  -9   5   2         20.35        228.22       122.92 o                         
  -8   5   2       1220.93       1456.96       125.18 o                         
  -7   5   2       2167.35       2649.11       126.99 o                         
  -6   5   2         10.88        368.31        82.25 o                         
  -5   5   2      17056.17      18433.95       216.92 o                         
  -4   5   2       5889.18       3952.72        72.38 o                         
  -3   5   2      52383.88      58115.95       498.46 o                         
  -2   5   2          0.86        517.75        49.71 o                         
  -1   5   2       9433.58       9192.17       319.50 o                         
   0   5   2      96905.02      87408.34       441.52 o                         
   1   5   2       4428.43       5457.29        93.55 o                         
   2   5   2       1396.19       1853.74        71.85 o                         
   3   5   2      20668.64      21692.23       211.49 o                         
   4   5   2      32895.28      35533.39       369.21 o                         
   5   5   2       1830.94       3039.56       129.70 o                         
   6   5   2         14.14        -50.16       128.34 o                         
   7   5   2       2925.02       2768.87       145.97 o                         
   8   5   2       2704.74       2683.45       173.99 o                         
   9   5   2         89.34        367.86       136.03 o                         
  10   5   2         17.52        222.34       145.06 o                         
  11   5   2       3392.36       3911.75       224.15 o                         
  12   5   2       2257.39       2255.49       244.94 o                         
  13   5   2        300.12        233.19       282.90 o                         
  14   5   2         76.38        195.68       296.00 o                         
  15   5   2        242.77        871.29       231.83 o                         
 -16   6   2          6.08        -68.69       357.46 o                         
 -15   6   2        114.40        316.34       203.81 o                         
 -14   6   2        108.51       -301.88       301.88 o                         
 -13   6   2         72.19        115.69       183.48 o                         
 -12   6   2      11996.52      12035.32       341.65 o                         
 -11   6   2       2712.49       3039.56       213.30 o                         
 -10   6   2        926.89        773.67       145.52 o                         
  -9   6   2          0.02         57.84       169.92 o                         
  -8   6   2         25.65        799.88       129.25 o                         
  -7   6   2       2909.47       3378.04       141.90 o                         
  -6   6   2        184.88        192.51        84.06 o                         
  -5   6   2        715.60       1088.66        84.96 o                         
  -4   6   2       7678.13       5902.50        86.44 o                         
  -3   6   2         50.71        411.51        42.47 o                         
  -2   6   2         28.29        249.05        36.59 o                         
  -1   6   2      17818.45      16520.23       114.88 o                         
   0   6   2      28493.36      27956.42       337.80 o                         
   1   6   2      46390.63      43097.05       351.59 o                         
   2   6   2         16.97        101.68        56.94 o                         
   4   6   2      25462.03      27193.81       272.50 o                         
   5   6   2         19.27          2.71        96.71 o                         
   6   6   2          3.79        411.24        96.26 o                         
   7   6   2         10.91         44.74       155.46 o                         
   8   6   2      25606.12      25322.89       370.57 o                         
   9   6   2       1166.43       1555.48       159.98 o                         
  10   6   2         93.20        -32.09       215.11 o                         
  11   6   2        605.82        616.86       195.68 o                         
  12   6   2        765.89        440.16       235.45 o                         
  13   6   2       1476.86       1541.92       224.15 o                         
  14   6   2        115.14         65.53       286.06 o                         
  15   6   2       1011.40       1551.87       266.18 o                         
 -16   7   2        950.80        993.30       276.12 o                         
 -15   7   2       1125.38       1115.77       242.68 o                         
 -14   7   2         68.01       -115.24       274.76 o                         
 -13   7   2         83.95         77.73       249.91 o                         
 -12   7   2       1888.32       1110.80       227.31 o                         
 -11   7   2       1071.26       1147.40       182.12 o                         
 -10   7   2         43.46        455.98       119.76 o                         
  -9   7   2        239.74        577.54       135.12 o                         
  -8   7   2       1169.09       1586.66       140.09 o                         
  -7   7   2      14962.27      15582.83       253.52 o                         
  -6   7   2       3679.87       4147.65       136.03 o                         
  -5   7   2       1396.09       2053.49        97.61 o                         
  -4   7   2       7436.23       6860.86        95.07 o                         
  -3   7   2       9553.07       8872.47       256.91 o                         
  -2   7   2        136.65        535.23        41.69 o                         
  -1   7   2       6071.45       7487.03        88.35 o                         
   0   7   2     147065.16     140165.62      5059.15 o                         
   1   7   2       3818.11       3772.11        92.19 o                         
   2   7   2        644.61         53.33        80.44 o                         
   3   7   2         22.75        379.15        67.79 o                         
   4   7   2      11269.83      12257.21       194.32 o                         
   5   7   2       3935.69       3779.34       144.16 o                         
   6   7   2        303.22        281.99        96.71 o                         
   7   7   2       9429.36       9588.22       230.48 o                         
   8   7   2       3394.76       3331.50       209.24 o                         
   9   7   2       6497.59       6085.90       235.45 o                         
  10   7   2          0.18         75.92       145.52 o                         
  11   7   2        186.62         12.20       267.08 o                         
  12   7   2       5653.92       5472.66       296.91 o                         
  13   7   2        227.32        177.60       278.83 o                         
  14   7   2        100.26        231.38       306.85 o                         
  15   7   2         25.17       -249.91       354.30 o                         
 -16   8   2       1040.70        505.24       290.58 o                         
 -15   8   2         24.70       -320.41       320.41 o                         
 -14   8   2        147.79        189.35       183.02 o                         
 -13   8   2        392.18        203.36       190.71 o                         
 -12   8   2          5.39        -47.45       240.87 o                         
 -11   8   2       1168.57       1281.62       159.98 o                         
 -10   8   2          8.36        143.26       174.44 o                         
  -9   8   2       3843.81       3764.88       185.74 o                         
  -8   8   2        167.36        126.99       183.02 o                         
  -7   8   2       4473.07       4519.57       169.02 o                         
  -6   8   2        268.74        319.05        86.32 o                         
  -5   8   2        189.57        282.45        74.57 o                         
  -4   8   2       3723.91       5629.76        90.27 o                         
  -3   8   2          3.56        -56.40        56.40 o                         
  -2   8   2       3079.01       4025.58        68.99 o                         
  -1   8   2         86.94        104.76       110.27 o                         
   0   8   2        147.22        185.40        49.03 o                         
   1   8   2       1197.87       1773.30        76.37 o                         
   2   8   2       2550.82       3047.70        93.55 o                         
   3   8   2        892.37        890.27        81.80 o                         
   4   8   2        830.43       1125.26        94.45 o                         
   5   8   2        390.28        396.78        96.26 o                         
   6   8   2        156.62        116.14       145.52 o                         
   7   8   2        288.78        282.90       136.03 o                         
   8   8   2         28.88          8.59       256.69 o                         
   9   8   2        865.38        674.70       170.82 o                         
  10   8   2         36.38       -120.66       199.75 o                         
  11   8   2         49.95        355.65       172.18 o                         
  12   8   2        231.22        -66.88       313.63 o                         
  13   8   2          8.03        134.67       282.45 o                         
  14   8   2         77.12        172.18       211.95 o                         
  15   8   2         29.17        494.84       248.55 o                         
 -16   9   2       1606.92       1792.74       282.45 o                         
 -15   9   2        307.98        308.66       316.34 o                         
 -14   9   2         12.92         14.91       263.01 o                         
 -13   9   2         60.22        225.50       182.12 o                         
 -12   9   2          2.88        301.88       152.29 o                         
 -11   9   2        272.73        206.07       153.65 o                         
 -10   9   2        224.75        117.05       198.39 o                         
  -9   9   2        428.11        458.24       133.31 o                         
  -8   9   2      10552.32      10177.96       244.03 o                         
  -7   9   2      20438.47      20633.40       299.62 o                         
  -6   9   2        607.35        766.44        96.26 o                         
  -5   9   2        110.57         72.76       103.04 o                         
  -4   9   2       1744.63       1363.71        90.16 o                         
  -3   9   2       5329.51       4098.07       183.25 o                         
  -2   9   2         76.51        612.39        47.77 o                         
  -1   9   2        869.27        890.53        48.25 o                         
   0   9   2      33621.62      26030.86       191.88 o                         
   1   9   2         18.31        202.00        61.91 o                         
   2   9   2       2267.35       1981.18        89.03 o                         
   3   9   2       4886.40       4836.36       127.89 o                         
   4   9   2      15782.74      14265.96       220.98 o                         
   5   9   2       3714.60       3641.06       144.16 o                         
   6   9   2          7.86       -145.06       145.06 o                         
   7   9   2      15922.83      15678.19       295.10 o                         
   8   9   2       5477.12       5287.37       258.49 o                         
   9   9   2       1503.68       1960.85       190.25 o                         
  10   9   2         49.08        150.49       151.84 o                         
  11   9   2        165.24        -24.86       266.63 o                         
  12   9   2       2209.76       2171.89       243.58 o                         
  13   9   2        150.20        211.49       277.93 o                         
  14   9   2         14.96       -182.12       309.11 o                         
  15   9   2          0.39       -108.91       350.23 o                         
 -16  10   2         11.57       -232.73       342.10 o                         
 -15  10   2         11.65       -279.28       312.27 o                         
 -14  10   2         15.67       -149.58       279.73 o                         
 -13  10   2        263.19         67.33       248.55 o                         
 -12  10   2        102.39       -171.27       251.72 o                         
 -11  10   2        170.04         10.85       215.11 o                         
 -10  10   2        665.82        631.32       145.06 o                         
  -9  10   2        261.31        291.94       129.25 o                         
  -8  10   2      11940.57      12049.33       265.27 o                         
  -7  10   2       4537.97       4434.16       168.11 o                         
  -6  10   2        368.27        377.35        94.00 o                         
  -5  10   2        181.42        353.85        86.77 o                         
  -4  10   2       4623.34       4552.58       183.25 o                         
  -3  10   2       3627.98       4672.46       152.97 o                         
  -2  10   2        121.54         93.35        52.19 o                         
  -1  10   2      14181.20      13722.81       157.72 o                         
   0  10   2       1837.73       1434.29       127.89 o                         
   1  10   2      42766.94      35744.44       342.55 o                         
   2  10   2         41.52        -96.71        96.71 o                         
   3  10   2        703.34       1087.30        91.74 o                         
   4  10   2       6378.24       6757.44       173.53 o                         
   5  10   2        364.87        507.95       113.43 o                         
   6  10   2         88.33        246.74       100.32 o                         
   7  10   2        845.35        517.89       144.16 o                         
   8  10   2      61906.57      62338.55       591.10 o                         
   9  10   2       2654.32       2522.12       190.25 o                         
  10  10   2        390.86        483.55       160.43 o                         
  11  10   2        337.65        548.62       195.23 o                         
  12  10   2         67.95        235.90       208.78 o                         
  13  10   2        224.71       -138.29       311.37 o                         
  14  10   2         39.13        167.21       214.21 o                         
  15  10   2       2288.17       2648.66       305.49 o                         
 -16  11   2        444.52        624.54       240.42 o                         
 -15  11   2         71.25       -216.01       309.56 o                         
 -14  11   2          2.28       -166.76       275.67 o                         
 -13  11   2        427.45         81.80       281.99 o                         
 -12  11   2        505.16         24.86       267.98 o                         
 -11  11   2       1961.98       2318.76       200.20 o                         
 -10  11   2       1165.94       1346.25       149.13 o                         
  -9  11   2        500.03        617.31       133.77 o                         
  -8  11   2       6551.39       6349.82       208.78 o                         
  -7  11   2       3696.54       3720.59       158.17 o                         
  -6  11   2        372.01        488.97       100.78 o                         
  -5  11   2         17.50        144.61        83.60 o                         
  -4  11   2      35386.48      37925.01       258.36 o                         
  -3  11   2      25058.78      23619.47       445.36 o                         
  -2  11   2        114.64        671.50        98.29 o                         
  -1  11   2         29.39          9.29        54.14 o                         
   0  11   2      28077.00      25487.50      1226.49 o                         
   1  11   2      14915.43      15213.62       197.49 o                         
   2  11   2         58.76         99.42        72.31 o                         
   3  11   2       2645.36       2977.65       121.11 o                         
   4  11   2      71296.45      68255.45       669.73 o                         
   5  11   2        278.28         46.55       175.79 o                         
   6  11   2        339.72        315.43       111.62 o                         
   7  11   2        629.57        826.55       135.12 o                         
   8  11   2      10123.35      10052.33       271.15 o                         
   9  11   2       1480.18       1943.22       173.99 o                         
  10  11   2          7.84        220.08       223.70 o                         
  11  11   2       4611.38       4378.58       272.50 o                         
  12  11   2        151.82        -70.50       327.64 o                         
  13  11   2         82.02        -77.73       290.58 o                         
  14  11   2        125.01       -220.08       323.57 o                         
  15  11   2        490.53       -352.04       394.97 o                         
 -16  12   2         30.07        238.16       350.68 o                         
 -15  12   2         31.69        286.06       327.18 o                         
 -14  12   2        171.15        261.21       293.74 o                         
 -13  12   2        249.04        522.41       184.38 o                         
 -12  12   2        312.28        139.19       278.83 o                         
 -11  12   2       2192.92       2462.47       204.72 o                         
 -10  12   2         41.61        -51.97       191.61 o                         
  -9  12   2         84.46        -93.09       184.83 o                         
  -8  12   2        160.05        226.86       122.92 o                         
  -7  12   2        712.98        562.18       120.21 o                         
  -6  12   2        761.24        795.37       106.20 o                         
  -5  12   2          1.22        252.17        98.97 o                         
  -4  12   2      58549.87      57501.31       365.72 o                         
  -3  12   2      10869.04      11791.50       320.86 o                         
  -2  12   2        418.67        784.48        55.21 o                         
  -1  12   2        112.58        213.88        49.84 o                         
   0  12   2       3138.86       3940.89        85.58 o                         
   1  12   2       6365.05       6767.83       146.42 o                         
   2  12   2        689.74        835.59        92.64 o                         
   3  12   2      12006.77      10921.36       198.39 o                         
   4  12   2      36456.64      34098.12       354.75 o                         
   5  12   2      42431.36      39333.98       399.94 o                         
   6  12   2        189.28        146.87       158.62 o                         
   7  12   2       2977.83       2930.20       171.27 o                         
   8  12   2        297.35        374.18       151.84 o                         
   9  12   2        412.38        664.76       155.46 o                         
  10  12   2        176.76        118.40       229.12 o                         
  11  12   2       3695.66       3405.16       267.98 o                         
  12  12   2      10515.12      10347.43       376.89 o                         
  13  12   2         19.53        189.35       294.19 o                         
  14  12   2          0.56       -257.14       318.60 o                         
 -16  13   2         23.78        -55.59       350.23 o                         
 -15  13   2        256.68       -102.58       329.44 o                         
 -14  13   2         25.26        -31.18       302.78 o                         
 -13  13   2         99.81        141.90       252.17 o                         
 -12  13   2         19.39        155.01       264.82 o                         
 -11  13   2        275.45        358.82       176.25 o                         
 -10  13   2         67.01         10.39       206.52 o                         
  -9  13   2         73.72         95.81       130.60 o                         
  -8  13   2       2752.18       2489.13       167.66 o                         
  -7  13   2       3685.28       3333.76       169.47 o                         
  -6  13   2         53.81         78.63       151.84 o                         
  -5  13   2        998.48        896.14       119.76 o                         
  -4  13   2          7.50       -271.89       397.68 o                         
  -3  13   2      43826.91      43203.80       314.27 o                         
  -2  13   2         14.10         18.48        74.28 o                         
  -1  13   2       2048.42       1847.79        69.81 o                         
   0  13   2       5513.97       5603.09       200.87 o                         
   1  13   2       4555.61       5246.25       141.00 o                         
   2  13   2       2306.67       2440.78       116.14 o                         
   3  13   2       1394.27       1495.83       115.69 o                         
   4  13   2      61238.39      60024.77       579.80 o                         
   5  13   2         33.97         90.38       103.94 o                         
   6  13   2       1940.91       1828.89       136.93 o                         
   7  13   2        494.80        508.85       131.51 o                         
   8  13   2       1525.56       1543.28       174.44 o                         
   9  13   2        335.58        250.36       167.66 o                         
  10  13   2          0.68       -231.83       231.83 o                         
  11  13   2       5017.56       4745.08       291.03 o                         
  12  13   2        941.03        799.88       244.94 o                         
  13  13   2        599.85        248.10       228.22 o                         
  14  13   2          0.42          0.00       312.72 o                         
 -15  14   2         79.57        104.84       356.11 o                         
 -14  14   2        145.82        404.46       194.77 o                         
 -13  14   2         86.58        -86.77       276.12 o                         
 -12  14   2       1069.72       1179.49       202.91 o                         
 -11  14   2        376.05        318.60       168.56 o                         
 -10  14   2        149.93        119.76       204.72 o                         
  -9  14   2         46.08        -49.71       203.36 o                         
  -8  14   2        771.38        735.26       142.80 o                         
  -7  14   2       1307.51       1414.03       143.71 o                         
  -6  14   2       2489.53       2158.33       134.67 o                         
  -5  14   2       2323.56       2495.01       139.64 o                         
  -4  14   2       8574.10       7932.78       142.16 o                         
  -3  14   2       3124.08       3746.91       414.18 o                         
  -2  14   2        139.99         99.61        55.88 o                         
  -1  14   2        411.83        346.55        61.02 o                         
   0  14   2       3784.83       3858.63       100.17 o                         
   1  14   2       5484.39       5476.72       152.29 o                         
   2  14   2        394.40        198.84        87.67 o                         
   3  14   2       1746.34       1731.28       120.21 o                         
   4  14   2        621.23        692.33       126.08 o                         
   5  14   2         44.91        174.44       103.04 o                         
   6  14   2        189.01        216.47       118.40 o                         
   7  14   2        121.35         73.66       182.57 o                         
   8  14   2       4230.96       3878.31       216.01 o                         
   9  14   2       2004.88       1969.88       197.94 o                         
  10  14   2        138.23       -239.06       239.06 o                         
  11  14   2        746.97        520.15       224.60 o                         
  12  14   2         12.20        162.69       285.16 o                         
  13  14   2        202.65        292.84       323.57 o                         
  14  14   2         18.96          0.00       320.41 o                         
 -15  15   2       1627.52       2035.86       277.47 o                         
 -14  15   2         11.35       -112.98       281.99 o                         
 -13  15   2         18.39        235.45       253.97 o                         
 -12  15   2        949.66        915.12       205.17 o                         
 -11  15   2        826.48        486.26       185.28 o                         
 -10  15   2        129.12        229.12       141.45 o                         
  -9  15   2          0.03        127.44       141.45 o                         
  -8  15   2      12368.34      11639.90       288.32 o                         
  -7  15   2          6.16       -142.35       183.93 o                         
  -6  15   2        336.18        507.50       118.40 o                         
  -5  15   2       4766.11       4723.84       171.27 o                         
  -4  15   2      29960.34      30343.77       246.53 o                         
  -3  15   2      10825.36      10975.91       885.97 o                         
  -2  15   2         39.32        -82.09        91.96 o                         
  -1  15   2       8283.84       7064.81       225.73 o                         
   0  15   2      20788.23      18893.68       800.11 o                         
   1  15   2       6139.40       6121.60       172.18 o                         
   2  15   2         30.67         25.31       127.44 o                         
   3  15   2       7951.02       7414.97       194.77 o                         
   4  15   2      10416.37       9716.56       222.34 o                         
   5  15   2       1624.97       1764.26       134.22 o                         
   6  15   2        158.30        289.68       112.53 o                         
   7  15   2       2646.54       2801.40       181.22 o                         
   8  15   2        276.16        328.99       176.25 o                         
   9  15   2       5243.46       4557.99       251.26 o                         
  10  15   2         16.61          0.00       245.39 o                         
  11  15   2        759.46        489.42       211.04 o                         
  12  15   2        923.54        693.69       238.16 o                         
  13  15   2        245.94       -215.11       324.02 o                         
  14  15   2          2.82        259.40       230.93 o                         
 -15  16   2        569.42        659.79       266.63 o                         
 -14  16   2        148.36       -193.87       301.43 o                         
 -13  16   2         89.07          0.00       262.56 o                         
 -12  16   2        867.41        866.77       209.24 o                         
 -11  16   2         12.63       -157.72       181.67 o                         
 -10  16   2         22.66        155.01       152.29 o                         
  -9  16   2       2799.57       2737.68       197.94 o                         
  -8  16   2       2180.81       1911.14       191.61 o                         
  -7  16   2       9052.80       8673.55       252.62 o                         
  -6  16   2        269.65        478.12       117.95 o                         
  -5  16   2         28.71         -7.68       167.66 o                         
  -4  16   2      12677.85      12064.73       350.68 o                         
  -3  16   2         62.58        240.38        84.96 o                         
  -2  16   2       1719.96       1722.74        79.38 o                         
  -1  16   2        643.48        726.30       157.94 o                         
   0  16   2      45229.29      42838.48       335.54 o                         
   1  16   2       1653.68       1879.50       136.03 o                         
   2  16   2         78.21        644.88       101.23 o                         
   3  16   2        126.09         90.83       135.12 o                         
   4  16   2        779.00        547.27       116.59 o                         
   5  16   2       6547.80       6357.50       204.72 o                         
   6  16   2         64.89         53.78       169.02 o                         
   7  16   2       2143.97       2419.54       187.54 o                         
   8  16   2        760.95        531.45       189.35 o                         
   9  16   2       3635.60       3210.84       234.09 o                         
  10  16   2        114.04        101.68       251.72 o                         
  11  16   2        348.91        285.61       289.22 o                         
  12  16   2        689.76        605.11       233.19 o                         
  13  16   2         15.25       -202.00       340.29 o                         
  14  16   2        239.48        300.52       232.28 o                         
 -15  17   2       1685.59       1553.22       295.55 o                         
 -14  17   2         90.20        255.33       216.47 o                         
 -13  17   2          0.46        398.59       185.28 o                         
 -12  17   2       1318.24       1050.24       223.70 o                         
 -11  17   2        277.46        420.73       177.15 o                         
 -10  17   2        146.66        177.15       232.28 o                         
  -9  17   2        155.35         10.85       225.96 o                         
  -8  17   2      24374.64      23262.63       410.34 o                         
  -7  17   2       9859.33       8808.22       259.85 o                         
  -6  17   2         11.33         64.17       118.40 o                         
  -5  17   2         58.07        470.89       110.27 o                         
  -4  17   2       3331.79       3348.39       112.78 o                         
  -3  17   2         26.81        154.68        72.60 o                         
  -2  17   2        242.74        435.07        77.28 o                         
  -1  17   2       8769.14       8337.62       139.96 o                         
   0  17   2      27028.65      23944.04       617.76 o                         
   1  17   2        369.42        358.82       124.28 o                         
   2  17   2         51.17        206.52        99.42 o                         
   3  17   2        130.27        125.63       145.52 o                         
   4  17   2        118.55         23.95       162.69 o                         
   5  17   2        200.53        323.57       124.73 o                         
   6  17   2        361.74        629.97       131.51 o                         
   7  17   2       3972.22       3860.23       209.69 o                         
   8  17   2       4626.68       4533.13       249.00 o                         
   9  17   2         19.79         72.31       240.42 o                         
  10  17   2         24.06        195.23       239.97 o                         
  11  17   2        497.03        591.55       202.91 o                         
  12  17   2        584.45        140.54       317.24 o                         
  13  17   2          1.84        -85.86       328.54 o                         
  14  17   2        168.31        -18.53       338.93 o                         
 -15  18   2        181.00        -37.51       382.77 o                         
 -14  18   2          2.44        344.36       208.33 o                         
 -13  18   2         80.93        402.20       188.90 o                         
 -12  18   2       2520.04       1925.60       247.20 o                         
 -11  18   2        687.75        723.96       205.17 o                         
 -10  18   2         33.89        180.76       224.15 o                         
  -9  18   2          0.42        -56.04       221.89 o                         
  -8  18   2       2351.27       2196.74       210.14 o                         
  -7  18   2        475.28        438.81       162.69 o                         
  -6  18   2          1.20       -184.38       184.38 o                         
  -5  18   2       2213.56       2007.85       157.72 o                         
  -4  18   2      11021.66      10627.42       503.20 o                         
  -3  18   2       5323.34       5110.47       129.08 o                         
  -2  18   2        349.19        479.23        75.51 o                         
  -1  18   2        745.68       1033.06        84.91 o                         
   0  18   2          4.90         25.15       296.00 o                         
   1  18   2      12399.29      11080.43       231.83 o                         
   2  18   2         41.80         37.51       144.16 o                         
   3  18   2       1269.02       1234.62       127.44 o                         
   4  18   2        492.17        698.66       126.99 o                         
   5  18   2        101.79         27.11       174.44 o                         
   6  18   2        547.08        144.16       203.36 o                         
   7  18   2        485.80        559.47       156.36 o                         
   8  18   2      12839.27      12583.94       345.26 o                         
   9  18   2        250.64          0.00       258.49 o                         
  10  18   2         82.20         79.99       238.16 o                         
  11  18   2        133.00        119.76       272.50 o                         
  12  18   2        210.11        399.04       222.34 o                         
  13  18   2       1300.14       1212.93       266.18 o                         
 -14  19   2        256.74        -85.86       330.80 o                         
 -13  19   2         53.17        -48.35       220.53 o                         
 -12  19   2        886.88        938.17       242.68 o                         
 -11  19   2       4947.97       4919.51       278.38 o                         
 -10  19   2         91.29        111.62       226.86 o                         
  -9  19   2        226.84        208.78       168.56 o                         
  -8  19   2      10580.54      10045.55       304.14 o                         
  -7  19   2        207.89        260.30       149.58 o                         
  -6  19   2         30.38       -173.08       173.08 o                         
  -5  19   2        201.66        266.63       144.16 o                         
  -4  19   2      34635.58      32417.28       290.47 o                         
  -3  19   2         76.65         67.60        99.53 o                         
  -2  19   2        310.03        565.64       100.55 o                         
  -1  19   2       6171.99       5846.99       130.84 o                         
   0  19   2         20.89          9.82       101.47 o                         
   1  19   2        226.36        111.62       127.89 o                         
   2  19   2       1055.87       1106.73       131.05 o                         
   3  19   2       1112.12       1074.65       140.09 o                         
   4  19   2          0.55        -70.05       176.70 o                         
   5  19   2          8.11        -84.51       189.35 o                         
   6  19   2         34.31        -39.77       190.25 o                         
   7  19   2       1622.71       1454.25       173.53 o                         
   8  19   2        375.38        297.81       187.09 o                         
   9  19   2        233.50        193.42       249.46 o                         
  10  19   2         12.01        -68.69       247.20 o                         
  11  19   2         72.49        153.20       274.76 o                         
  12  19   2        699.77        913.77       233.64 o                         
  13  19   2        261.56        280.64       353.40 o                         
 -14  20   2          5.76         17.62       306.40 o                         
 -13  20   2          8.39        247.20       206.98 o                         
 -12  20   2        113.57        -45.64       359.72 o                         
 -11  20   2         94.53        280.64       311.82 o                         
 -10  20   2        130.75          0.00       252.62 o                         
  -9  20   2       3307.17       3627.50       227.31 o                         
  -8  20   2        504.43        210.59       173.08 o                         
  -7  20   2        234.17        439.26       144.61 o                         
  -6  20   2         58.84         28.92       183.48 o                         
  -5  20   2       1460.42       1482.27       166.30 o                         
  -4  20   2       2513.35       3584.49       665.67 o                         
  -3  20   2        819.28        730.55        99.96 o                         
  -2  20   2       2016.48       1856.46        99.69 o                         
  -1  20   2        376.17        504.99        84.30 o                         
   0  20   2        549.63        576.67        95.58 o                         
   1  20   2        890.89        697.75       119.76 o                         
   2  20   2        203.84        175.79       124.28 o                         
   3  20   2       1250.61        888.91       153.20 o                         
   4  20   2        155.69        156.36       194.77 o                         
   5  20   2        553.76        654.82       145.52 o                         
   6  20   2        111.43         51.97       183.48 o                         
   7  20   2        814.85        651.66       174.44 o                         
   8  20   2          0.53       -209.24       259.40 o                         
   9  20   2         17.11        119.30       263.01 o                         
  10  20   2        593.39        225.50       204.26 o                         
  11  20   2         70.87         62.36       284.70 o                         
  12  20   2        437.08        325.38       236.80 o                         
  13  20   2          0.15        250.81       359.72 o                         
 -14  21   2         13.07       -232.28       329.90 o                         
 -13  21   2        236.86       -270.24       341.65 o                         
 -12  21   2       2129.83       1989.32       292.84 o                         
 -11  21   2       4339.61       4067.21       297.36 o                         
 -10  21   2         37.98       -145.06       235.90 o                         
  -9  21   2         13.92         86.32       220.53 o                         
  -8  21   2        451.08        350.68       173.99 o                         
  -7  21   2         14.45         95.81       214.21 o                         
  -6  21   2         23.23        162.24       183.48 o                         
  -5  21   2       5308.60       4531.77       216.47 o                         
  -4  21   2      30289.78      29970.33       401.98 o                         
  -3  21   2         10.60        269.85       123.82 o                         
  -2  21   2       1281.44       1603.23       102.57 o                         
  -1  21   2       2410.93       2347.86       109.72 o                         
   0  21   2        616.00        827.79       244.26 o                         
   1  21   2          0.64        185.28       110.27 o                         
   2  21   2        196.88       -123.82       167.21 o                         
   3  21   2       3595.07        548.17       150.94 o                         
   4  21   2         22.70          0.00       216.47 o                         
   5  21   2        708.20        647.59       165.40 o                         
   6  21   2         33.46          0.00       192.97 o                         
   7  21   2        169.33         11.75       244.48 o                         
   8  21   2         39.18       -114.33       259.40 o                         
   9  21   2        161.05        177.60       257.59 o                         
  10  21   2          8.12        202.46       277.47 o                         
  11  21   2         30.42        183.48       192.51 o                         
  12  21   2       1138.77       1075.10       256.69 o                         
  13  21   2         19.04       -382.77       382.77 o                         
 -14  22   2         77.14       -164.50       333.06 o                         
 -13  22   2        693.94        103.94       338.93 o                         
 -12  22   2       7085.47       6826.58       358.82 o                         
 -11  22   2       1610.37       1595.25       251.72 o                         
 -10  22   2        349.83        217.82       266.18 o                         
  -9  22   2         20.63        -38.41       251.26 o                         
  -8  22   2          4.47        381.87       177.60 o                         
  -7  22   2        185.91        199.29       206.52 o                         
  -6  22   2        767.03        455.08       145.52 o                         
  -5  22   2       1460.33       1622.82       170.37 o                         
  -4  22   2      17724.37      17138.65       243.46 o                         
  -3  22   2       6443.48       6372.11       244.26 o                         
  -2  22   2       1342.85       1554.16       102.41 o                         
  -1  22   2        148.36        898.23       194.32 o                         
   0  22   2        157.76        458.83        93.63 o                         
   1  22   2       1379.57       1046.63       145.52 o                         
   2  22   2         40.32         65.08       183.93 o                         
   3  22   2       1523.78       1241.85       180.76 o                         
   4  22   2       4085.69       3982.70       206.98 o                         
   5  22   2          3.78         32.09       209.24 o                         
   6  22   2         31.01         11.30       216.92 o                         
   7  22   2          2.13       -239.51       239.51 o                         
   8  22   2       2058.11       2006.49       221.89 o                         
   9  22   2          1.69       -141.00       267.98 o                         
  10  22   2         44.49        -74.57       280.19 o                         
  11  22   2         13.42        196.58       297.36 o                         
  12  22   2        387.53        541.39       249.00 o                         
 -13  23   2        359.97       -366.05       366.05 o                         
 -12  23   2       2344.32       1824.37       294.65 o                         
 -11  23   2       2938.01       2832.58       277.47 o                         
 -10  23   2        119.59        -14.01       261.66 o                         
  -9  23   2        163.61        329.90       193.42 o                         
  -8  23   2       4418.36       4072.63       258.49 o                         
  -7  23   2       1297.27       1163.22       195.68 o                         
  -6  23   2          0.28         32.99       194.32 o                         
  -5  23   2       1443.43       1440.70       177.15 o                         
  -4  23   2      10686.40      10742.54       207.39 o                         
  -3  23   2        866.30        898.39       160.65 o                         
  -2  23   2          7.97         22.12       135.60 o                         
  -1  23   2       2628.89       2648.22       127.94 o                         
   0  23   2       7166.46       7701.99       195.45 o                         
   1  23   2        319.22         71.85       143.71 o                         
   2  23   2         30.59        205.17       128.34 o                         
   3  23   2       2239.93       2031.34       183.93 o                         
   4  23   2         36.03       -227.31       227.31 o                         
   5  23   2        404.96        177.60       228.67 o                         
   6  23   2        166.63         87.67       160.88 o                         
   7  23   2        427.03        504.79       178.96 o                         
   8  23   2        390.39         40.67       259.40 o                         
   9  23   2        194.39        254.43       206.52 o                         
  10  23   2          6.06       -260.30       290.58 o                         
  11  23   2          7.24       -311.82       311.82 o                         
  12  23   2       1665.40       1421.72       282.45 o                         
 -13  24   2        123.18       -363.79       363.79 o                         
 -12  24   2        163.73        506.14       231.83 o                         
 -11  24   2        677.49        597.43       238.61 o                         
 -10  24   2          2.43        202.91       268.89 o                         
  -9  24   2       3433.29       3257.38       259.85 o                         
  -8  24   2        324.43        520.60       217.37 o                         
  -7  24   2       7150.10       7050.73       275.67 o                         
  -6  24   2        268.00        305.49       153.20 o                         
  -5  24   2       1396.94       1536.05       176.70 o                         
  -4  24   2       2290.28       2549.35       398.81 o                         
  -3  24   2         45.98        157.65       113.58 o                         
  -2  24   2        255.14         81.18       138.29 o                         
  -1  24   2        269.05        724.43       105.45 o                         
   0  24   2      15344.54      15736.15       346.62 o                         
   1  24   2        282.41        579.35       139.19 o                         
   2  24   2          7.29         92.64       198.84 o                         
   3  24   2        162.15       -209.24       230.02 o                         
   4  24   2          4.13       -229.12       229.12 o                         
   5  24   2        674.53        584.32       159.52 o                         
   6  24   2        198.05         60.56       239.51 o                         
   7  24   2       1297.24       1183.56       210.14 o                         
   8  24   2          0.45        258.49       184.38 o                         
   9  24   2       1667.55       1085.94       237.25 o                         
  10  24   2          0.81       -206.52       280.19 o                         
  11  24   2         37.02         51.52       294.19 o                         
  12  24   2         48.24       -313.18       350.23 o                         
 -13  25   2        215.28         74.57       233.64 o                         
 -12  25   2         57.53        190.71       224.60 o                         
 -11  25   2        456.53        485.35       226.86 o                         
 -10  25   2        143.25        120.66       293.74 o                         
  -9  25   2        146.27        374.64       198.84 o                         
  -8  25   2      12340.31      12693.31       383.22 o                         
  -7  25   2          0.17       -149.58       279.73 o                         
  -6  25   2          9.07         12.20       224.60 o                         
  -5  25   2        357.58        411.24       160.88 o                         
  -4  25   2       1460.12       1870.54       126.27 o                         
  -3  25   2        918.60       1165.72       221.21 o                         
  -2  25   2        249.35        402.96        97.93 o                         
  -1  25   2       3326.23       3437.59       144.56 o                         
   0  25   2       2500.76       3391.64       147.93 o                         
   1  25   2       2288.63       2126.25       187.09 o                         
   2  25   2          2.61       -108.01       196.58 o                         
   3  25   2         53.65         87.67       146.87 o                         
   4  25   2       1501.31       1568.13       182.57 o                         
   5  25   2        573.69        717.18       167.66 o                         
   6  25   2         40.22        146.42       168.11 o                         
   7  25   2        501.05        616.86       192.97 o                         
   8  25   2          0.78       -317.24       317.24 o                         
   9  25   2       1027.07       1428.95       224.60 o                         
  10  25   2         21.29        179.86       310.01 o                         
  11  25   2        124.68        415.76       218.73 o                         
 -12  26   2        242.09        498.91       233.19 o                         
 -11  26   2          8.34         16.72       299.62 o                         
 -10  26   2         10.49       -264.37       282.90 o                         
  -9  26   2          7.54       -248.55       282.45 o                         
  -8  26   2        708.26       1016.35       250.36 o                         
  -7  26   2        691.01        855.47       209.24 o                         
  -6  26   2         29.53       -124.28       238.61 o                         
  -5  26   2        463.71        531.45       176.25 o                         
  -4  26   2          0.79       -164.90       164.90 o                         
  -3  26   2        139.94        163.12       158.64 o                         
  -2  26   2         76.14        105.51       142.83 o                         
  -1  26   2       1077.80       1404.43       126.86 o                         
   0  26   2       2036.42       2411.00       145.87 o                         
   1  26   2       4917.68       5153.15       238.61 o                         
   2  26   2          1.91         39.32       142.35 o                         
   3  26   2        309.11        183.48       218.73 o                         
   4  26   2        268.11         84.06       290.58 o                         
   5  26   2         83.00       -125.63       234.99 o                         
   6  26   2        101.78        184.83       236.35 o                         
   7  26   2          1.83        126.08       189.35 o                         
   8  26   2       6309.41       6654.41       338.48 o                         
   9  26   2        416.41        166.30       222.34 o                         
  10  26   2         34.96          0.00       311.37 o                         
  11  26   2         29.75       -163.59       340.74 o                         
 -12  27   2          2.92       -201.55       361.98 o                         
 -11  27   2         75.88       -341.65       341.65 o                         
 -10  27   2         10.21        240.87       292.84 o                         
  -9  27   2          2.01         75.47       291.48 o                         
  -8  27   2       4227.50       5206.93       299.17 o                         
  -7  27   2       3385.26       3509.55       256.69 o                         
  -6  27   2         30.45        446.94       163.59 o                         
  -5  27   2         84.73        623.64       167.66 o                         
  -4  27   2        639.89        643.53       133.25 o                         
  -3  27   2       3008.39       3264.43       163.59 o                         
  -2  27   2          1.54        241.24       118.24 o                         
  -1  27   2       1635.98       2063.98       180.31 o                         
   0  27   2       7891.21       8616.22       261.21 o                         
   1  27   2       1440.23       1653.09       197.94 o                         
   2  27   2          2.69        164.50       208.33 o                         
   3  27   2          8.50        209.69       164.95 o                         
   4  27   2       7699.66       7608.39       303.68 o                         
   5  27   2         32.93       -222.34       264.37 o                         
   6  27   2          0.64       -192.06       274.76 o                         
   7  27   2       1504.74       1241.85       229.57 o                         
   8  27   2       1899.76       1428.95       268.89 o                         
   9  27   2          1.90       -244.94       316.34 o                         
  10  27   2          0.55       -320.86       320.86 o                         
  11  27   2        518.40        448.30       266.63 o                         
 -12  28   2        117.67        319.50       367.86 o                         
 -11  28   2        395.93        537.78       244.48 o                         
 -10  28   2          0.01       -298.26       300.97 o                         
  -9  28   2         71.98         94.90       200.20 o                         
  -8  28   2         60.39        223.24       296.91 o                         
  -7  28   2       2424.36       2661.31       242.68 o                         
  -6  28   2        166.96        141.45       176.70 o                         
  -5  28   2        307.30        650.75       182.12 o                         
  -4  28   2       1811.58       2534.57       158.83 o                         
  -3  28   2        758.67        892.45       137.65 o                         
  -2  28   2         23.15        139.41       106.15 o                         
  -1  28   2        423.74        418.21       176.02 o                         
   0  28   2       3371.49       3610.87       173.53 o                         
   1  28   2         55.95        242.22       173.99 o                         
   2  28   2         13.90        202.91       164.04 o                         
   3  28   2       1010.15       1206.61       197.03 o                         
   4  28   2       3143.81       3322.46       275.21 o                         
   5  28   2       6929.28       7571.79       315.43 o                         
   6  28   2          0.10       -264.82       264.82 o                         
   7  28   2         11.11          0.00       268.44 o                         
   8  28   2         87.38        -63.72       308.20 o                         
   9  28   2        462.64        303.23       332.61 o                         
  10  28   2         51.68       -329.90       329.90 o                         
 -11  29   2        721.47         99.87       266.63 o                         
 -10  29   2         59.48        102.58       310.92 o                         
  -9  29   2          0.34         32.54       284.25 o                         
  -8  29   2       1071.49        154.10       313.18 o                         
  -7  29   2          6.95        248.10       274.31 o                         
  -6  29   2         31.28        112.53       258.04 o                         
  -5  29   2          5.66       -108.46       273.41 o                         
  -4  29   2       6306.14       7008.12       209.75 o                         
  -3  29   2       3607.17       4293.73       184.62 o                         
  -2  29   2          0.03         85.11       132.36 o                         
  -1  29   2          0.28        164.18       135.07 o                         
   0  29   2        371.67        562.74       162.24 o                         
   1  29   2        227.52        215.56       246.29 o                         
   2  29   2         85.41        167.21       235.90 o                         
   3  29   2       1597.85       1883.57       213.75 o                         
   4  29   2      12469.21      12235.97       391.81 o                         
   5  29   2        168.55        257.59       317.24 o                         
   6  29   2          2.52         89.03       278.38 o                         
   7  29   2         38.88        390.00       206.98 o                         
   8  29   2        912.02        915.12       233.19 o                         
   9  29   2         36.66       -121.56       334.87 o                         
  10  29   2          8.59       -202.00       330.80 o                         
 -11  30   2        101.34       -112.07       361.08 o                         
 -10  30   2         66.60        282.45       339.84 o                         
  -9  30   2         13.81        270.70       216.92 o                         
  -8  30   2        695.95       -143.71       344.81 o                         
  -7  30   2          3.74       -227.31       286.51 o                         
  -6  30   2          0.32       -248.55       263.46 o                         
  -5  30   2        433.94       -310.46       310.46 o                         
  -4  30   2        463.15        692.02       168.56 o                         
  -3  30   2       1649.22       1585.31       168.72 o                         
  -2  30   2         11.76       -148.79       343.00 o                         
  -1  30   2          1.73         12.08       320.41 o                         
   0  30   2         32.87        -14.11       145.04 o                         
   1  30   2        135.83        265.27       166.76 o                         
   2  30   2        296.92        356.11       178.51 o                         
   3  30   2         84.98          0.00       278.83 o                         
   4  30   2         45.80         85.41       338.03 o                         
   5  30   2         11.84       -320.86       320.86 o                         
   6  30   2          0.11        230.48       292.84 o                         
   7  30   2         18.36        274.76       287.87 o                         
   8  30   2       1700.10       1977.12       272.05 o                         
   9  30   2        118.17        376.44       241.32 o                         
 -10  31   2        153.26        -18.08       361.98 o                         
  -9  31   2          3.18       -157.72       333.51 o                         
  -8  31   2         28.25        124.28       210.14 o                         
  -7  31   2        362.45          0.00       331.70 o                         
  -6  31   2          2.04       -293.29       293.29 o                         
  -5  31   2          0.22       -276.12       276.12 o                         
  -4  31   2          0.22        223.66       211.16 o                         
  -3  31   2       4096.11       4910.58       248.33 o                         
  -2  31   2         40.69        -87.77       323.34 o                         
  -1  31   2        156.42       -224.22       256.23 o                         
   0  31   2        357.47        256.67       205.67 o                         
   1  31   2         66.13        297.81       187.54 o                         
   2  31   2          0.12        329.44       168.11 o                         
   3  31   2        609.20        707.24       210.14 o                         
   4  31   2       5050.85       5567.10       324.92 o                         
   5  31   2         42.64        -92.64       319.50 o                         
   6  31   2         51.09       -111.62       296.91 o                         
   7  31   2        569.83       1029.00       234.99 o                         
   8  31   2          2.83       -361.53       361.53 o                         
   9  31   2        743.94       1174.07       263.46 o                         
  -9  32   2        905.64        805.31       252.62 o                         
  -8  32   2         16.36       -207.43       341.19 o                         
  -7  32   2         54.92          8.13       226.41 o                         
  -6  32   2          1.53        126.54       254.88 o                         
  -5  32   2         24.04        263.46       190.71 o                         
  -4  32   2       2733.46       2694.75       178.80 o                         
  -3  32   2        512.19        562.56       196.81 o                         
  -2  32   2        326.01        -58.20       203.73 o                         
  -1  32   2         72.12        -88.80       284.48 o                         
   0  32   2       1450.88       2303.46       297.36 o                         
   1  32   2         11.69        332.61       206.98 o                         
   2  32   2          2.07        -87.67       280.19 o                         
   3  32   2        652.36        610.53       216.47 o                         
   4  32   2       1165.06       1296.54       248.55 o                         
   5  32   2       1759.07       2339.55       247.20 o                         
   6  32   2         18.45        264.82       202.91 o                         
   7  32   2         13.39        103.94       333.96 o                         
   8  32   2         70.69       -397.23       397.23 o                         
  -9  33   2         14.16         37.51       367.40 o                         
  -8  33   2        143.47       -286.06       340.29 o                         
  -7  33   2       1265.97       1304.22       274.31 o                         
  -6  33   2        264.08        230.02       304.59 o                         
  -5  33   2         13.85         96.71       200.65 o                         
  -4  33   2        146.84       -135.17       204.71 o                         
  -3  33   2        145.27        373.01       387.06 o                         
  -2  33   2          3.69        266.43       233.64 o                         
  -1  33   2         28.18        -55.17       203.24 o                         
   0  33   2       7957.25       8099.95       255.15 o                         
   1  33   2        677.97       1212.48       245.84 o                         
   2  33   2         61.96        -30.73       278.83 o                         
   3  33   2        133.03        263.46       278.83 o                         
   4  33   2       1337.73       1268.07       249.46 o                         
   5  33   2          0.85         83.60       302.78 o                         
   6  33   2         52.23       -324.47       324.47 o                         
   7  33   2       2050.19       2259.11       299.62 o                         
  -8  34   2        140.95        425.70       244.94 o                         
  -7  34   2        220.53        158.17       343.00 o                         
  -6  34   2        138.98        306.85       336.67 o                         
  -5  34   2         19.56        -84.06       217.82 o                         
  -4  34   2          1.36        173.06       205.62 o                         
  -3  34   2         38.76        128.35       208.48 o                         
  -2  34   2          5.50         31.35       198.21 o                         
  -1  34   2       1448.43       1569.01       175.43 o                         
   0  34   2        831.88       1838.94       184.37 o                         
   1  34   2       5364.29       6161.82       337.58 o                         
   2  34   2         59.76       -302.78       302.78 o                         
   3  34   2          0.28        258.49       289.68 o                         
   4  34   2         91.59        201.55       336.67 o                         
   5  34   2         10.56       -324.02       324.02 o                         
   6  34   2        179.14        249.00       343.91 o                         
   7  34   2         97.15        204.26       368.76 o                         
  -7  35   2        356.52        382.32       243.13 o                         
  -6  35   2         38.09       -340.74       340.74 o                         
  -5  35   2         80.52       -332.16       332.16 o                         
  -4  35   2        993.11       1229.19       180.06 o                         
  -3  35   2        730.78        784.76       158.95 o                         
  -2  35   2          2.62        236.62       165.72 o                         
  -1  35   2        189.36        264.70       182.58 o                         
   0  35   2       4137.42       4869.42       227.52 o                         
   1  35   2        724.86       1134.75       234.54 o                         
   2  35   2         15.55       -318.60       318.60 o                         
   3  35   2        282.77        369.21       216.92 o                         
   4  35   2         57.57       -244.48       348.88 o                         
   5  35   2          5.69       -269.79       351.14 o                         
   6  35   2          0.84        165.85       347.97 o                         
  -6  36   2          5.05       -355.20       355.20 o                         
  -5  36   2        289.65       -371.92       371.92 o                         
  -4  36   2       1922.99       2464.26       205.33 o                         
  -3  36   2        224.22        253.73       197.39 o                         
  -2  36   2        129.19        109.30       229.43 o                         
  -1  36   2          0.88         85.16       215.15 o                         
   0  36   2        320.94        752.90       164.33 o                         
   1  36   2          4.68       -293.29       322.21 o                         
   2  36   2          0.93       -335.32       335.32 o                         
   3  36   2        983.50       1020.87       258.95 o                         
   4  36   2        157.51        670.19       247.65 o                         
   5  36   2        263.46        112.07       357.01 o                         
  -5  37   2        829.46        770.96       276.12 o                         
  -4  37   2         22.78        499.97       248.33 o                         
  -3  37   2        805.40       1080.07       193.81 o                         
  -2  37   2         46.53        253.28       186.79 o                         
  -1  37   2         14.05       -196.57       212.61 o                         
   0  37   2        428.24        492.14       172.11 o                         
   1  37   2         41.18        305.04       322.67 o                         
   2  37   2        120.08        338.48       225.05 o                         
   3  37   2          6.00        362.43       364.24 o                         
   4  37   2       1685.81       2114.95       294.65 o                         
  -3  38   2        533.46        996.84       198.73 o                         
  -2  38   2         15.24        226.45       164.66 o                         
  -1  38   2          3.02        456.25       257.14 o                         
   0  38   2         65.55        277.47       231.14 o                         
   1  38   2         54.65        140.09       246.74 o                         
   2  38   2         34.33       -166.30       334.41 o                         
 -17   1   3        146.33       -117.36       238.91 o                         
 -16   1   3        687.34        651.43       600.59 o                         
 -15   1   3       3242.18       3421.12       208.77 o                         
 -14   1   3        192.95         68.93       151.48 o                         
 -13   1   3       1849.02       1600.68       145.31 o                         
 -12   1   3          0.18       -129.13       173.76 o                         
 -11   1   3       1184.64       1049.46       113.58 o                         
 -10   1   3        481.37        619.78        86.74 o                         
  -9   1   3         12.35        -32.27       102.01 o                         
  -8   1   3      51871.29      56053.47       402.31 o                         
  -7   1   3       5339.74       7051.50       240.19 o                         
  -6   1   3        788.99        971.36        59.59 o                         
  -5   1   3       1833.94       2362.18        58.78 o                         
  -4   1   3         39.56        279.06        28.02 o                         
  -3   1   3      70719.49      79006.16      1553.47 o                         
  -2   1   3       5672.49       8090.29       167.57 o                         
  -1   1   3      35665.61      38535.00       493.97 o                         
   0   1   3        204.78        292.29        55.13 o                         
   1   1   3      55024.99      62944.27       398.59 o                         
   2   1   3          3.86        206.14        38.50 o                         
   3   1   3         34.72        139.91        70.27 o                         
   4   1   3      28159.84      27532.66       407.62 o                         
   5   1   3       3217.59       3124.60        87.08 o                         
   6   1   3       1138.61       1280.64        78.76 o                         
   7   1   3         32.13         75.26        84.27 o                         
   8   1   3       9783.36      10537.30       186.28 o                         
   9   1   3       1751.28       1594.69       127.87 o                         
  10   1   3         31.41         98.38       117.87 o                         
  11   1   3          6.48        240.56       218.50 o                         
  12   1   3        358.82        278.26       139.47 o                         
  13   1   3        255.97        287.99       172.96 o                         
  14   1   3         24.99       -209.14       209.14 o                         
  15   1   3       1430.20       1472.56       354.53 o                         
 -17   2   3          0.88        -90.38       325.38 o                         
 -16   2   3       5083.46       4823.71       327.18 o                         
 -15   2   3       1856.11       1984.35       262.56 o                         
 -14   2   3         33.87       -244.94       271.15 o                         
 -13   2   3        682.52        552.69       190.71 o                         
 -12   2   3        130.50        -43.84       273.86 o                         
 -11   2   3       2314.37       2353.56       188.00 o                         
 -10   2   3         53.28         90.83       111.62 o                         
  -9   2   3         16.98        112.53       145.52 o                         
  -8   2   3       9254.09      10091.65       219.18 o                         
  -7   2   3       1556.30       1677.05       108.46 o                         
  -6   2   3        563.66        960.31        85.86 o                         
  -5   2   3        539.72       1269.74        56.87 o                         
  -4   2   3      51503.08      52361.12       480.83 o                         
  -3   2   3        614.06        847.62        39.91 o                         
  -2   2   3      21999.04      30565.48      1712.97 o                         
  -1   2   3        403.61        709.48        31.15 o                         
   0   2   3      67134.52      64176.94       335.32 o                         
   1   2   3      10305.02       8477.87       107.56 o                         
   2   2   3        197.40        413.95        56.49 o                         
   3   2   3        102.20        -33.44        77.28 o                         
   4   2   3       2281.97       1946.39        99.87 o                         
   5   2   3         79.49        934.10       100.32 o                         
   6   2   3         27.06         57.84       131.51 o                         
   7   2   3        352.69        587.49       109.36 o                         
   8   2   3       6976.92       7395.99       230.02 o                         
   9   2   3       3707.84       3565.59       196.58 o                         
  10   2   3          3.17        172.18       210.59 o                         
  11   2   3          0.97        -71.85       229.57 o                         
  12   2   3         93.65         94.00       284.70 o                         
  13   2   3          0.33        188.90       208.78 o                         
  14   2   3         24.72        182.12       208.33 o                         
  15   2   3        308.53        691.43       239.51 o                         
 -17   3   3          0.33       -333.51       333.51 o                         
 -16   3   3        151.13        330.80       339.84 o                         
 -15   3   3       2861.77       2692.04       278.83 o                         
 -14   3   3        497.80        560.37       193.42 o                         
 -13   3   3        752.12       1066.96       187.09 o                         
 -12   3   3       2953.57       2677.13       252.17 o                         
 -11   3   3       9066.53       9214.94       277.02 o                         
 -10   3   3         29.96        158.62       175.34 o                         
  -9   3   3        156.71        -22.60       170.37 o                         
  -8   3   3      16642.64      17854.14       275.21 o                         
  -7   3   3        337.43        468.63        91.74 o                         
  -6   3   3       3733.10       4668.25       129.70 o                         
  -5   3   3       1358.76       2116.12       137.38 o                         
  -4   3   3      20553.37      22632.01       830.39 o                         
  -3   3   3     179707.34     203162.94      4357.11 o                         
  -2   3   3        582.22       1576.45        40.58 o                         
  -1   3   3        757.33        771.22        34.35 o                         
   0   3   3        399.53        844.17        48.35 o                         
   1   3   3       5612.14       5521.91        94.00 o                         
   2   3   3       1393.06       1177.68        68.24 o                         
   3   3   3       3036.47       2751.24        91.29 o                         
   4   3   3      46175.49      48147.16       432.03 o                         
   5   3   3      11362.31      11130.14       202.91 o                         
   6   3   3         40.72         71.40       137.83 o                         
   7   3   3         89.54        -74.57       145.06 o                         
   8   3   3       5321.77       5643.93       209.69 o                         
   9   3   3       2180.37       2452.53       177.60 o                         
  10   3   3        206.78         81.34       148.68 o                         
  11   3   3       1122.08       1217.00       187.54 o                         
  12   3   3       3338.79       3546.61       253.52 o                         
  13   3   3        234.01        341.19       212.85 o                         
  14   3   3          1.94        116.14       320.86 o                         
  15   3   3        382.09         36.60       374.64 o                         
 -17   4   3         91.61       -235.90       338.03 o                         
 -16   4   3         33.38       -335.32       335.32 o                         
 -15   4   3        304.85        227.31       309.56 o                         
 -14   4   3         87.41       -233.64       263.01 o                         
 -13   4   3       1444.26       1448.38       206.07 o                         
 -12   4   3      26641.82      26887.86       462.76 o                         
 -11   4   3       1690.45       1459.68       183.02 o                         
 -10   4   3         31.29        150.94       178.96 o                         
  -9   4   3         94.57         -7.68       156.81 o                         
  -8   4   3        518.55        858.18       115.24 o                         
  -7   4   3        101.44         69.14       127.44 o                         
  -6   4   3       9554.51      12684.27       194.77 o                         
  -5   4   3       8110.19       7614.93       100.82 o                         
  -4   4   3       3242.67       4526.42       235.45 o                         
  -3   4   3       9864.52      13859.51       772.54 o                         
  -2   4   3        547.55        732.18        49.94 o                         
  -1   4   3       8279.26      10021.51       350.23 o                         
   0   4   3       6215.02       5009.90        85.41 o                         
   1   4   3       5660.03       4360.50        89.03 o                         
   2   4   3       1213.69       1185.82        66.88 o                         
   3   4   3        491.39        535.06        70.05 o                         
   4   4   3        953.86       1198.92       106.20 o                         
   5   4   3         31.18         61.91       135.12 o                         
   6   4   3        611.82        934.55       108.01 o                         
   7   4   3         30.70        106.20       150.49 o                         
   8   4   3          1.83        194.77       134.67 o                         
   9   4   3        328.80        765.54       149.13 o                         
  10   4   3         93.91       -208.33       208.33 o                         
  11   4   3        958.05       1126.16       190.71 o                         
  12   4   3        236.08       -345.26       345.26 o                         
  13   4   3       1625.91       1813.52       239.51 o                         
  14   4   3         11.78       -334.41       334.41 o                         
  15   4   3        196.06        292.84       340.29 o                         
 -17   5   3        323.21        537.32       239.06 o                         
 -16   5   3        688.18        542.29       240.87 o                         
 -15   5   3         48.70        183.02       211.04 o                         
 -14   5   3         18.80        103.49       182.57 o                         
 -13   5   3        809.28        473.60       183.48 o                         
 -12   5   3       5600.84       5533.66       291.48 o                         
 -11   5   3       4612.12       4559.34       230.48 o                         
 -10   5   3        200.07        525.12       120.66 o                         
  -9   5   3        164.27        360.63       119.30 o                         
  -8   5   3        712.31        960.77       117.50 o                         
  -7   5   3       1792.36       2067.05       122.02 o                         
  -6   5   3       2693.80       2412.76       106.65 o                         
  -5   5   3        149.55        491.89        83.15 o                         
  -4   5   3       3250.55       4669.27        96.71 o                         
  -3   5   3      82429.68      85336.66      2403.49 o                         
  -2   5   3       1187.34       1714.26        45.51 o                         
  -1   5   3        191.81        109.68        33.21 o                         
   0   5   3     156206.48     142193.69       588.84 o                         
   1   5   3       1939.00       1186.72        63.27 o                         
   2   5   3       5333.04       5367.36       111.62 o                         
   3   5   3        210.12        482.19        71.40 o                         
   4   5   3      70074.30      71800.70       622.28 o                         
   5   5   3      21330.83      21409.79       274.76 o                         
   6   5   3        569.45        706.34       104.84 o                         
   7   5   3        876.23        935.46       125.18 o                         
   8   5   3          3.85        166.30       125.63 o                         
   9   5   3         41.86         19.88       205.17 o                         
  10   5   3        423.44        648.04       155.01 o                         
  11   5   3        762.57        414.86       186.64 o                         
  12   5   3       9423.44       9168.84       364.24 o                         
  13   5   3          5.50       -310.46       310.46 o                         
  14   5   3        235.46        184.38       304.14 o                         
  15   5   3        214.78        349.33       241.77 o                         
 -17   6   3          3.51        109.81       335.77 o                         
 -16   6   3        666.13        508.40       249.91 o                         
 -15   6   3        163.17        -61.46       319.95 o                         
 -14   6   3        830.09       1155.99       194.77 o                         
 -13   6   3       1149.93       1351.67       197.94 o                         
 -12   6   3        927.59        965.28       207.43 o                         
 -11   6   3      12825.69      13021.40       323.57 o                         
 -10   6   3         44.95        -81.80       176.25 o                         
  -9   6   3        458.34        655.72       119.76 o                         
  -8   6   3         23.67        -34.80       158.17 o                         
  -7   6   3       1014.89        961.22       116.59 o                         
  -6   6   3        476.61        823.38        85.86 o                         
  -5   6   3        309.85        562.03        51.93 o                         
  -4   6   3      14882.68      15647.77       191.61 o                         
  -3   6   3       3786.56       4338.02        69.34 o                         
  -2   6   3       3302.71       2432.46        52.88 o                         
  -1   6   3       3379.14       3367.25       109.36 o                         
   0   6   3       6386.62       5389.05       100.32 o                         
   1   6   3        846.08        883.04        64.17 o                         
   2   6   3          7.40          0.00        78.18 o                         
   3   6   3      17426.28      16673.75       204.72 o                         
   4   6   3       4025.26       4386.26       139.64 o                         
   5   6   3      37021.52      38021.17       363.34 o                         
   6   6   3        829.49       1043.46       115.69 o                         
   7   6   3        109.25        305.04       122.92 o                         
   8   6   3          6.26         96.71       202.46 o                         
   9   6   3        478.20        568.05       144.16 o                         
  10   6   3          1.29       -177.60       217.82 o                         
  11   6   3        876.36       1058.38       190.25 o                         
  12   6   3       2663.51       2528.90       265.72 o                         
  13   6   3         14.61        262.56       292.39 o                         
  14   6   3        338.98        150.49       225.05 o                         
  15   6   3         15.20        258.95       343.00 o                         
 -17   7   3        123.97        221.44       331.70 o                         
 -16   7   3        506.00        708.15       241.77 o                         
 -15   7   3       1152.74        874.00       244.03 o                         
 -14   7   3          0.62         90.83       190.71 o                         
 -13   7   3       1749.29       1956.33       208.78 o                         
 -12   7   3        392.00        576.64       187.09 o                         
 -11   7   3       7622.62       7694.71       267.08 o                         
 -10   7   3        309.85        365.14       132.86 o                         
  -9   7   3        241.44        732.55       131.05 o                         
  -8   7   3       8019.05       8557.41       218.73 o                         
  -7   7   3      30185.90      33291.01       353.85 o                         
  -6   7   3        578.16        472.25        83.60 o                         
  -5   7   3       2643.31       2511.01      1398.44 o                         
  -4   7   3       4600.45       4773.75        81.64 o                         
  -3   7   3       3073.78       3247.51        64.23 o                         
  -2   7   3        503.53       1170.46        46.32 o                         
  -1   7   3       7125.04       7680.66       157.49 o                         
   0   7   3     124305.44     113669.45       591.55 o                         
   1   7   3       7814.30       6226.44       115.69 o                         
   2   7   3          5.30        157.72        61.91 o                         
   3   7   3          0.40        427.96        75.02 o                         
   4   7   3      36582.53      36984.93       364.69 o                         
   5   7   3       9235.00       9502.81       198.39 o                         
   6   7   3          1.15       -147.32       147.32 o                         
   7   7   3       9367.01      10211.41       240.87 o                         
   8   7   3       2976.27       3356.80       202.91 o                         
   9   7   3       1470.76       1534.69       167.66 o                         
  10   7   3         44.58        192.51       216.47 o                         
  11   7   3       1974.72       2337.29       223.24 o                         
  12   7   3       4383.71       4860.31       287.42 o                         
  13   7   3          0.24         93.55       191.61 o                         
  14   7   3        201.46        168.56       313.18 o                         
  15   7   3         17.94        362.89       245.84 o                         
 -16   8   3         56.81       -363.34       363.34 o                         
 -15   8   3       1397.86       1116.67       246.29 o                         
 -14   8   3        473.40        501.17       198.39 o                         
 -13   8   3         44.36        154.10       237.71 o                         
 -12   8   3       4926.06       4906.41       249.46 o                         
 -11   8   3          5.51       -226.86       226.86 o                         
 -10   8   3         65.82        120.21       185.74 o                         
  -9   8   3         50.54        271.15       123.37 o                         
  -8   8   3      49363.52      51829.80       516.08 o                         
  -7   8   3      21013.24      20642.89       295.10 o                         
  -6   8   3         87.19         89.48       113.88 o                         
  -5   8   3        227.62        445.97        55.26 o                         
  -4   8   3         18.77        129.97        47.04 o                         
  -3   8   3       2304.26       2561.48        62.72 o                         
  -2   8   3        478.54        411.84        39.74 o                         
  -1   8   3      16119.22      13720.10       112.48 o                         
   0   8   3      50598.55      44878.48       397.23 o                         
   1   8   3      55688.39      51146.51       446.04 o                         
   2   8   3        463.00        763.73        74.57 o                         
   3   8   3       4605.24       5229.07       135.57 o                         
   4   8   3      13557.63      13047.61       212.85 o                         
   5   8   3         14.74        195.68        94.00 o                         
   6   8   3       1079.28       1184.91       116.59 o                         
   7   8   3       2296.75       2259.56       164.50 o                         
   8   8   3      43674.05      43703.96       499.81 o                         
   9   8   3       2574.96       2583.58       193.42 o                         
  10   8   3        153.33        453.27       152.75 o                         
  11   8   3       1324.78       1503.06       195.23 o                         
  12   8   3         96.79         84.51       287.87 o                         
  13   8   3          1.63        185.28       280.64 o                         
  14   8   3        119.75       -305.49       316.79 o                         
  15   8   3        907.09        964.38       259.40 o                         
 -16   9   3         16.61          0.00       345.71 o                         
 -15   9   3         40.87         63.27       310.92 o                         
 -14   9   3        550.82        585.23       217.37 o                         
 -13   9   3        206.41         51.97       248.55 o                         
 -12   9   3         75.65       -268.44       268.44 o                         
 -11   9   3       1613.71       1396.86       174.89 o                         
 -10   9   3        692.94       1221.52       140.54 o                         
  -9   9   3       1415.20       1475.04       155.91 o                         
  -8   9   3       1671.00       1302.41       171.73 o                         
  -7   9   3      26628.20      26912.72       333.51 o                         
  -6   9   3        380.98        310.92        90.38 o                         
  -5   9   3        764.54        809.20        59.27 o                         
  -4   9   3       3730.31       3320.36        77.65 o                         
  -3   9   3      12155.87      14823.31       242.00 o                         
  -2   9   3         90.29        681.90        46.96 o                         
  -1   9   3        309.16        373.16        45.22 o                         
   0   9   3      28231.05      23445.65       239.06 o                         
   1   9   3      91826.79      88347.00       608.27 o                         
   2   9   3        911.07        982.91        80.44 o                         
   3   9   3        322.63        469.99        85.86 o                         
   4   9   3      17701.88      17233.21       246.74 o                         
   5   9   3       4612.83       4512.79       159.98 o                         
   6   9   3        142.47         29.37       143.26 o                         
   7   9   3      10225.58      10462.67       252.62 o                         
   8   9   3      12927.46      13355.81       314.98 o                         
   9   9   3        982.37       1089.56       170.37 o                         
  10   9   3        643.08        716.28       170.37 o                         
  11   9   3        539.93        509.76       186.19 o                         
  12   9   3       1601.92       1641.80       229.12 o                         
  13   9   3         56.00         38.86       200.20 o                         
  14   9   3         41.02         17.17       309.11 o                         
 -16  10   3        190.80       -362.89       362.89 o                         
 -15  10   3        104.91        192.06       320.86 o                         
 -14  10   3         12.81        -14.46       271.60 o                         
 -13  10   3         77.46         79.08       174.44 o                         
 -12  10   3        650.20        835.13       179.86 o                         
 -11  10   3       7405.40       6999.67       256.69 o                         
 -10  10   3         38.71         86.77       131.96 o                         
  -9  10   3       1773.17       1597.51       162.24 o                         
  -8  10   3       7339.01       6975.26       221.44 o                         
  -7  10   3        461.88        624.09       128.34 o                         
  -6  10   3       1167.72       1502.61       108.01 o                         
  -5  10   3       1200.73       1504.23        70.78 o                         
  -4  10   3      29750.88      28109.14       701.37 o                         
  -3  10   3        451.11        390.04       108.23 o                         
  -2  10   3       1740.41       1576.34        58.76 o                         
  -1  10   3        552.03       1021.40        83.38 o                         
   0  10   3     112760.08     116987.84       700.01 o                         
   1  10   3      10058.25      10422.45       166.30 o                         
   2  10   3        752.70        980.20        81.80 o                         
   3  10   3      27273.45      24946.45       272.50 o                         
   4  10   3       6725.36       5688.22       169.02 o                         
   5  10   3      16295.83      16330.75       264.82 o                         
   6  10   3        217.53         75.92       139.19 o                         
   7  10   3       1321.61       1376.98       156.81 o                         
   8  10   3        739.92        555.40       173.53 o                         
   9  10   3        643.00        474.06       158.17 o                         
  10  10   3       1068.99        704.08       178.05 o                         
  11  10   3        251.80        515.18       178.51 o                         
  12  10   3        770.80        484.00       228.22 o                         
  13  10   3          4.89        228.67       196.13 o                         
  14  10   3          7.56       -190.25       312.27 o                         
 -16  11   3         66.20       -124.28       344.36 o                         
 -15  11   3        751.86        964.38       221.89 o                         
 -14  11   3          9.54       -175.79       261.21 o                         
 -13  11   3          3.70        -40.22       237.25 o                         
 -12  11   3       3354.76       3277.72       230.48 o                         
 -11  11   3         93.97         76.83       269.34 o                         
 -10  11   3        275.76        561.73       136.03 o                         
  -9  11   3        584.33        718.09       140.09 o                         
  -8  11   3      19109.24      18320.06       314.98 o                         
  -7  11   3       7058.53       6967.13       197.94 o                         
  -6  11   3       1063.51       1145.15       106.65 o                         
  -5  11   3       2343.14       2078.29        85.64 o                         
  -4  11   3        979.08       1513.59        77.63 o                         
  -3  11   3      48499.23      44859.89       777.51 o                         
  -2  11   3        123.41        542.08        50.76 o                         
  -1  11   3        936.56       1029.26        57.35 o                         
   0  11   3      91141.80      81576.45       614.60 o                         
   1  11   3        261.02        557.66        81.34 o                         
   2  11   3       4226.59       4461.73       126.99 o                         
   3  11   3       2619.46       2418.63       120.21 o                         
   4  11   3      63107.82      59188.73       560.37 o                         
   5  11   3       1883.61       1895.32       131.51 o                         
   6  11   3        144.62        282.45       109.36 o                         
   7  11   3       6660.08       6211.53       225.50 o                         
   8  11   3        125.94        237.71       149.13 o                         
   9  11   3        635.45        494.39       155.46 o                         
  10  11   3         88.22       -233.64       233.64 o                         
  11  11   3       1359.35       1529.72       216.92 o                         
  12  11   3       1345.24       1319.13       237.25 o                         
  13  11   3          1.74         47.90       296.91 o                         
  14  11   3         25.05        -70.05       307.30 o                         
 -16  12   3          2.76       -333.96       333.96 o                         
 -15  12   3         43.03        263.01       216.92 o                         
 -14  12   3          1.47        126.99       193.42 o                         
 -13  12   3         29.72        -68.24       281.09 o                         
 -12  12   3       1939.93       2087.38       209.24 o                         
 -11  12   3          0.15       -145.06       267.98 o                         
 -10  12   3        211.09       -202.00       219.18 o                         
  -9  12   3        318.59        -54.68       185.28 o                         
  -8  12   3       4239.24       4694.91       193.87 o                         
  -7  12   3        980.88        874.45       128.34 o                         
  -6  12   3        277.24        334.87        99.87 o                         
  -5  12   3        350.12        498.24        68.85 o                         
  -4  12   3       3410.63       3821.15       123.60 o                         
  -3  12   3       1035.90       2304.94       472.47 o                         
  -2  12   3        341.75        413.93        51.20 o                         
  -1  12   3       5151.69       5236.98       131.51 o                         
   0  12   3       4636.99       4260.17       123.82 o                         
   1  12   3       8028.46       7048.02       156.36 o                         
   2  12   3       6163.15       5802.10       146.42 o                         
   3  12   3        162.65        424.80       103.94 o                         
   4  12   3        738.08       1230.10       131.96 o                         
   5  12   3        703.71        403.11       114.33 o                         
   6  12   3        177.63        341.19       111.62 o                         
   7  12   3         34.57       -199.75       199.75 o                         
   8  12   3        651.09        793.56       165.40 o                         
   9  12   3       1296.78       1332.69       169.92 o                         
  10  12   3        151.50        411.24       161.33 o                         
  11  12   3        394.62        538.68       202.91 o                         
  12  12   3         17.49        186.19       205.62 o                         
  13  12   3        935.39        882.58       236.35 o                         
  14  12   3          1.50        301.43       212.40 o                         
 -16  13   3          2.86        -54.68       340.74 o                         
 -15  13   3        702.89        700.01       237.25 o                         
 -14  13   3          0.66        212.40       268.89 o                         
 -13  13   3        126.34         27.57       258.95 o                         
 -12  13   3         18.65       -113.88       259.85 o                         
 -11  13   3       2351.40       1576.72       228.67 o                         
 -10  13   3       1522.80       1831.60       175.34 o                         
  -9  13   3        140.45          0.00       194.77 o                         
  -8  13   3       6015.82       6004.56       205.62 o                         
  -7  13   3       1203.31        994.66       134.67 o                         
  -6  13   3         66.68        149.13        96.71 o                         
  -5  13   3       2569.21       2511.55        95.86 o                         
  -4  13   3      40646.73      39439.01      1239.37 o                         
  -3  13   3      76796.55      71291.08       460.14 o                         
  -2  13   3        123.31        398.15        56.07 o                         
  -1  13   3          4.06        360.48       239.51 o                         
   0  13   3       5364.45       4623.06       137.83 o                         
   1  13   3       2592.61       3336.92       126.99 o                         
   2  13   3        250.59        314.98        87.67 o                         
   3  13   3      14763.28      13457.04       233.19 o                         
   4  13   3      48044.90      43391.24       417.11 o                         
   5  13   3        312.07        260.75       109.81 o                         
   6  13   3          6.26        247.65       116.14 o                         
   7  13   3         63.71        259.40       139.64 o                         
   8  13   3       3223.39       2887.72       199.29 o                         
   9  13   3        724.30        641.72       180.76 o                         
  10  13   3          3.49       -239.06       239.06 o                         
  11  13   3       2652.59       2584.49       263.46 o                         
  12  13   3         67.57        559.47       201.55 o                         
  13  13   3         27.89       -114.79       319.05 o                         
  14  13   3        130.03       -161.78       336.22 o                         
 -16  14   3       1863.69       1918.37       299.62 o                         
 -15  14   3        592.38        651.21       245.84 o                         
 -14  14   3         23.38        169.47       266.63 o                         
 -13  14   3        628.34        803.95       192.51 o                         
 -12  14   3        181.40        128.79       258.04 o                         
 -11  14   3       9781.08       9941.16       321.31 o                         
 -10  14   3         68.73        -10.85       218.27 o                         
  -9  14   3       2652.21       2489.13       171.27 o                         
  -8  14   3        858.32       1104.02       142.80 o                         
  -7  14   3       2943.27       2590.81       154.55 o                         
  -6  14   3         99.98        159.98       103.94 o                         
  -5  14   3       5713.87       6649.67       133.57 o                         
  -4  14   3     254398.05     238063.73       898.56 o                         
  -3  14   3       6802.80       6393.74       557.89 o                         
  -2  14   3       1038.82       1492.90       135.12 o                         
  -1  14   3        207.86        544.83       183.93 o                         
   0  14   3       2014.37       1891.70       136.48 o                         
   1  14   3       3577.99       3503.67       133.31 o                         
   2  14   3        287.53        599.69        92.19 o                         
   3  14   3      38386.48      34991.10       366.95 o                         
   4  14   3       2517.15       2522.57       146.87 o                         
   5  14   3       1202.09       1301.51       124.73 o                         
   6  14   3        506.64        660.70       137.38 o                         
   7  14   3       1630.52       1701.00       173.99 o                         
   8  14   3       5927.17       5284.66       244.03 o                         
   9  14   3       2047.84       2366.21       195.68 o                         
  10  14   3         69.81       -206.52       243.58 o                         
  11  14   3        328.62        153.65       279.73 o                         
  12  14   3       1153.27       1222.42       238.61 o                         
  13  14   3          1.37        233.64       224.60 o                         
  14  14   3         58.78        253.97       333.51 o                         
 -16  15   3        252.93        113.43       400.85 o                         
 -15  15   3        976.43       1392.79       253.52 o                         
 -14  15   3        353.19        282.45       218.27 o                         
 -13  15   3          1.73       -158.17       277.93 o                         
 -12  15   3        220.12        672.45       174.89 o                         
 -11  15   3         43.25          0.00       247.20 o                         
 -10  15   3        192.59        317.69       146.87 o                         
  -9  15   3         63.78       -199.29       199.29 o                         
  -8  15   3       2720.15       2796.43       182.12 o                         
  -7  15   3      14266.87      14416.90       289.68 o                         
  -6  15   3        800.35        893.43       126.08 o                         
  -5  15   3      11166.69      11554.88       524.90 o                         
  -4  15   3       2879.08       4754.95      1287.27 o                         
  -3  15   3      20509.38      18380.37       226.86 o                         
  -2  15   3        292.23        103.60        72.53 o                         
  -1  15   3       1277.93       1623.82       232.73 o                         
   0  15   3      41494.33      39868.59       405.37 o                         
   1  15   3       7891.64       6988.37       181.22 o                         
   2  15   3        492.60        566.25       102.13 o                         
   3  15   3        165.46         -6.78        99.42 o                         
   4  15   3      11213.53      10273.77       231.83 o                         
   5  15   3         45.17         57.39       168.11 o                         
   6  15   3        348.35        108.01       204.72 o                         
   7  15   3       4413.24       3855.26       209.24 o                         
   8  15   3      13396.98      12725.39       347.97 o                         
   9  15   3         87.37         23.95       251.72 o                         
  10  15   3         21.98         79.08       239.97 o                         
  11  15   3        811.00       1004.60       199.29 o                         
  12  15   3         44.43        141.00       295.55 o                         
  13  15   3         48.84         17.17       324.92 o                         
  14  15   3         55.38          0.00       340.29 o                         
 -15  16   3        520.13        326.73       357.46 o                         
 -14  16   3         96.63        -64.17       311.82 o                         
 -13  16   3          0.04         44.29       270.24 o                         
 -12  16   3        325.52         13.56       260.30 o                         
 -11  16   3          5.66       -196.58       256.23 o                         
 -10  16   3          6.91         79.08       143.71 o                         
  -9  16   3         20.85       -205.62       220.53 o                         
  -8  16   3      11673.20      11939.52       296.45 o                         
  -7  16   3       2504.62       2415.92       181.67 o                         
  -6  16   3       1200.47       1019.06       133.31 o                         
  -5  16   3       2477.00       2807.66       106.08 o                         
  -4  16   3         25.70         60.29       204.04 o                         
  -3  16   3         80.03        374.72        75.98 o                         
  -2  16   3         14.58        175.61        77.05 o                         
  -1  16   3      17385.36      16096.06       367.18 o                         
   0  16   3      20332.58      17133.79       286.96 o                         
   1  16   3      16210.44      15177.92       251.26 o                         
   2  16   3        338.49        369.66        94.00 o                         
   3  16   3         73.02        131.51       141.00 o                         
   4  16   3         75.96        110.27       158.62 o                         
   5  16   3         99.41       -165.85       165.85 o                         
   6  16   3        298.64        159.07       135.57 o                         
   7  16   3        741.65        908.34       158.17 o                         
   8  16   3       6596.69       6552.73       279.28 o                         
   9  16   3        643.73        180.31       263.92 o                         
  10  16   3        290.57        -54.23       241.77 o                         
  11  16   3        303.85       -101.68       270.24 o                         
  12  16   3         40.80       -326.28       326.28 o                         
  13  16   3          3.39       -363.34       363.34 o                         
 -15  17   3       1870.99       1810.36       293.29 o                         
 -14  17   3          0.13        228.22       288.77 o                         
 -13  17   3        215.58        121.11       294.65 o                         
 -12  17   3         36.20       -151.84       266.63 o                         
 -11  17   3         24.64        100.78       239.97 o                         
 -10  17   3        293.01       -234.09       234.09 o                         
  -9  17   3        471.83        510.21       165.85 o                         
  -8  17   3      20777.37      20184.20       369.66 o                         
  -7  17   3       6981.61       6602.89       233.64 o                         
  -6  17   3         59.94         87.67       114.33 o                         
  -5  17   3        446.30        698.22        81.57 o                         
  -4  17   3       1966.80       2231.10       104.00 o                         
  -3  17   3         48.92        147.90       189.80 o                         
  -2  17   3         37.68        244.83       129.25 o                         
  -1  17   3       5758.03       5446.41       201.78 o                         
   0  17   3       9500.18       7720.92       220.08 o                         
   1  17   3        536.66        528.29       131.51 o                         
   2  17   3        393.67        286.96        98.97 o                         
   3  17   3        201.74        403.56       108.01 o                         
   4  17   3         67.11        256.23       110.72 o                         
   5  17   3         31.49        351.14       120.21 o                         
   6  17   3        135.36        164.95       180.76 o                         
   7  17   3       2703.53       2608.89       201.55 o                         
   8  17   3       1081.58       1042.56       208.78 o                         
   9  17   3       1682.35       1635.02       201.55 o                         
  10  17   3        109.98        -55.13       252.17 o                         
  11  17   3         74.36       -274.76       274.76 o                         
  12  17   3        502.05        690.97       225.50 o                         
  13  17   3        155.49        369.21       247.20 o                         
 -15  18   3        647.69        721.25       267.53 o                         
 -14  18   3          6.29        351.59       212.40 o                         
 -13  18   3         37.52        169.92       258.95 o                         
 -12  18   3        163.39        530.54       205.17 o                         
 -11  18   3         34.96        205.62       251.26 o                         
 -10  18   3         69.99        179.41       231.38 o                         
  -9  18   3       6846.89       6490.81       258.95 o                         
  -8  18   3       2303.39       2425.41       209.69 o                         
  -7  18   3       5433.80       5299.57       221.44 o                         
  -6  18   3         25.39         88.12       159.52 o                         
  -5  18   3        192.23        326.08        85.31 o                         
  -4  18   3      10885.62       9836.09       168.88 o                         
  -3  18   3        701.49        885.20       177.15 o                         
  -2  18   3       1213.09       1354.68       112.07 o                         
  -1  18   3          6.82       -115.66       115.66 o                         
   0  18   3        369.36        571.22       129.25 o                         
   1  18   3       7017.64       6220.57       197.03 o                         
   2  18   3          0.30         90.83       152.29 o                         
   3  18   3         58.70         40.22       114.79 o                         
   4  18   3         46.35        146.87       165.40 o                         
   5  18   3       6425.42       5839.16       215.11 o                         
   6  18   3         35.18        -20.34       197.94 o                         
   7  18   3         12.81       -234.99       234.99 o                         
   8  18   3       2333.70       2294.36       228.22 o                         
   9  18   3       1136.54        836.94       200.20 o                         
  10  18   3        255.50        127.44       263.46 o                         
  11  18   3         16.57        136.48       194.77 o                         
  12  18   3       1510.58       1306.93       258.49 o                         
  13  18   3         82.35        465.47       237.71 o                         
 -15  19   3       1058.14       1198.02       260.30 o                         
 -14  19   3         69.26        299.17       206.07 o                         
 -13  19   3        133.85       -328.54       328.54 o                         
 -12  19   3       1849.16       2211.66       253.52 o                         
 -11  19   3       3216.82       2885.01       247.65 o                         
 -10  19   3         13.79        -98.52       219.18 o                         
  -9  19   3       1016.93        715.38       193.42 o                         
  -8  19   3       3103.60       3387.08       212.40 o                         
  -7  19   3       2939.26       2686.62       192.51 o                         
  -6  19   3        125.39        179.86       126.08 o                         
  -5  19   3       2136.86       2465.63       341.65 o                         
  -4  19   3       2610.22       2792.79       433.38 o                         
  -3  19   3       2848.65       2677.71       110.06 o                         
  -2  19   3        254.88        567.18        80.66 o                         
  -1  19   3       2001.89       2041.57        98.40 o                         
   0  19   3       1590.56       1623.27       136.48 o                         
   1  19   3       5162.41       4727.00       187.54 o                         
   2  19   3          4.35         51.97       112.07 o                         
   3  19   3          4.09       -152.75       182.57 o                         
   4  19   3          2.56       -190.71       190.71 o                         
   5  19   3       2519.50       2413.21       174.89 o                         
   6  19   3          0.38         78.18       137.83 o                         
   7  19   3       1582.77       1536.95       183.93 o                         
   8  19   3       4318.48       4412.47       261.21 o                         
   9  19   3        913.79        769.15       192.06 o                         
  10  19   3        432.50        312.72       196.13 o                         
  11  19   3          3.60        -61.91       279.73 o                         
  12  19   3       2140.97       1743.02       283.80 o                         
  13  19   3        279.09        364.69       275.21 o                         
 -14  20   3         17.27        279.73       211.04 o                         
 -13  20   3        298.75        161.78       222.79 o                         
 -12  20   3       9077.51       9299.45       357.46 o                         
 -11  20   3        424.08        244.48       295.55 o                         
 -10  20   3        178.69        164.50       163.59 o                         
  -9  20   3        171.69         35.25       230.93 o                         
  -8  20   3       2651.38       2690.68       200.20 o                         
  -7  20   3        130.06        230.02       138.29 o                         
  -6  20   3         48.01        -19.43       174.44 o                         
  -5  20   3      10418.40       9880.10       188.69 o                         
  -4  20   3       3191.72       3295.53       128.77 o                         
  -3  20   3         43.31        496.56        94.56 o                         
  -2  20   3        382.84        229.46        83.56 o                         
  -1  20   3       1472.89       1307.24        93.74 o                         
   0  20   3        127.44        113.88       172.63 o                         
   1  20   3        359.18        239.51       134.67 o                         
   2  20   3        298.53        244.48       125.18 o                         
   3  20   3         17.91        446.04       124.28 o                         
   4  20   3       6901.13       6418.96       221.44 o                         
   5  20   3        185.21        119.76       207.43 o                         
   6  20   3        690.30        688.26       158.17 o                         
   7  20   3        186.90        199.29       218.73 o                         
   8  20   3        746.39        834.68       192.97 o                         
   9  20   3       1510.60       1870.46       204.72 o                         
  10  20   3        207.06        162.69       190.71 o                         
  11  20   3        449.61       1206.15       218.27 o                         
  12  20   3        142.91        -17.17       363.34 o                         
  13  20   3       2991.52       3069.39       319.95 o                         
 -14  21   3          0.60       -249.91       326.28 o                         
 -13  21   3        349.74        232.28       325.83 o                         
 -12  21   3       1819.37       1733.53       272.95 o                         
 -11  21   3       4208.26       4429.19       272.05 o                         
 -10  21   3         51.78         65.08       165.85 o                         
  -9  21   3         58.75        230.93       156.36 o                         
  -8  21   3        237.00        302.78       161.78 o                         
  -7  21   3       1181.70       1102.67       167.66 o                         
  -6  21   3        155.93        115.69       145.06 o                         
  -5  21   3        490.62        699.49       107.53 o                         
  -4  21   3       8828.30       9116.72       182.74 o                         
  -3  21   3          0.65       -165.63       165.63 o                         
  -2  21   3        301.45        526.09        91.23 o                         
  -1  21   3         98.83        207.90        92.88 o                         
   0  21   3        773.22        902.47       129.70 o                         
   1  21   3        167.44        113.43       176.25 o                         
   2  21   3        889.41        958.05       140.09 o                         
   3  21   3         14.85        131.05       191.16 o                         
   4  21   3         49.82       -108.46       202.00 o                         
   5  21   3       3951.80       3857.52       213.30 o                         
   6  21   3          0.88        157.72       208.78 o                         
   7  21   3          2.88        -12.20       222.34 o                         
   8  21   3          6.21        163.14       172.18 o                         
   9  21   3        734.85        551.78       209.24 o                         
  10  21   3          3.21       -136.93       280.19 o                         
  11  21   3        313.47        276.57       302.78 o                         
  12  21   3       3913.28       4511.44       332.61 o                         
 -14  22   3         12.80       -200.65       313.63 o                         
 -13  22   3          8.39         50.61       319.50 o                         
 -12  22   3          1.11       -360.63       360.63 o                         
 -11  22   3        114.88         42.93       312.27 o                         
 -10  22   3         17.93         13.56       266.63 o                         
  -9  22   3         40.87       -249.00       249.00 o                         
  -8  22   3        773.65        436.55       188.45 o                         
  -7  22   3       1439.27       1564.52       176.70 o                         
  -6  22   3        393.77         42.03       219.63 o                         
  -5  22   3         11.74        -51.81       113.52 o                         
  -4  22   3         80.77        370.77       104.14 o                         
  -3  22   3        434.50        457.49        96.16 o                         
  -2  22   3       1005.23        880.71       144.84 o                         
  -1  22   3         87.68        -94.40       122.37 o                         
   0  22   3       1047.22       1052.05       143.71 o                         
   1  22   3        106.38          0.00       185.74 o                         
   2  22   3        640.65        461.85       145.06 o                         
   3  22   3         15.05       -201.55       201.55 o                         
   4  22   3         14.84       -133.77       228.22 o                         
   5  22   3        161.94        -21.69       247.20 o                         
   6  22   3          0.90       -230.93       230.93 o                         
   7  22   3          0.34         50.16       232.73 o                         
   8  22   3         72.25        134.67       176.25 o                         
   9  22   3       1211.81       1157.80       218.73 o                         
  10  22   3        248.39        -47.00       287.42 o                         
  11  22   3         33.06        566.25       208.33 o                         
  12  22   3        137.21        -71.40       409.88 o                         
 -14  23   3          8.59       -242.68       350.68 o                         
 -13  23   3         86.45       -138.74       328.09 o                         
 -12  23   3        240.51        161.33       347.97 o                         
 -11  23   3       1710.40       1599.77       245.39 o                         
 -10  23   3        543.89        -55.59       287.87 o                         
  -9  23   3        130.93        612.34       177.60 o                         
  -8  23   3       4117.78       3487.41       243.13 o                         
  -7  23   3         10.53       -150.03       233.19 o                         
  -6  23   3         69.26        412.14       139.19 o                         
  -5  23   3        150.33        -62.18       271.83 o                         
  -4  23   3        836.08       1035.89       117.91 o                         
  -3  23   3         15.44        118.01       108.71 o                         
  -2  23   3        175.04        550.17       131.96 o                         
  -1  23   3        134.93        224.36       144.84 o                         
   0  23   3       1382.48       1409.97       158.62 o                         
   1  23   3        149.27        430.22       132.86 o                         
   2  23   3        258.55        259.85       141.00 o                         
   3  23   3        500.74        638.10       149.13 o                         
   4  23   3       1128.01       1000.53       177.60 o                         
   5  23   3       2234.93       2041.74       203.36 o                         
   6  23   3        312.17        169.92       220.98 o                         
   7  23   3         55.23        -64.62       244.48 o                         
   8  23   3        292.48        375.54       195.68 o                         
   9  23   3        261.77        234.09       207.88 o                         
  10  23   3        128.07       -272.95       310.01 o                         
  11  23   3        403.88        486.71       237.25 o                         
  12  23   3       2580.19       2460.21       329.44 o                         
 -13  24   3         44.04       -142.35       339.39 o                         
 -12  24   3       2730.44       3137.63       280.19 o                         
 -11  24   3         50.18        343.45       195.68 o                         
 -10  24   3         56.48         28.92       261.66 o                         
  -9  24   3          5.36       -135.12       267.08 o                         
  -8  24   3       1391.16       1374.26       235.45 o                         
  -7  24   3       1708.16       1707.78       209.24 o                         
  -6  24   3         79.60        -79.54       218.73 o                         
  -5  24   3        474.95        538.96       111.34 o                         
  -4  24   3         70.94        422.96       102.28 o                         
  -3  24   3         10.89        139.33       117.43 o                         
  -2  24   3         94.52         -1.47       138.79 o                         
  -1  24   3       1083.80       1354.99       114.71 o                         
   0  24   3       1959.16       2345.88       189.35 o                         
   1  24   3       1469.11       1656.71       173.08 o                         
   2  24   3         17.10       -164.50       200.20 o                         
   3  24   3         15.52        -53.78       199.75 o                         
   4  24   3       3170.63       3151.63       206.98 o                         
   5  24   3         48.13        -11.75       236.80 o                         
   6  24   3          4.00       -253.52       253.52 o                         
   7  24   3          3.64         53.78       167.21 o                         
   8  24   3       1431.77       1343.08       238.16 o                         
   9  24   3          7.94        -15.37       315.89 o                         
  10  24   3         73.44        -16.72       307.30 o                         
  11  24   3        733.58        211.49       353.40 o                         
 -13  25   3         32.98       -355.65       355.65 o                         
 -12  25   3        504.36        204.26       346.16 o                         
 -11  25   3        432.34        411.69       223.24 o                         
 -10  25   3         29.81       -280.19       280.19 o                         
  -9  25   3         21.77         28.02       274.31 o                         
  -8  25   3       2879.35       2559.63       249.00 o                         
  -7  25   3       3315.95       3341.89       244.94 o                         
  -6  25   3          5.49        172.18       166.76 o                         
  -5  25   3        119.54        159.73       174.89 o                         
  -4  25   3        764.14       1043.85       223.47 o                         
  -3  25   3       1479.85       1425.57       118.51 o                         
  -2  25   3        144.89        264.55       122.84 o                         
  -1  25   3        631.80        772.31       111.36 o                         
   0  25   3      11328.47      11147.32       296.45 o                         
   1  25   3       6315.02       6297.40       249.91 o                         
   2  25   3        246.01        361.08       152.75 o                         
   3  25   3         27.86         22.60       211.04 o                         
   4  25   3        166.86        222.79       166.30 o                         
   5  25   3        170.17       -184.83       236.35 o                         
   6  25   3         16.85        417.57       160.43 o                         
   7  25   3        154.17        139.19       191.61 o                         
   8  25   3       4919.84       5074.97       309.56 o                         
   9  25   3        253.20        250.81       223.24 o                         
  10  25   3          0.12          0.00       299.62 o                         
  11  25   3         22.50       -325.38       343.00 o                         
 -13  26   3         52.12       -318.15       334.41 o                         
 -12  26   3          0.00         52.42       321.31 o                         
 -11  26   3         26.18        293.74       202.91 o                         
 -10  26   3         12.94        383.22       186.19 o                         
  -9  26   3       2439.72       2567.76       255.78 o                         
  -8  26   3       1735.70       1811.72       253.07 o                         
  -7  26   3       1707.30       1783.24       214.66 o                         
  -6  26   3        187.29        148.23       232.73 o                         
  -5  26   3          0.13        128.60       113.59 o                         
  -4  26   3       4162.14       4670.27       158.16 o                         
  -3  26   3        777.72        865.93       164.04 o                         
  -2  26   3         74.89        152.38       178.28 o                         
  -1  26   3         59.77        -66.27       159.93 o                         
   0  26   3          2.85        197.94       259.85 o                         
   1  26   3        307.40        389.10       184.83 o                         
   2  26   3         49.58        -90.38       222.34 o                         
   3  26   3        587.91        754.24       164.95 o                         
   4  26   3        151.03         73.21       255.78 o                         
   5  26   3        357.60        179.41       263.46 o                         
   6  26   3         53.72        -94.90       258.95 o                         
   7  26   3        986.89        655.27       228.22 o                         
   8  26   3       1475.90       1171.81       260.75 o                         
   9  26   3       1163.91       1737.60       237.25 o                         
  10  26   3         55.40        -17.62       313.63 o                         
  11  26   3          2.65       -357.91       357.91 o                         
 -12  27   3          0.09       -107.56       340.29 o                         
 -11  27   3        186.96        252.17       314.98 o                         
 -10  27   3         61.83        -15.82       286.96 o                         
  -9  27   3        110.22        104.84       286.96 o                         
  -8  27   3       5525.95       5534.57       305.49 o                         
  -7  27   3        526.03        456.88       202.00 o                         
  -6  27   3          0.34         13.11       236.80 o                         
  -5  27   3        526.12        430.56       239.97 o                         
  -4  27   3        884.71        905.47       272.28 o                         
  -3  27   3       3495.22       3539.50       157.99 o                         
  -2  27   3          7.33        -63.65       152.10 o                         
  -1  27   3         19.92        -93.18       179.41 o                         
   0  27   3       3678.02       3580.95       236.80 o                         
   1  27   3         86.50        273.86       163.14 o                         
   2  27   3         60.79        117.95       156.81 o                         
   3  27   3       1353.78       1342.18       197.49 o                         
   4  27   3       3865.64       3806.91       244.94 o                         
   5  27   3          0.70       -272.95       272.95 o                         
   6  27   3        120.05        421.63       183.93 o                         
   7  27   3       1928.69       2225.22       244.94 o                         
   8  27   3        356.81        463.66       231.83 o                         
   9  27   3        304.25        441.52       227.76 o                         
  10  27   3          0.35        197.49       303.68 o                         
 -12  28   3        398.26        101.68       268.44 o                         
 -11  28   3         72.09         34.80       358.37 o                         
 -10  28   3         26.03       -300.97       300.97 o                         
  -9  28   3         17.92       -186.19       301.43 o                         
  -8  28   3        451.77        116.59       322.67 o                         
  -7  28   3       1173.65       1188.08       217.37 o                         
  -6  28   3          8.15        409.88       169.47 o                         
  -5  28   3        482.95        165.59       231.38 o                         
  -4  28   3         95.76        360.15       368.53 o                         
  -3  28   3         31.31        679.93       378.02 o                         
  -2  28   3         35.67        -78.68       131.42 o                         
  -1  28   3        504.31        431.73       275.67 o                         
   0  28   3       1412.07       1504.42       193.87 o                         
   1  28   3       2242.75       1834.76       201.55 o                         
   2  28   3         58.49        223.24       227.31 o                         
   3  28   3          0.56       -279.28       279.28 o                         
   4  28   3          0.22        147.78       299.17 o                         
   5  28   3        198.45        -27.57       287.42 o                         
   6  28   3         59.00       -280.19       280.19 o                         
   7  28   3         55.22        231.38       288.77 o                         
   8  28   3       1111.83        942.24       245.39 o                         
   9  28   3         84.18         17.17       288.77 o                         
  10  28   3         48.99       -202.91       326.28 o                         
 -11  29   3         10.00       -394.52       394.52 o                         
 -10  29   3         35.01        102.13       230.93 o                         
  -9  29   3        244.28        401.30       198.84 o                         
  -8  29   3       1004.10       1006.86       220.98 o                         
  -7  29   3        324.67        276.12       291.48 o                         
  -6  29   3         15.72        300.97       167.21 o                         
  -5  29   3        837.38       1076.84       563.99 o                         
  -4  29   3        457.71       1230.51       491.68 o                         
  -3  29   3       6849.96       7378.00       349.55 o                         
  -2  29   3        139.25         -1.42       264.59 o                         
  -1  29   3          1.93        124.10       168.34 o                         
   0  29   3        663.22        695.94       189.35 o                         
   1  29   3        317.37        427.51       185.74 o                         
   2  29   3         52.99         64.62       249.46 o                         
   3  29   3        445.49        389.10       214.66 o                         
   4  29   3       7896.00       8015.11       343.91 o                         
   5  29   3        535.76         14.46       316.34 o                         
   6  29   3         39.70       -257.14       303.68 o                         
   7  29   3        137.66       -301.43       301.43 o                         
   8  29   3        685.11        369.21       243.58 o                         
   9  29   3          1.21          0.00       333.06 o                         
 -11  30   3       4323.68       4297.23       349.78 o                         
 -10  30   3         13.42        220.08       228.67 o                         
  -9  30   3        583.99        315.43       335.77 o                         
  -8  30   3          8.43       -204.26       307.30 o                         
  -7  30   3         77.29        422.54       194.32 o                         
  -6  30   3         19.27        203.81       185.28 o                         
  -5  30   3        459.19        691.55       138.52 o                         
  -4  30   3      17860.76      18999.39       319.39 o                         
  -3  30   3        414.49       1046.95       155.10 o                         
  -2  30   3         94.31        167.36       199.52 o                         
  -1  30   3          0.75       -183.55       183.55 o                         
   0  30   3        134.89        271.15       178.05 o                         
   1  30   3          2.33       -106.65       258.49 o                         
   2  30   3         77.76        182.57       165.85 o                         
   3  30   3       4868.12       4658.31       292.84 o                         
   4  30   3       1693.27       2053.49       258.95 o                         
   5  30   3       2875.12       3100.57       251.72 o                         
   6  30   3         23.04       -282.45       285.16 o                         
   7  30   3        333.91        148.68       319.95 o                         
   8  30   3        581.58        866.77       234.99 o                         
   9  30   3        189.98        200.65       351.59 o                         
 -10  31   3         31.22        272.95       236.80 o                         
  -9  31   3         93.13       -103.04       306.40 o                         
  -8  31   3          2.70       -162.69       319.95 o                         
  -7  31   3       1324.78       1293.37       250.81 o                         
  -6  31   3        256.52        416.66       186.64 o                         
  -5  31   3        237.18        392.40       142.67 o                         
  -4  31   3       2013.87       2718.66       182.94 o                         
  -3  31   3       8088.41       8451.05       240.90 o                         
  -2  31   3          2.39        -49.69       176.38 o                         
  -1  31   3          0.69        239.05       288.77 o                         
   0  31   3       2173.26       2302.94       230.02 o                         
   1  31   3       1180.04       1719.98       215.11 o                         
   2  31   3         67.96         28.02       261.66 o                         
   3  31   3        259.53         58.30       312.72 o                         
   4  31   3       7242.17       7145.18       330.35 o                         
   5  31   3         83.37         77.73       216.92 o                         
   6  31   3          6.70        178.96       212.40 o                         
   7  31   3        425.35        -34.35       331.25 o                         
   8  31   3       1313.97       1279.81       284.70 o                         
 -10  32   3         16.38        432.03       227.31 o                         
  -9  32   3         57.81       -304.14       353.85 o                         
  -8  32   3       4383.84       4926.75       331.70 o                         
  -7  32   3       1263.02       1554.58       255.78 o                         
  -6  32   3        224.28        127.44       307.75 o                         
  -5  32   3          3.57        -11.40       198.56 o                         
  -4  32   3          1.19       -217.85       217.85 o                         
  -3  32   3          2.82        524.15       148.05 o                         
  -2  32   3          0.32         24.73       178.35 o                         
  -1  32   3       2845.12       3169.04       291.26 o                         
   0  32   3       2648.52       3495.54       262.56 o                         
   1  32   3       4399.91       4332.03       281.54 o                         
   2  32   3         46.64         29.37       184.38 o                         
   3  32   3        115.84        381.87       198.39 o                         
   4  32   3        160.56       -299.62       338.48 o                         
   5  32   3         52.48        242.22       289.68 o                         
   6  32   3         73.56        151.84       219.63 o                         
   7  32   3        148.09        352.04       237.71 o                         
   8  32   3       1879.04       1829.79       292.39 o                         
  -9  33   3        339.96        221.89       333.06 o                         
  -8  33   3       1021.63       1022.68       276.12 o                         
  -7  33   3       2571.47       2846.59       302.78 o                         
  -6  33   3         89.10        198.39       311.37 o                         
  -5  33   3        127.80        249.72       171.94 o                         
  -4  33   3         31.66       -185.42       200.46 o                         
  -3  33   3        444.81        467.01       150.12 o                         
  -2  33   3          0.92        106.15       197.16 o                         
  -1  33   3        358.97        821.57       160.85 o                         
   0  33   3       7784.27       8617.06       361.53 o                         
   1  33   3       1541.27       2024.11       254.43 o                         
   2  33   3         67.47        260.75       270.70 o                         
   3  33   3        132.13        477.22       193.87 o                         
   4  33   3        352.92        557.21       222.79 o                         
   5  33   3          8.35       -134.22       286.51 o                         
   6  33   3         13.85        -87.22       318.15 o                         
   7  33   3        685.25        491.68       262.11 o                         
  -8  34   3         18.16       -126.54       359.72 o                         
  -7  34   3          9.67        140.09       377.35 o                         
  -6  34   3          4.10        154.55       330.35 o                         
  -5  34   3        158.78         61.89       229.57 o                         
  -4  34   3        698.49        468.24       152.89 o                         
  -3  34   3         98.70        113.82       210.63 o                         
  -2  34   3         21.98        138.50       208.92 o                         
  -1  34   3         31.07        -55.64       208.92 o                         
   0  34   3        125.99        650.75       267.53 o                         
   1  34   3         75.52        711.31       225.05 o                         
   2  34   3          3.75        -63.72       296.45 o                         
   3  34   3         49.15        397.23       206.52 o                         
   4  34   3         35.48         84.96       308.66 o                         
   5  34   3        104.78        652.56       216.92 o                         
   6  34   3         28.82        108.46       334.87 o                         
  -7  35   3       1269.27       1262.64       290.13 o                         
  -6  35   3        190.54       -196.13       344.81 o                         
  -5  35   3        433.76        408.49       199.52 o                         
  -4  35   3         71.32         85.38       242.37 o                         
  -3  35   3        468.79        581.00       174.94 o                         
  -2  35   3         19.97        -10.32       265.95 o                         
  -1  35   3          0.88          8.71       188.85 o                         
   0  35   3       3432.70       4201.43       326.28 o                         
   1  35   3       1055.83       1110.80       257.14 o                         
   2  35   3          4.97        249.46       280.64 o                         
   3  35   3         84.38        120.66       324.02 o                         
   4  35   3          0.56       -106.20       324.02 o                         
   5  35   3        275.93       -252.62       368.76 o                         
   6  35   3         31.78        112.53       343.45 o                         
  -6  36   3          9.46        194.32       229.57 o                         
  -5  36   3         79.63        410.22       165.68 o                         
  -4  36   3         59.63       -107.03       265.03 o                         
  -3  36   3          0.18        457.21       263.01 o                         
  -2  36   3          8.23         61.09       217.16 o                         
  -1  36   3       1035.91       1274.66       170.31 o                         
   0  36   3       1025.23       1661.68       255.78 o                         
   1  36   3       1259.18       1703.26       263.92 o                         
   2  36   3         11.48        155.46       321.31 o                         
   3  36   3         36.63       -359.72       359.72 o                         
   4  36   3        278.79        944.95       239.06 o                         
   5  36   3         18.95        -37.51       360.17 o                         
  -5  37   3         70.74         32.77       251.31 o                         
  -4  37   3       2050.04       2868.64       269.11 o                         
  -3  37   3       1580.43       2054.48       264.37 o                         
  -2  37   3         95.46        178.08       244.56 o                         
  -1  37   3         30.93        306.74       455.53 o                         
   0  37   3        827.87        653.92       239.51 o                         
   1  37   3        105.80        -53.33       314.53 o                         
   2  37   3         42.31        -89.93       320.86 o                         
   3  37   3        100.32       -371.02       395.42 o                         
  -4  38   3       3397.79       3099.62       237.10 o                         
  -3  38   3         62.22        311.60       211.75 o                         
  -2  38   3         81.39       -117.64       373.51 o                         
  -1  38   3         13.22          9.27       427.28 o                         
   0  38   3        314.78        670.64       237.25 o                         
   1  38   3        100.21       -364.24       364.24 o                         
   2  38   3         79.95        -74.57       343.00 o                         
 -17   0   4         29.39        123.37       311.82 o                         
 -16   0   4       7634.13       7661.27       377.35 o                         
 -15   0   4       1608.20       1289.76       259.85 o                         
 -14   0   4         37.48         78.63       242.68 o                         
 -13   0   4        946.08        996.92       183.93 o                         
 -12   0   4        110.49        227.31       155.01 o                         
 -11   0   4       5160.58       5143.21       204.26 o                         
 -10   0   4        240.91        -66.43       184.83 o                         
  -9   0   4       2097.27       2603.01       149.13 o                         
  -8   0   4      11825.18      14120.90       247.65 o                         
  -7   0   4        476.97        958.05       101.23 o                         
  -6   0   4       3114.81       3088.49        79.54 o                         
  -5   0   4        186.16        196.41        43.62 o                         
  -4   0   4      13954.35      17929.26       274.31 o                         
  -3   0   4      74700.48      81961.09      1938.03 o                         
  -2   0   4      24717.07      34298.58       566.92 o                         
  -1   0   4       2645.26       2927.49        65.98 o                         
   0   0   4     266247.91     258238.38       732.55 o                         
   1   0   4     145727.20     146492.28       625.45 o                         
   2   0   4       5190.17       5705.39       111.17 o                         
   3   0   4       3962.76       5239.92       122.02 o                         
   4   0   4       2246.30       2589.00       109.36 o                         
   5   0   4       3802.00       4125.96       145.06 o                         
   6   0   4         29.98         88.12       132.86 o                         
   7   0   4      15520.12      14958.29       281.99 o                         
   8   0   4      28521.92      28269.36       410.79 o                         
   9   0   4      11086.92      10750.54       304.59 o                         
  10   0   4        390.60        307.75       169.47 o                         
  11   0   4          8.24        137.83       233.64 o                         
  12   0   4       5444.73       5588.34       300.97 o                         
  13   0   4         44.21        186.64       290.13 o                         
  14   0   4         73.30         34.35       317.69 o                         
  15   0   4        555.33        526.03       283.80 o                         
 -17   1   4         87.33       -227.03       227.03 o                         
 -16   1   4        233.59         91.99       220.20 o                         
 -15   1   4       2141.05       1986.85       184.67 o                         
 -14   1   4          8.87         74.99       138.40 o                         
 -13   1   4         53.43        106.59       139.87 o                         
 -12   1   4          0.16         95.22       141.22 o                         
 -11   1   4       1009.98        861.68       106.89 o                         
 -10   1   4        700.63        727.39       197.71 o                         
  -9   1   4          3.57         46.56       105.97 o                         
  -8   1   4      28844.61      30627.76       369.67 o                         
  -7   1   4        147.70        479.49        65.34 o                         
  -6   1   4       7488.26       7308.91       177.75 o                         
  -5   1   4        419.25        487.67        33.08 o                         
  -4   1   4        442.36        629.89        30.66 o                         
  -3   1   4          4.95        170.72        42.85 o                         
  -2   1   4       3916.33       4544.46        72.53 o                         
  -1   1   4       5149.28       6587.14       238.84 o                         
   0   1   4      41580.86      40431.86       429.99 o                         
   1   1   4      25762.82      24740.13       163.12 o                         
   2   1   4        737.73       1187.59        49.04 o                         
   3   1   4       7210.16       9113.80       107.20 o                         
   4   1   4       2390.34       2959.63        82.75 o                         
   5   1   4       4169.01       5104.47       118.17 o                         
   6   1   4        583.81        719.13        77.47 o                         
   7   1   4       2934.59       3039.71       116.48 o                         
   8   1   4      12388.48      12568.66       372.83 o                         
   9   1   4       9283.02       9034.89       202.07 o                         
  10   1   4         14.77        123.15       105.45 o                         
  11   1   4        226.91        317.32       142.65 o                         
  12   1   4        763.85        574.67       162.01 o                         
  13   1   4        347.84        269.39       181.64 o                         
  14   1   4         12.44        116.62       219.89 o                         
  15   1   4        873.75       1438.64       434.74 o                         
 -17   2   4         95.62        203.36       223.70 o                         
 -16   2   4          1.49       -372.83       372.83 o                         
 -15   2   4         15.47       -161.78       310.01 o                         
 -14   2   4         96.78         79.08       251.72 o                         
 -13   2   4        684.88        547.72       178.96 o                         
 -12   2   4       6271.98       6492.17       263.46 o                         
 -11   2   4         33.75        -56.94       199.29 o                         
 -10   2   4        840.88        867.67       131.51 o                         
  -9   2   4         10.48         58.75       147.78 o                         
  -8   2   4       1666.26       2054.39       137.38 o                         
  -7   2   4        141.60        314.53        80.89 o                         
  -6   2   4       3768.12       3530.42       178.51 o                         
  -5   2   4        255.40        527.61        47.77 o                         
  -4   2   4         16.02         36.76        55.33 o                         
  -3   2   4      69933.65      82874.76      2868.51 o                         
  -2   2   4          9.24         16.21        46.00 o                         
  -1   2   4         22.51        196.13        44.29 o                         
   0   2   4        716.21        817.51        53.78 o                         
   1   2   4       1900.73       2456.14        74.11 o                         
   2   2   4        688.89         13.56        79.08 o                         
   3   2   4        380.11        479.03        71.40 o                         
   4   2   4      48188.20      49378.18       450.10 o                         
   5   2   4        201.06        230.48        98.52 o                         
   6   2   4          3.20         64.62        89.93 o                         
   7   2   4        133.94         23.50       178.96 o                         
   8   2   4        564.68        626.80       173.08 o                         
   9   2   4       2013.30       1884.47       193.42 o                         
  10   2   4        333.65        202.00       152.29 o                         
  11   2   4       1543.73       1823.47       206.98 o                         
  12   2   4         35.86       -198.84       308.66 o                         
  13   2   4       1190.58       1177.23       234.99 o                         
  14   2   4          6.11        223.24       315.43 o                         
  15   2   4        447.73         18.98       383.22 o                         
 -17   3   4          3.88        248.10       218.73 o                         
 -16   3   4        569.48        575.74       243.13 o                         
 -15   3   4        887.57        759.21       225.05 o                         
 -14   3   4          1.45         39.77       172.63 o                         
 -13   3   4       1113.18       1357.54       197.03 o                         
 -12   3   4       4005.21       4133.64       240.87 o                         
 -11   3   4       1474.08       1147.86       183.02 o                         
 -10   3   4         30.81        -75.47       166.30 o                         
  -9   3   4        645.76        801.24       121.11 o                         
  -8   3   4       3611.60       3820.46       147.78 o                         
  -7   3   4          0.26        110.72       125.18 o                         
  -6   3   4       2799.37       2870.44        78.56 o                         
  -5   3   4       2383.86       2357.71       101.45 o                         
  -4   3   4        690.81       1363.51       158.85 o                         
  -3   3   4      61518.32      67925.78      3502.54 o                         
  -2   3   4       1831.42       1969.23        45.35 o                         
  -1   3   4      17692.89      19814.09       183.02 o                         
   0   3   4       2858.55       4650.63        86.77 o                         
   1   3   4      28712.47      26423.75       246.29 o                         
   2   3   4        293.89        234.54        56.94 o                         
   3   3   4       4835.14       4767.22       123.37 o                         
   4   3   4       4378.75       5223.65       144.61 o                         
   6   3   4        188.06        592.00       102.58 o                         
   7   3   4        158.81         79.54       168.11 o                         
   8   3   4      12369.98      11587.48       282.90 o                         
   9   3   4        270.32        636.29       154.55 o                         
  10   3   4        233.13        124.28       230.93 o                         
  11   3   4          0.97         25.31       253.97 o                         
  12   3   4       6690.09       6431.16       326.73 o                         
  13   3   4        186.14        430.22       212.40 o                         
  14   3   4        136.16        258.04       308.66 o                         
  15   3   4        727.64        377.35       387.74 o                         
 -17   4   4          0.50         70.95       315.89 o                         
 -16   4   4        770.94        741.14       238.61 o                         
 -15   4   4        847.92       1184.91       226.41 o                         
 -14   4   4         76.58        194.32       172.18 o                         
 -13   4   4         72.50        216.47       253.52 o                         
 -12   4   4        559.93        279.28       288.32 o                         
 -11   4   4      13594.62      13932.90       319.05 o                         
 -10   4   4         13.54         67.79       171.73 o                         
  -9   4   4        967.06       1132.04       120.21 o                         
  -8   4   4        580.93        726.22       112.53 o                         
  -7   4   4        228.63        414.40        89.48 o                         
  -6   4   4        286.54        532.35        58.16 o                         
  -5   4   4       1256.59       1457.06        83.83 o                         
  -4   4   4     119469.75     133082.83      3605.35 o                         
  -3   4   4       4267.78       4917.41        69.34 o                         
  -2   4   4        899.58       1368.26        43.60 o                         
  -1   4   4        880.95        796.72        53.78 o                         
   0   4   4       3659.74       3829.95        83.60 o                         
   1   4   4      17671.99      17979.32       188.90 o                         
   2   4   4       4432.61       4717.51       109.36 o                         
   3   4   4      12965.56      11688.71       177.60 o                         
   4   4   4       3548.57       3381.21       133.77 o                         
   5   4   4       7506.18       8773.42       212.40 o                         
   6   4   4         14.69        193.42       102.58 o                         
   7   4   4       5336.24       4714.35       180.76 o                         
   8   4   4       3975.18       3735.05       198.39 o                         
   9   4   4         56.18        371.47       143.26 o                         
  10   4   4        158.18       -220.08       220.08 o                         
  11   4   4         83.43        -25.31       254.88 o                         
  12   4   4         61.94        -28.47       338.03 o                         
  13   4   4         23.58       -317.69       317.69 o                         
  14   4   4        459.93        155.46       337.58 o                         
 -17   5   4        296.78         89.48       329.90 o                         
 -16   5   4         14.28       -229.12       319.95 o                         
 -15   5   4         59.42       -253.07       303.23 o                         
 -14   5   4         12.29       -175.34       259.85 o                         
 -13   5   4       2869.49       2605.27       235.90 o                         
 -12   5   4       1126.60       1380.59       197.94 o                         
 -11   5   4        648.78        586.58       178.05 o                         
 -10   5   4       1148.42       1084.59       141.00 o                         
  -9   5   4        366.88        666.57       119.30 o                         
  -8   5   4        423.08        582.51       115.24 o                         
  -7   5   4       3612.29       3636.54       137.83 o                         
  -6   5   4       5482.57       5863.28       329.22 o                         
  -5   5   4       2995.11       4016.38       152.29 o                         
  -4   5   4       4987.24       5020.66       172.40 o                         
  -3   5   4      27374.73      30890.15       718.77 o                         
  -2   5   4       4030.70       3306.83        56.52 o                         
  -1   5   4        378.25        903.82        58.75 o                         
   0   5   4      20047.44      18770.17       185.28 o                         
   1   5   4       6809.16       6655.76       116.59 o                         
   2   5   4        141.26        265.27        62.36 o                         
   3   5   4        578.31       1242.76        91.29 o                         
   4   5   4      44303.22      45662.10       454.62 o                         
   5   5   4      56756.14      58502.73       554.50 o                         
   6   5   4        275.40        656.63       107.56 o                         
   7   5   4        357.49        577.54       122.02 o                         
   8   5   4         90.31        146.87       199.29 o                         
   9   5   4         15.06        292.39       152.29 o                         
  10   5   4        361.23          0.00       232.73 o                         
  11   5   4       1629.51       1803.58       218.27 o                         
  12   5   4       7552.05       7142.92       347.07 o                         
  13   5   4         83.01       -306.40       306.40 o                         
  14   5   4        277.55        677.42       223.24 o                         
 -17   6   4         18.71        -18.08       340.74 o                         
 -16   6   4         52.20        115.24       313.18 o                         
 -15   6   4       1557.73       2117.21       226.86 o                         
 -14   6   4        730.05        706.79       209.69 o                         
 -13   6   4       1501.73       1451.99       208.33 o                         
 -12   6   4      10233.40      10544.01       324.47 o                         
 -11   6   4         12.84       -235.45       235.45 o                         
 -10   6   4         14.39        348.88       129.25 o                         
  -9   6   4        585.14        442.87       129.70 o                         
  -8   6   4      42715.15      46516.66       471.80 o                         
  -7   6   4      30749.92      33218.25       335.77 o                         
  -6   6   4       8727.89       9010.54       122.06 o                         
  -5   6   4       4446.58       6758.88        98.90 o                         
  -4   6   4       1215.29       1271.89        54.32 o                         
  -3   6   4       9960.11      10072.33       200.20 o                         
  -2   6   4        682.42       1202.03        45.05 o                         
  -1   6   4       2197.13       1779.18        69.59 o                         
   0   6   4      56788.73      54538.10       413.95 o                         
   1   6   4      10771.04       8665.41       135.12 o                         
   2   6   4       1861.93       2714.18        97.61 o                         
   3   6   4         19.48        200.20        77.28 o                         
   4   6   4      94955.88      89847.80       737.97 o                         
   5   6   4        541.42        513.37       125.63 o                         
   6   6   4        209.69        428.86       100.78 o                         
   7   6   4         53.60         16.27       176.70 o                         
   8   6   4       1250.44       1752.97       167.21 o                         
   9   6   4        760.14       1214.29       169.92 o                         
  10   6   4        664.94        525.12       172.63 o                         
  11   6   4       4027.68       4097.04       250.81 o                         
  12   6   4          5.34       -101.68       323.57 o                         
  13   6   4         27.35       -294.19       294.19 o                         
  14   6   4        118.54        375.54       214.21 o                         
 -17   7   4        136.78        100.32       247.65 o                         
 -16   7   4        445.96        232.28       359.72 o                         
 -15   7   4        542.16        578.90       231.38 o                         
 -14   7   4        172.82        137.38       266.18 o                         
 -13   7   4        372.52        296.91       178.96 o                         
 -12   7   4       5583.81       5189.76       256.69 o                         
 -11   7   4       2297.25       2578.16       193.87 o                         
 -10   7   4       1375.70       1315.52       149.58 o                         
  -9   7   4       3934.03       4027.89       173.53 o                         
  -8   7   4       6925.18       7453.84       216.47 o                         
  -7   7   4      30767.09      30694.32       338.03 o                         
  -6   7   4       2041.15       2343.40        78.07 o                         
  -5   7   4       1201.02       2189.70        69.44 o                         
  -4   7   4       1403.74       1963.20        94.00 o                         
  -3   7   4       6376.99       7057.21       151.62 o                         
  -2   7   4        657.71        874.02        59.88 o                         
  -1   7   4        319.03         51.07        53.78 o                         
   0   7   4      51496.87      42336.93       385.48 o                         
   1   7   4      24288.90      24499.51       243.13 o                         
   2   7   4        330.90        444.68        69.59 o                         
   3   7   4       5338.54       6095.84       148.68 o                         
   4   7   4      15945.76      15314.40       233.64 o                         
   5   7   4      22412.03      21846.79       299.62 o                         
   6   7   4         29.05       -150.49       150.49 o                         
   7   7   4       1014.26       1185.37       142.35 o                         
   8   7   4       4947.94       5120.16       219.63 o                         
   9   7   4       1732.19       2242.84       188.90 o                         
  10   7   4        131.71        338.48       162.69 o                         
  11   7   4          7.13       -282.90       282.90 o                         
  12   7   4       3674.83       3787.02       281.99 o                         
  13   7   4        323.00         95.35       325.38 o                         
  14   7   4        167.61         35.25       337.58 o                         
 -17   8   4          8.74       -348.42       348.42 o                         
 -16   8   4       1244.17       1322.75       256.23 o                         
 -15   8   4        190.83        212.40       355.20 o                         
 -14   8   4         48.11        277.47       284.70 o                         
 -13   8   4        141.37       -200.65       234.54 o                         
 -12   8   4         42.87        146.87       248.10 o                         
 -11   8   4        406.22        591.10       164.50 o                         
 -10   8   4          5.05         40.67       122.47 o                         
  -9   8   4       4202.06       4235.77       191.61 o                         
  -8   8   4       2869.31       3125.88       181.22 o                         
  -7   8   4       1794.62       1841.54       141.45 o                         
  -6   8   4        283.33        230.41        70.05 o                         
  -5   8   4          1.03         14.58        69.82 o                         
  -4   8   4       4128.09       4536.91       206.52 o                         
  -3   8   4       6240.98       7067.63       249.91 o                         
  -2   8   4        101.67        100.98        45.56 o                         
  -1   8   4        323.55        490.78        61.01 o                         
   0   8   4      92507.27      95133.36       601.49 o                         
   1   8   4      10114.80       9983.64       155.91 o                         
   2   8   4       1335.94       1144.69        88.12 o                         
   3   8   4       9405.23       8447.59       170.37 o                         
   4   8   4       1220.86       1213.84       113.88 o                         
   5   8   4       9672.94       9869.31       217.37 o                         
   6   8   4         49.07         60.56       150.49 o                         
   7   8   4       1944.91       1749.35       165.85 o                         
   8   8   4       3333.41       3224.39       204.26 o                         
   9   8   4        277.19        225.96       230.48 o                         
  10   8   4         46.58        130.15       220.08 o                         
  11   8   4        125.50        277.47       172.18 o                         
  12   8   4        652.95        588.84       225.05 o                         
  13   8   4         25.16        184.38       197.03 o                         
  14   8   4         42.27        157.72       323.12 o                         
 -17   9   4         32.13        203.81       339.39 o                         
 -16   9   4        116.44        219.63       349.33 o                         
 -15   9   4       2586.51       2415.92       295.55 o                         
 -14   9   4        500.47        477.22       210.14 o                         
 -13   9   4        140.44        285.61       172.63 o                         
 -12   9   4       2278.82       2601.21       221.44 o                         
 -11   9   4       1140.07       1264.00       178.96 o                         
 -10   9   4        393.54        165.85       191.16 o                         
  -9   9   4       1914.13       2085.12       168.11 o                         
  -8   9   4      42252.66      42992.65       446.94 o                         
  -7   9   4      32832.52      31735.07       351.59 o                         
  -6   9   4       1215.50       1460.19       113.43 o                         
  -5   9   4       2755.64       2521.05        76.20 o                         
  -4   9   4          0.51        555.65       129.92 o                         
  -3   9   4       2387.51       2126.03        62.31 o                         
  -2   9   4        911.71        860.16        49.21 o                         
  -1   9   4       2148.48       1433.92        77.73 o                         
   0   9   4     325121.22     276495.62      1068.32 o                         
   1   9   4      15006.86      15999.50       202.00 o                         
   2   9   4       2152.81       2311.53       103.49 o                         
   3   9   4       2772.31       3009.28       122.47 o                         
   4   9   4       8189.38       7621.95       184.83 o                         
   5   9   4       3442.94       3121.81       145.97 o                         
   6   9   4       1366.81       1192.14       133.77 o                         
   7   9   4       6186.92       6440.65       215.11 o                         
   8   9   4        111.45         -9.94       231.83 o                         
   9   9   4        583.67        688.71       164.50 o                         
  10   9   4        270.08        113.88       168.56 o                         
  11   9   4          2.29       -265.27       265.27 o                         
  12   9   4        849.67       1117.58       212.85 o                         
  13   9   4         91.62       -307.75       314.53 o                         
  14   9   4        207.97        398.13       217.37 o                         
 -17  10   4        161.90        206.07       339.39 o                         
 -16  10   4        275.56        454.17       239.97 o                         
 -15  10   4       4360.52       3972.31       308.20 o                         
 -14  10   4       1576.68       1255.41       248.55 o                         
 -13  10   4          3.99        116.14       241.32 o                         
 -12  10   4       2235.17       2358.08       222.34 o                         
 -11  10   4        249.22        157.27       177.15 o                         
 -10  10   4       1446.01       1249.08       157.27 o                         
  -9  10   4       2110.52       2320.57       161.33 o                         
  -8  10   4      66892.49      69112.27       687.81 o                         
  -7  10   4      44230.92      44687.78       460.05 o                         
  -6  10   4         97.37        166.28        62.14 o                         
  -5  10   4          3.08        657.94       130.83 o                         
  -4  10   4        462.89        588.16        60.70 o                         
  -3  10   4       4994.92       4778.79        86.75 o                         
  -2  10   4       1112.17        843.60        53.00 o                         
  -1  10   4      10457.91       8458.44       145.52 o                         
   0  10   4      99430.51      92510.91       650.30 o                         
   1  10   4      57291.11      52229.29       508.40 o                         
   2  10   4        113.81        429.32        79.99 o                         
   3  10   4        383.42        671.54        93.09 o                         
   4  10   4      10350.46       9374.01       209.69 o                         
   5  10   4         69.41       -121.11       151.39 o                         
   6  10   4        382.45        507.50       113.43 o                         
   7  10   4       1596.61       1557.74       164.95 o                         
   8  10   4       4948.16       5162.64       224.15 o                         
   9  10   4       1789.45       1545.99       196.13 o                         
  10  10   4        179.16        -61.46       249.91 o                         
  11  10   4        200.89        258.95       277.47 o                         
  12  10   4         39.16         29.83       303.68 o                         
  13  10   4         23.40         49.26       216.01 o                         
  14  10   4         37.96       -214.66       344.81 o                         
 -16  11   4        253.01       -242.68       357.01 o                         
 -15  11   4          0.01         78.63       317.24 o                         
 -14  11   4        234.72        158.17       305.04 o                         
 -13  11   4          1.03       -248.55       253.97 o                         
 -12  11   4       4849.29       4759.99       269.34 o                         
 -11  11   4       1448.22       1106.28       214.66 o                         
 -10  11   4        323.11        135.12       195.23 o                         
  -9  11   4       5311.87       5423.85       204.26 o                         
  -8  11   4        257.65        422.09       148.23 o                         
  -7  11   4      21464.66      22322.65       312.72 o                         
  -6  11   4          0.48        -41.11        88.18 o                         
  -5  11   4       6192.84       6687.92       203.13 o                         
  -4  11   4       5130.99       5642.31       431.80 o                         
  -3  11   4      28726.51      27928.39       799.66 o                         
  -2  11   4        233.72        335.42        49.69 o                         
  -1  11   4       9318.36       9602.68       163.14 o                         
   0  11   4       3778.11       3019.22       119.76 o                         
   1  11   4      54337.33      48452.21       442.42 o                         
   2  11   4         66.12         79.99       111.17 o                         
   3  11   4       3258.68       3430.01       136.48 o                         
   4  11   4      41196.52      38309.49       387.29 o                         
   5  11   4        593.05        796.72       111.62 o                         
   6  11   4         49.46        123.37       156.81 o                         
   7  11   4       2091.49       2185.45       169.47 o                         
   8  11   4       1530.07       1753.42       170.37 o                         
   9  11   4         28.05        -45.19       215.56 o                         
  10  11   4        298.64        561.73       170.37 o                         
  11  11   4       1106.14        946.76       222.79 o                         
  12  11   4       1065.21        920.54       218.73 o                         
  13  11   4        217.20        132.41       325.38 o                         
  14  11   4          7.97       -313.18       313.18 o                         
 -16  12   4       1164.80        851.40       262.56 o                         
 -15  12   4        799.15        615.50       244.48 o                         
 -14  12   4         11.18         14.46       284.25 o                         
 -13  12   4         29.91        399.94       175.34 o                         
 -12  12   4       2278.91       2092.35       228.22 o                         
 -11  12   4      38385.71      36628.83       521.96 o                         
 -10  12   4         39.17        -49.26       188.00 o                         
  -9  12   4       3037.54       2899.92       173.99 o                         
  -8  12   4       5098.54       5004.02       199.75 o                         
  -7  12   4         37.63        -14.46       159.52 o                         
  -6  12   4        333.33        515.52        69.80 o                         
  -5  12   4       4880.66       4899.72       110.06 o                         
  -4  12   4     259620.88     244709.55       903.14 o                         
  -3  12   4        293.77        255.81       611.21 o                         
  -2  12   4       3766.75       4535.51       101.23 o                         
  -1  12   4        650.94        799.43        79.54 o                         
   0  12   4      93423.72      93162.12       704.98 o                         
   1  12   4      10719.89       9892.81       181.22 o                         
   2  12   4        351.66        353.85        84.51 o                         
   3  12   4      44114.58      41344.08       418.47 o                         
   4  12   4        146.96        -44.74       117.05 o                         
   5  12   4        669.93       1068.32       123.37 o                         
   6  12   4        431.87        496.20       127.44 o                         
   7  12   4       3182.02       3224.84       182.12 o                         
   8  12   4       3555.96       3608.52       206.98 o                         
   9  12   4        560.62        451.01       170.37 o                         
  10  12   4        737.14        692.33       180.76 o                         
  11  12   4        276.56        568.96       191.16 o                         
  12  12   4         42.94        436.10       206.52 o                         
  13  12   4         88.96        201.55       225.96 o                         
  14  12   4         16.49        201.10       322.21 o                         
 -16  13   4        401.08        142.35       360.17 o                         
 -15  13   4        565.61       1046.63       230.48 o                         
 -14  13   4        292.56        118.85       282.45 o                         
 -13  13   4         51.63       -271.60       271.60 o                         
 -12  13   4       6878.31       6959.90       294.19 o                         
 -11  13   4         89.16       -313.18       313.18 o                         
 -10  13   4       1480.24       1339.92       166.30 o                         
  -9  13   4         97.53         82.70       186.64 o                         
  -8  13   4       4510.65       4579.68       196.13 o                         
  -7  13   4        902.60        731.65       117.95 o                         
  -6  13   4          6.90         10.09        97.28 o                         
  -5  13   4      19909.53      20413.69       742.27 o                         
  -4  13   4       8131.89       8377.25       758.53 o                         
  -3  13   4      74299.92      68896.28       793.33 o                         
  -2  13   4        178.73        355.17       217.14 o                         
  -1  13   4       1419.06       1547.35       100.32 o                         
   0  13   4       9522.56       9817.34       187.54 o                         
   1  13   4       2129.30       2255.95       110.72 o                         
   2  13   4       2453.12       2417.28       118.40 o                         
   3  13   4       3547.97       3353.19       151.39 o                         
   4  13   4      14756.81      14475.20       257.14 o                         
   5  13   4        250.63        274.31       113.88 o                         
   6  13   4        255.72        477.22       129.70 o                         
   7  13   4        407.15          9.49       211.95 o                         
   8  13   4       5717.78       5309.97       242.22 o                         
   9  13   4        514.32        449.20       173.53 o                         
  10  13   4         19.73        -38.86       254.88 o                         
  11  13   4        795.40        678.77       208.33 o                         
  12  13   4        458.10        458.69       211.04 o                         
  13  13   4        103.01        238.16       323.57 o                         
  14  13   4         24.15         55.59       224.60 o                         
 -16  14   4         61.34         90.38       371.92 o                         
 -15  14   4        768.16        708.60       249.91 o                         
 -14  14   4        331.16       -256.69       305.49 o                         
 -13  14   4         22.13       -207.43       274.31 o                         
 -12  14   4        976.13       1068.77       195.68 o                         
 -11  14   4        118.43        229.57       302.33 o                         
 -10  14   4          4.06         83.60       206.52 o                         
  -9  14   4          2.09         65.98       191.61 o                         
  -8  14   4       5513.72       5052.38       208.33 o                         
  -7  14   4       1963.73       1983.89       148.68 o                         
  -6  14   4        834.53        892.25        83.72 o                         
  -5  14   4       2272.82       2267.34       100.97 o                         
  -4  14   4        979.78        856.46       110.28 o                         
  -3  14   4       4821.66       3956.96       729.84 o                         
  -2  14   4        210.61        220.76        60.87 o                         
  -1  14   4       4038.06       4134.54       139.64 o                         
   0  14   4       1583.36       1314.61       111.17 o                         
   1  14   4       4099.08       3500.96       135.12 o                         
   2  14   4        245.33        330.35        89.48 o                         
   3  14   4        397.12        275.21       115.24 o                         
   4  14   4        976.57        797.62       122.02 o                         
   5  14   4          1.83       -163.14       163.14 o                         
   6  14   4          4.21         90.38       122.02 o                         
   7  14   4        607.02        840.56       153.20 o                         
   8  14   4       2127.11       2137.54       209.69 o                         
   9  14   4       1816.95       1550.51       212.85 o                         
  10  14   4         21.17         39.77       234.54 o                         
  11  14   4         38.10        159.98       256.69 o                         
  12  14   4        100.69       -158.17       308.20 o                         
  13  14   4       1025.72        928.68       258.95 o                         
 -16  15   4          6.61        301.88       268.44 o                         
 -15  15   4       2210.83       2646.85       274.31 o                         
 -14  15   4          0.53        153.65       204.26 o                         
 -13  15   4        330.04         70.50       293.29 o                         
 -12  15   4        445.04        597.88       192.06 o                         
 -11  15   4         94.85        211.95       270.70 o                         
 -10  15   4        153.24        192.97       203.36 o                         
  -9  15   4        227.55       -212.85       212.85 o                         
  -8  15   4       5778.81       5897.90       224.60 o                         
  -7  15   4       5769.03       6000.94       207.88 o                         
  -6  15   4        132.37        441.24        96.48 o                         
  -5  15   4       7689.19       7380.86       143.31 o                         
  -4  15   4       5766.61       6831.49       896.82 o                         
  -3  15   4      23383.48      23519.23       297.13 o                         
  -2  15   4        205.83        160.41        74.54 o                         
  -1  15   4       2965.03       3244.73       137.38 o                         
   0  15   4      21329.46      19773.86       272.95 o                         
   1  15   4         25.22       -208.78       208.78 o                         
   2  15   4          3.52         94.00       127.89 o                         
   3  15   4        433.13        347.07       108.46 o                         
   4  15   4        185.16        230.93       111.17 o                         
   5  15   4         89.59        -25.76       160.43 o                         
   6  15   4        130.25        332.16       132.86 o                         
   7  15   4       1055.73       1065.61       165.40 o                         
   8  15   4       2203.63       2234.25       218.27 o                         
   9  15   4       1721.57       1400.02       192.06 o                         
  10  15   4         51.19       -253.07       253.07 o                         
  11  15   4        141.78        163.14       261.66 o                         
  12  15   4        224.74       -257.14       332.61 o                         
  13  15   4        423.96        716.28       242.68 o                         
 -16  16   4       4328.00       3381.66       337.13 o                         
 -15  16   4       1107.58        954.44       262.11 o                         
 -14  16   4         44.10          0.00       211.95 o                         
 -13  16   4       2349.43       1809.91       243.58 o                         
 -12  16   4          0.26       -171.27       236.35 o                         
 -11  16   4       8068.34       7862.82       291.48 o                         
 -10  16   4          7.95       -154.55       199.75 o                         
  -9  16   4       1162.77       1077.36       171.27 o                         
  -8  16   4        343.70        234.54       249.46 o                         
  -7  16   4       1173.49       1446.57       162.24 o                         
  -6  16   4        102.34        475.40       164.50 o                         
  -5  16   4        500.60        593.51        82.25 o                         
  -4  16   4     120313.38     116098.87       667.70 o                         
  -3  16   4         10.39         48.75       107.77 o                         
  -2  16   4        456.90        976.25       152.29 o                         
  -1  16   4        227.71        201.10       108.46 o                         
   0  16   4       7028.86       6631.36       192.51 o                         
   1  16   4      16036.61      13790.55       244.48 o                         
   2  16   4        444.87        432.48        98.06 o                         
   3  16   4       5702.35       5431.98       183.93 o                         
   4  16   4         24.65        -89.93       161.78 o                         
   5  16   4       7832.38       6740.27       221.44 o                         
   6  16   4          0.56         83.15       126.99 o                         
   7  16   4       3245.83       2994.37       203.81 o                         
   8  16   4      13066.95      11747.46       328.09 o                         
   9  16   4        526.53        653.01       176.70 o                         
  10  16   4         50.47         68.69       279.28 o                         
  11  16   4          0.20         75.47       272.05 o                         
  12  16   4       1279.43       1081.88       265.72 o                         
  13  16   4         37.92         53.33       349.33 o                         
 -15  17   4        135.58        190.71       352.49 o                         
 -14  17   4        401.67        507.95       218.73 o                         
 -13  17   4        259.89        493.94       197.94 o                         
 -12  17   4         30.34       -265.72       265.72 o                         
 -11  17   4        127.63         74.57       235.45 o                         
 -10  17   4          3.03        -45.64       223.24 o                         
  -9  17   4       1786.62       1584.86       179.41 o                         
  -8  17   4         94.18       -260.75       260.75 o                         
  -7  17   4       2696.22       2802.31       184.38 o                         
  -6  17   4       1052.71       1011.32       141.90 o                         
  -5  17   4        221.96        324.32       103.04 o                         
  -4  17   4       3469.65       4349.05      1089.33 o                         
  -3  17   4        235.03        437.10        78.86 o                         
  -2  17   4         49.90        -48.21        97.30 o                         
  -1  17   4        472.44        604.21       115.69 o                         
   0  17   4       3637.64       2734.97       170.37 o                         
   1  17   4      28628.16      25259.62       332.16 o                         
   2  17   4        150.35        250.81       101.23 o                         
   3  17   4         47.99        167.66       107.10 o                         
   4  17   4         87.73        209.24       120.66 o                         
   5  17   4        208.89        166.76       189.80 o                         
   6  17   4          0.42        277.93       129.25 o                         
   7  17   4        215.78         21.69       233.19 o                         
   8  17   4      12442.05      11788.58       338.93 o                         
   9  17   4       2362.19       2114.95       227.31 o                         
  10  17   4        159.37        288.32       179.86 o                         
  11  17   4        149.60        139.19       268.89 o                         
  12  17   4        316.92        417.57       241.32 o                         
  13  17   4        332.30        306.85       350.68 o                         
 -15  18   4       1124.22       1451.09       257.14 o                         
 -14  18   4        206.29        230.48       310.46 o                         
 -13  18   4         15.95        -60.10       296.00 o                         
 -12  18   4       3477.33       3651.45       258.04 o                         
 -11  18   4        120.86         12.65       250.36 o                         
 -10  18   4          3.80       -117.05       228.67 o                         
  -9  18   4        226.84        305.49       160.88 o                         
  -8  18   4      12642.50      13119.01       311.82 o                         
  -7  18   4       7869.53       7602.06       246.29 o                         
  -6  18   4         67.03        169.62        99.90 o                         
  -5  18   4        315.68        628.71        89.93 o                         
  -4  18   4       2606.59       2402.15       105.28 o                         
  -3  18   4       4905.34       5220.09       127.33 o                         
  -2  18   4       1928.17       1896.31        90.41 o                         
  -1  18   4       5930.32       5259.80       175.79 o                         
   0  18   4      16506.48      14134.45       291.03 o                         
   1  18   4      10611.71       9416.04       230.93 o                         
   2  18   4        300.83        295.55       114.79 o                         
   3  18   4        604.42        610.99       122.47 o                         
   4  18   4      10934.84       9989.97       258.49 o                         
   5  18   4        100.93        125.18       183.02 o                         
   6  18   4         51.74       -104.84       204.26 o                         
   7  18   4        232.24        158.62       225.96 o                         
   8  18   4        254.96        205.17       255.78 o                         
   9  18   4       2031.87       2298.42       226.86 o                         
  10  18   4        232.87        216.01       193.42 o                         
  11  18   4        354.66        310.46       312.27 o                         
  12  18   4          3.17        178.96       235.45 o                         
  13  18   4        320.48        487.16       242.22 o                         
 -15  19   4        591.71        880.32       251.72 o                         
 -14  19   4          6.42       -252.17       309.56 o                         
 -13  19   4        472.39         92.64       302.33 o                         
 -12  19   4        148.34        309.11       199.75 o                         
 -11  19   4       1865.91       1561.81       207.43 o                         
 -10  19   4         27.00        181.22       220.53 o                         
  -9  19   4        793.68        931.39       153.20 o                         
  -8  19   4       5864.16       5791.25       247.20 o                         
  -7  19   4       2958.27       3398.38       195.68 o                         
  -6  19   4       1056.80       1011.20       103.04 o                         
  -5  19   4        112.89        297.41        89.14 o                         
  -4  19   4          1.85        419.28        88.58 o                         
  -3  19   4        769.87       1061.68       201.33 o                         
  -2  19   4        157.38        168.01        79.59 o                         
  -1  19   4        594.79        742.49       121.11 o                         
   0  19   4      26689.15      23150.55       351.59 o                         
   1  19   4        746.87        481.29       150.49 o                         
   2  19   4         18.30        -99.42       169.02 o                         
   3  19   4       1059.22       1189.43       143.71 o                         
   4  19   4       1890.73       1832.96       161.78 o                         
   5  19   4       7547.17       6479.06       248.55 o                         
   6  19   4          8.42        -43.38       201.10 o                         
   7  19   4        448.91        280.64       167.21 o                         
   8  19   4       2219.87       1975.76       232.28 o                         
   9  19   4         97.50        124.73       276.57 o                         
  10  19   4        261.19        398.59       190.25 o                         
  11  19   4        528.60        206.52       325.83 o                         
  12  19   4       2521.42       2276.28       315.43 o                         
 -15  20   4        150.03        277.47       366.95 o                         
 -14  20   4         30.09         51.52       305.04 o                         
 -13  20   4         62.44        371.47       210.14 o                         
 -12  20   4          4.28         28.92       320.86 o                         
 -11  20   4         57.06        -67.33       272.05 o                         
 -10  20   4         71.91         87.22       230.93 o                         
  -9  20   4       2592.58       2442.13       197.03 o                         
  -8  20   4         52.15        200.20       154.10 o                         
  -7  20   4       1232.42       1099.50       164.50 o                         
  -6  20   4        241.55        193.05       242.90 o                         
  -5  20   4         40.04        122.29       106.09 o                         
  -4  20   4       1105.83       1080.61       102.10 o                         
  -3  20   4         43.05         30.42       131.46 o                         
  -2  20   4        768.06        790.66        92.83 o                         
  -1  20   4         42.00        -65.53       156.36 o                         
   0  20   4       4117.21       2881.39       207.43 o                         
   1  20   4       7276.55       6278.41       206.98 o                         
   2  20   4         61.06       -179.41       179.41 o                         
   3  20   4        133.17         73.21       182.57 o                         
   4  20   4         68.89        115.69       206.07 o                         
   5  20   4        403.47        229.57       236.35 o                         
   6  20   4          2.97          0.00       216.92 o                         
   7  20   4        741.18        495.75       180.76 o                         
   8  20   4       2089.59       1798.61       215.56 o                         
   9  20   4         16.88         14.01       270.70 o                         
  10  20   4        296.70        582.51       192.51 o                         
  11  20   4         14.84        145.97       208.78 o                         
  12  20   4        250.79        337.13       421.63 o                         
 -14  21   4          0.02        158.17       314.53 o                         
 -13  21   4        408.20       -258.95       315.43 o                         
 -12  21   4        564.61       -379.61       379.61 o                         
 -11  21   4        503.04        235.45       297.36 o                         
 -10  21   4        205.83        160.88       172.18 o                         
  -9  21   4        299.08        581.61       162.69 o                         
  -8  21   4        290.09        191.16       155.91 o                         
  -7  21   4          1.47          0.00       192.51 o                         
  -6  21   4          1.27         63.27       229.57 o                         
  -5  21   4        826.30        869.31       115.91 o                         
  -4  21   4        126.30        550.19        97.88 o                         
  -3  21   4          1.06        184.73       168.34 o                         
  -2  21   4        506.78        690.05        91.53 o                         
  -1  21   4         72.40        467.28       103.94 o                         
   0  21   4        962.87        790.85       144.16 o                         
   1  21   4       1087.65       1231.46       161.78 o                         
   2  21   4        612.16        554.95       132.41 o                         
   3  21   4        164.03        484.45       131.96 o                         
   4  21   4        578.26        -60.56       246.29 o                         
   5  21   4       9495.55       9522.69       291.03 o                         
   6  21   4         11.70        110.72       153.20 o                         
   7  21   4        144.30        481.29       168.11 o                         
   8  21   4         77.79         92.19       252.62 o                         
   9  21   4        333.06        573.48       211.95 o                         
  10  21   4        118.26        302.78       202.46 o                         
  11  21   4        135.80          0.00       335.77 o                         
  12  21   4       4500.06       4937.14       360.63 o                         
 -14  22   4          0.18        286.06       302.78 o                         
 -13  22   4         85.16       -116.14       317.24 o                         
 -12  22   4       6181.60       6272.54       327.64 o                         
 -11  22   4          9.86       -285.16       289.22 o                         
 -10  22   4         43.51       -146.42       267.08 o                         
  -9  22   4         81.03       -219.18       219.18 o                         
  -8  22   4       3404.81       3471.59       223.70 o                         
  -7  22   4       2075.75       2111.33       182.12 o                         
  -6  22   4        173.87        117.64       143.83 o                         
  -5  22   4       1282.55       1495.37       162.24 o                         
  -4  22   4        249.34        151.70       139.12 o                         
  -3  22   4       5247.76       5147.22       151.73 o                         
  -2  22   4       1140.53       1217.25       101.73 o                         
  -1  22   4        148.44        109.36       201.10 o                         
   0  22   4       3703.68       3192.31       192.51 o                         
   1  22   4         33.09        156.81       202.00 o                         
   2  22   4        565.41        857.28       149.58 o                         
   3  22   4        319.87        562.18       146.42 o                         
   4  22   4      24990.97      23323.18       409.88 o                         
   5  22   4        142.99        225.50       244.48 o                         
   6  22   4         12.57         48.35       235.45 o                         
   7  22   4         40.79       -256.23       256.23 o                         
   8  22   4        336.85        -68.24       279.28 o                         
   9  22   4       2011.99       1695.57       250.81 o                         
  10  22   4         95.54        270.70       204.26 o                         
  11  22   4       2322.31       2536.13       291.03 o                         
  12  22   4          0.02       -259.40       399.49 o                         
 -14  23   4         22.67        201.55       214.66 o                         
 -13  23   4        135.79         84.96       308.66 o                         
 -12  23   4       1424.83       1385.11       265.27 o                         
 -11  23   4        379.74        212.85       217.82 o                         
 -10  23   4         55.32       -261.66       261.66 o                         
  -9  23   4         14.98        127.44       254.88 o                         
  -8  23   4        282.15        206.52       252.17 o                         
  -7  23   4       1521.92       1433.92       196.58 o                         
  -6  23   4        262.28        330.31       142.13 o                         
  -5  23   4        301.95        159.18       123.87 o                         
  -4  23   4         21.13        219.89        99.64 o                         
  -3  23   4         51.67         57.90       317.47 o                         
  -2  23   4       1365.07       1160.71       109.39 o                         
  -1  23   4         24.50         67.33       187.09 o                         
   0  23   4       5555.90       5328.04       224.60 o                         
   1  23   4       2049.06       2137.54       173.53 o                         
   2  23   4        700.76        460.05       149.58 o                         
   3  23   4        958.65        977.03       162.69 o                         
   4  23   4        204.18       -263.92       263.92 o                         
   5  23   4       8211.90       8506.79       291.94 o                         
   6  23   4          0.47        143.71       159.52 o                         
   7  23   4         50.43        160.43       231.38 o                         
   8  23   4       1275.19       1228.30       222.79 o                         
   9  23   4       1665.47       1306.48       243.58 o                         
  10  23   4         48.16       -196.13       305.04 o                         
  11  23   4          4.82        104.84       330.80 o                         
 -14  24   4         24.54        168.56       223.70 o                         
 -13  24   4         55.63        -17.62       319.50 o                         
 -12  24   4         92.44        370.12       213.75 o                         
 -11  24   4         48.45       -242.22       299.62 o                         
 -10  24   4         14.69       -127.89       272.95 o                         
  -9  24   4        844.54        699.11       200.20 o                         
  -8  24   4        692.86        504.33       202.00 o                         
  -7  24   4        654.76        676.96       181.67 o                         
  -6  24   4          0.70        145.36       118.55 o                         
  -5  24   4        748.81        732.57       110.30 o                         
  -4  24   4       1882.75       2049.80       123.66 o                         
  -3  24   4        144.94         91.35       142.83 o                         
  -2  24   4         16.06        182.61       108.08 o                         
  -1  24   4          6.75          9.94       197.94 o                         
   0  24   4        889.88       1556.39       174.89 o                         
   1  24   4       4463.87       4554.82       223.24 o                         
   2  24   4        302.26       -126.99       215.56 o                         
   3  24   4        381.24        400.85       155.91 o                         
   4  24   4         52.88       -228.67       238.61 o                         
   5  24   4        456.46         67.33       200.20 o                         
   6  24   4         33.93       -155.46       243.58 o                         
   7  24   4       1051.73       1209.77       206.98 o                         
   8  24   4       3340.40       3449.45       278.38 o                         
   9  24   4       1038.98       1099.50       229.57 o                         
  10  24   4          3.23         67.79       305.94 o                         
  11  24   4        134.18        -71.40       356.56 o                         
 -13  25   4         38.19        304.59       333.96 o                         
 -12  25   4          9.44          0.00       302.78 o                         
 -11  25   4        192.84        398.13       210.59 o                         
 -10  25   4         27.32       -131.96       260.75 o                         
  -9  25   4          2.86        512.47       179.86 o                         
  -8  25   4       3551.28       3332.85       264.82 o                         
  -7  25   4       3342.96       3202.70       242.68 o                         
  -6  25   4        101.87         37.91       166.53 o                         
  -5  25   4        104.88         92.61       155.44 o                         
  -4  25   4        102.43        264.80       123.14 o                         
  -3  25   4        807.65        599.95       114.93 o                         
  -2  25   4          0.46        139.65       109.90 o                         
  -1  25   4        145.14        521.05       146.87 o                         
   0  25   4       9671.29       9344.64       290.58 o                         
   1  25   4       2087.17       1825.72       205.62 o                         
   2  25   4          0.26         99.87       202.46 o                         
   3  25   4         47.45        206.52       212.40 o                         
   4  25   4        138.71        167.66       175.34 o                         
   5  25   4        526.91        354.30       178.96 o                         
   6  25   4        248.33        396.33       178.05 o                         
   7  25   4        922.35        965.28       211.95 o                         
   8  25   4       2058.28       2111.33       261.21 o                         
   9  25   4        839.07        130.15       361.98 o                         
  10  25   4         46.91        164.95       221.89 o                         
  11  25   4        409.16        329.90       388.64 o                         
 -13  26   4         13.50         73.21       306.85 o                         
 -12  26   4        105.76        257.14       225.05 o                         
 -11  26   4          0.01         80.44       283.80 o                         
 -10  26   4          9.05        166.76       259.85 o                         
  -9  26   4         36.83        212.40       269.79 o                         
  -8  26   4       5408.27       5917.34       288.77 o                         
  -7  26   4       4810.70       4440.49       265.72 o                         
  -6  26   4         17.18         63.84       272.73 o                         
  -5  26   4         25.42        -84.16       382.54 o                         
  -4  26   4        600.50        394.66       197.03 o                         
  -3  26   4        130.16         94.74       189.13 o                         
  -2  26   4          2.04        -32.25       147.75 o                         
  -1  26   4       3435.95       3894.58       208.33 o                         
   0  26   4       3203.53       3586.83       230.02 o                         
   1  26   4        883.32        833.78       199.75 o                         
   2  26   4          1.07        -23.05       219.63 o                         
   3  26   4        608.14        377.35       168.11 o                         
   4  26   4        780.82        637.20       185.74 o                         
   5  26   4          5.94        -65.98       232.73 o                         
   6  26   4        201.30        125.18       254.43 o                         
   7  26   4        715.89        587.49       226.41 o                         
   8  26   4       1246.11       1634.57       264.37 o                         
   9  26   4          0.51         33.44       339.84 o                         
  10  26   4         22.72        249.46       310.01 o                         
 -12  27   4        291.31       -123.37       356.11 o                         
 -11  27   4         64.45        589.29       222.34 o                         
 -10  27   4         30.37        -94.00       277.02 o                         
  -9  27   4         66.94       -288.32       288.32 o                         
  -8  27   4         55.58        126.08       298.26 o                         
  -7  27   4       1410.37       1245.47       228.67 o                         
  -6  27   4        623.12        790.72       125.58 o                         
  -5  27   4         12.92         46.44       170.96 o                         
  -4  27   4        652.85       1691.37       503.20 o                         
  -3  27   4       1589.52       1534.44       133.09 o                         
  -2  27   4         14.93       -154.32       154.32 o                         
  -1  27   4        193.58        561.73       163.14 o                         
   0  27   4       1074.45       1365.23       194.77 o                         
   1  27   4       4956.24       5366.00       255.33 o                         
   2  27   4         33.71        109.36       147.32 o                         
   3  27   4         55.79         12.65       253.07 o                         
   4  27   4       1247.59       1652.64       213.30 o                         
   5  27   4         82.75       -205.17       270.70 o                         
   6  27   4          1.84        129.70       260.75 o                         
   7  27   4        162.97       -121.56       312.72 o                         
   8  27   4       3348.09       3566.94       297.81 o                         
   9  27   4        124.22        -69.14       328.54 o                         
  10  27   4          4.90        -73.21       336.67 o                         
 -12  28   4        300.99        662.50       267.98 o                         
 -11  28   4       5644.72       5947.16       361.08 o                         
 -10  28   4          8.40        -64.62       286.96 o                         
  -9  28   4        102.90        228.22       267.53 o                         
  -8  28   4       1558.51       1395.96       230.02 o                         
  -7  28   4         19.20        -83.60       264.37 o                         
  -6  28   4        147.67        181.70       176.34 o                         
  -5  28   4        267.46        536.34       122.06 o                         
  -4  28   4      19068.94      19828.04       299.88 o                         
  -3  28   4        140.93        660.98       130.05 o                         
  -2  28   4        247.30        272.40       121.56 o                         
  -1  28   4         94.85        242.68       156.36 o                         
   0  28   4       5004.16       5554.90       269.79 o                         
   1  28   4       2309.03       2330.06       222.34 o                         
   2  28   4          1.37       -101.68       231.83 o                         
   3  28   4       3223.54       3143.50       240.87 o                         
   4  28   4          6.15       -289.22       289.22 o                         
   5  28   4        830.80        958.51       224.60 o                         
   6  28   4         31.92       -104.84       287.87 o                         
   7  28   4       1011.26       1281.17       233.64 o                         
   8  28   4       1393.46       1766.07       262.11 o                         
   9  28   4        130.05        516.08       228.22 o                         
 -12  29   4       1505.93       1643.60       286.06 o                         
 -11  29   4        347.08        107.10       423.44 o                         
 -10  29   4         16.81       -338.93       338.93 o                         
  -9  29   4        159.21        220.99       287.42 o                         
  -8  29   4        699.34        769.61       228.67 o                         
  -7  29   4         14.99        318.60       179.41 o                         
  -6  29   4        209.20        229.26       148.61 o                         
  -5  29   4        708.77        950.49       165.63 o                         
  -4  29   4        881.44       1487.95       188.67 o                         
  -3  29   4       8032.82       8604.80       220.65 o                         
  -2  29   4        109.17         57.00       169.50 o                         
  -1  29   4          2.86       -139.64       254.88 o                         
   0  29   4        836.83        763.73       187.09 o                         
   1  29   4        877.08        437.00       197.94 o                         
   2  29   4         44.36        -92.64       254.88 o                         
   3  29   4         13.99         82.25       273.41 o                         
   4  29   4       5935.98       5949.87       305.49 o                         
   5  29   4        707.97        715.38       224.15 o                         
   6  29   4        192.78        201.55       318.15 o                         
   7  29   4        252.95        170.82       203.36 o                         
   8  29   4        617.32        256.69       333.96 o                         
   9  29   4        181.81        220.08       230.02 o                         
 -11  30   4         41.68       -409.88       409.88 o                         
 -10  30   4          9.02       -320.86       320.86 o                         
  -9  30   4         36.45        -81.80       286.06 o                         
  -8  30   4        969.39       1033.07       234.99 o                         
  -7  30   4         63.03       -135.57       291.48 o                         
  -6  30   4         11.69        122.73       144.50 o                         
  -5  30   4         17.01        -62.24       289.90 o                         
  -4  30   4        442.56        426.95       194.61 o                         
  -3  30   4        195.76        749.69       407.85 o                         
  -2  30   4         34.36        341.56       140.01 o                         
  -1  30   4         35.64         39.77       233.64 o                         
   0  30   4        646.39       1098.15       175.79 o                         
   1  30   4       1033.30        939.98       194.77 o                         
   2  30   4          7.81        255.78       170.37 o                         
   3  30   4         31.59         57.39       281.99 o                         
   4  30   4        967.05       1011.83       246.74 o                         
   5  30   4         36.95        244.94       200.65 o                         
   6  30   4         67.90       -176.70       286.96 o                         
   7  30   4         12.92       -285.61       303.23 o                         
   8  30   4         34.35        211.95       332.16 o                         
 -10  31   4         19.51         35.70       238.61 o                         
  -9  31   4        553.86        169.02       343.00 o                         
  -8  31   4        559.35        584.32       232.73 o                         
  -7  31   4        817.91        985.62       230.48 o                         
  -6  31   4         15.18        186.84       160.24 o                         
  -5  31   4        491.04        592.22       252.39 o                         
  -4  31   4        464.40        665.62       210.59 o                         
  -3  31   4       3189.05       3193.98       188.36 o                         
  -2  31   4        141.27        297.81       151.08 o                         
  -1  31   4        166.09        145.97       194.32 o                         
   0  31   4       2511.69       2906.25       247.65 o                         
   1  31   4        992.59       1380.59       205.17 o                         
   2  31   4         26.95        129.70       245.84 o                         
   3  31   4       1480.48       1416.29       235.90 o                         
   4  31   4       2168.83       1913.85       255.78 o                         
   5  31   4         37.00        222.34       294.65 o                         
   6  31   4          0.54       -299.62       299.62 o                         
   7  31   4        119.45       -343.00       343.00 o                         
   8  31   4          1.06       -164.04       341.65 o                         
 -10  32   4          1.68       -148.68       357.46 o                         
  -9  32   4        101.45        279.73       333.51 o                         
  -8  32   4          2.10       -372.83       372.83 o                         
  -7  32   4          0.06        -98.52       350.23 o                         
  -6  32   4         13.95         21.65       451.46 o                         
  -5  32   4        428.41        693.71       142.48 o                         
  -4  32   4       6602.17       7153.46       367.18 o                         
  -3  32   4          2.80         36.49       196.93 o                         
  -2  32   4          8.40        173.71       238.38 o                         
  -1  32   4          6.81       -101.68       279.28 o                         
   0  32   4          5.75         43.38       233.19 o                         
   1  32   4         19.59        402.20       197.94 o                         
   2  32   4          7.30       -166.30       284.70 o                         
   3  32   4        984.41       1008.67       232.73 o                         
   4  32   4        193.03        625.90       208.33 o                         
   5  32   4          2.44        247.20       298.26 o                         
   6  32   4         76.55       -154.55       329.90 o                         
   7  32   4         92.54          0.00       368.31 o                         
  -9  33   4        383.61        271.15       358.82 o                         
  -8  33   4        557.32        845.98       280.19 o                         
  -7  33   4       2251.63       2716.90       301.88 o                         
  -6  33   4        166.21        221.03       185.23 o                         
  -5  33   4          2.79         58.07       200.98 o                         
  -4  33   4         44.66        493.61       143.94 o                         
  -3  33   4        447.48        348.82       225.96 o                         
  -2  33   4         19.06        236.43       286.74 o                         
  -1  33   4         25.81        221.44       226.86 o                         
   0  33   4       4016.09       4345.13       306.85 o                         
   1  33   4       1988.05       2034.96       256.23 o                         
   2  33   4        106.88        126.08       294.65 o                         
   3  33   4         25.35        161.33       310.46 o                         
   4  33   4        738.93        790.39       241.32 o                         
   5  33   4        163.01        119.76       296.91 o                         
   6  33   4         28.38        142.35       311.82 o                         
   7  33   4        508.17         55.59       373.73 o                         
  -8  34   4       6026.29       5230.88       390.00 o                         
  -7  34   4       3364.54       4294.52       324.02 o                         
  -6  34   4        180.03       -163.10       252.89 o                         
  -5  34   4          1.01        254.46       172.01 o                         
  -4  34   4         24.99        100.80       175.96 o                         
  -3  34   4         34.26        227.79       178.28 o                         
  -2  34   4         14.07        206.64       187.32 o                         
  -1  34   4       2510.37       2922.06       265.27 o                         
   0  34   4       4334.37       4702.60       306.85 o                         
   1  34   4       1612.22       2286.22       252.17 o                         
   2  34   4         19.02        122.92       199.29 o                         
   3  34   4         44.23       -338.48       338.48 o                         
   4  34   4        900.62        743.40       258.49 o                         
   5  34   4          6.84        611.44       233.19 o                         
   6  34   4         23.44       -308.66       308.66 o                         
  -8  35   4        903.04        822.93       305.49 o                         
  -7  35   4       1978.92       2556.47       296.45 o                         
  -6  35   4        193.33        364.05       208.78 o                         
  -5  35   4        685.12        477.50       166.89 o                         
  -4  35   4         93.42        237.74       205.51 o                         
  -3  35   4        856.33       1054.71       264.37 o                         
  -2  35   4         78.86        -82.58       216.65 o                         
  -1  35   4        439.72        845.98       220.53 o                         
   0  35   4       3525.17       4026.54       314.98 o                         
   1  35   4        180.24        -16.72       354.75 o                         
   2  35   4         10.11       -187.54       312.72 o                         
   3  35   4        105.80         87.22       327.64 o                         
   4  35   4         17.01       -106.20       230.02 o                         
   5  35   4       1188.75        936.81       277.47 o                         
  -7  36   4         10.91       -113.88       357.46 o                         
  -6  36   4         50.67        201.38       165.54 o                         
  -5  36   4        185.46        659.88       172.45 o                         
  -4  36   4       7095.41       7750.12       359.95 o                         
  -3  36   4         18.18        217.07       398.36 o                         
  -2  36   4        210.55        -51.97       188.55 o                         
  -1  36   4          0.12        241.77       323.12 o                         
   0  36   4         90.79        169.92       329.90 o                         
   1  36   4        576.65       1005.96       230.02 o                         
   2  36   4          6.85       -347.52       347.52 o                         
   3  36   4        748.03        679.22       251.26 o                         
   4  36   4        105.66        184.38       250.81 o                         
  -5  37   4       1154.73       1612.55       199.08 o                         
  -4  37   4        176.84        515.89       234.56 o                         
  -3  37   4       1702.79       2016.13       374.18 o                         
  -2  37   4         33.32        170.63       220.47 o                         
  -1  37   4         60.58         89.93       313.63 o                         
   0  37   4        499.11        282.90       351.14 o                         
   1  37   4         58.56        366.50       209.69 o                         
   2  37   4         13.60        202.46       336.67 o                         
   3  37   4         60.83       -361.53       361.53 o                         
  -4  38   4         10.34        166.56       427.28 o                         
  -3  38   4       1136.90       1678.45       229.57 o                         
  -2  38   4          0.01       -246.23       430.22 o                         
  -1  38   4         39.61       -344.36       344.36 o                         
   0  38   4         39.19         91.74       327.18 o                         
   1  38   4         64.05        148.68       226.86 o                         
 -17   1   5          4.55       -158.66       226.62 o                         
 -16   1   5        619.22        614.06       273.18 o                         
 -15   1   5        225.86        307.52       160.61 o                         
 -14   1   5         10.76         92.19       134.19 o                         
 -13   1   5        661.36        648.96       121.56 o                         
 -12   1   5       2304.34       2434.92       151.16 o                         
 -11   1   5          4.10         -9.13        93.46 o                         
 -10   1   5        256.14        208.03       153.42 o                         
  -9   1   5       2196.86       2491.14       103.82 o                         
  -8   1   5        898.80       1230.56        84.21 o                         
  -7   1   5      11917.76      12548.93       138.94 o                         
  -6   1   5         89.33        372.42        37.36 o                         
  -5   1   5        663.88        495.86        31.77 o                         
  -4   1   5       5769.02       5613.67        81.53 o                         
  -3   1   5       1032.70       1567.68        33.53 o                         
  -2   1   5        488.62        960.11        40.57 o                         
  -1   1   5       4816.32       6587.16       144.61 o                         
   0   1   5     132506.25     127291.05      2989.17 o                         
   1   1   5       4375.46       3853.58       158.85 o                         
   2   1   5       3104.44       2881.77        68.24 o                         
   3   1   5       4661.88       5614.31       177.15 o                         
   4   1   5       3260.35       4371.92       158.17 o                         
   5   1   5       9531.53       9316.69       182.80 o                         
   6   1   5         21.78        153.74        86.19 o                         
   7   1   5        928.99       1083.93       116.37 o                         
   8   1   5      17715.08      17149.12       247.15 o                         
   9   1   5      11092.33      11557.13       224.93 o                         
  10   1   5        367.91        453.33       115.95 o                         
  11   1   5        978.04        912.36       157.27 o                         
  12   1   5       1796.66       1845.34       176.53 o                         
  13   1   5        120.39        195.31       174.34 o                         
  14   1   5          3.11       -274.33       300.52 o                         
 -17   2   5          2.54        103.94       334.87 o                         
 -16   2   5       3162.71       2763.44       286.96 o                         
 -15   2   5        221.92        170.82       276.57 o                         
 -14   2   5        103.94       -142.35       239.51 o                         
 -13   2   5        136.94       -251.26       251.26 o                         
 -12   2   5          8.58        -20.79       209.24 o                         
 -11   2   5       9158.08       8898.60       258.49 o                         
 -10   2   5         14.90         24.86       169.92 o                         
  -9   2   5       3463.20       4013.43       160.88 o                         
  -8   2   5        148.40        563.99       103.04 o                         
  -7   2   5       7157.01       8468.02       363.56 o                         
  -6   2   5         69.21        328.43        55.28 o                         
  -5   2   5        531.34        765.67        48.69 o                         
  -4   2   5      62017.54      65033.37      3208.58 o                         
  -3   2   5      12722.39      17680.42       772.77 o                         
  -2   2   5       5002.76       7448.42       103.94 o                         
  -1   2   5       3380.21       2683.91        72.31 o                         
   0   2   5     160400.48     149136.86       637.65 o                         
   1   2   5      33165.39      29423.99       274.31 o                         
   2   2   5       4946.36       5028.88       114.33 o                         
   3   2   5        165.78        567.15        76.37 o                         
   4   2   5        879.87       1569.49       112.98 o                         
   5   2   5      12665.18      13327.34       240.87 o                         
   6   2   5         23.89        106.65       108.46 o                         
   7   2   5       8426.28       8243.78       236.35 o                         
   8   2   5      23363.62      23009.10       384.58 o                         
   9   2   5       3535.33       3504.13       220.08 o                         
  10   2   5         82.17        188.90       169.02 o                         
  11   2   5        206.23        180.31       193.42 o                         
  12   2   5       2974.27       3086.11       280.19 o                         
  13   2   5        224.96        -48.81       319.05 o                         
  14   2   5        132.41       -160.43       358.37 o                         
 -17   3   5          0.18        261.21       224.60 o                         
 -16   3   5         19.94       -111.17       322.67 o                         
 -15   3   5        140.93       -128.34       267.53 o                         
 -14   3   5         92.32         90.83       240.42 o                         
 -13   3   5        343.02        599.24       171.73 o                         
 -12   3   5       3856.31       4154.88       226.41 o                         
 -11   3   5        219.07        612.34       152.75 o                         
 -10   3   5          0.88         -8.13       171.73 o                         
  -9   3   5        503.69        461.85       113.43 o                         
  -8   3   5         28.83        253.52       100.32 o                         
  -7   3   5       5485.55       5667.53       184.15 o                         
  -6   3   5       7211.21       7950.35       110.55 o                         
  -5   3   5        408.41       1015.00       364.02 o                         
  -4   3   5        700.48        751.89        65.53 o                         
  -3   3   5      14700.36      15030.05       909.47 o                         
  -2   3   5        177.89        347.97        52.87 o                         
  -1   3   5       5634.53       5965.69        98.06 o                         
   0   3   5      70219.88      68048.47       443.33 o                         
   1   3   5       4677.68       5116.55       107.56 o                         
   2   3   5        398.18        471.80        65.08 o                         
   3   3   5       3774.65       4432.35       125.63 o                         
   4   3   5        114.65        122.02       140.54 o                         
   5   3   5      36321.39      36995.78       371.47 o                         
   6   3   5          0.35       -148.23       158.62 o                         
   7   3   5       2391.17       2572.74       159.52 o                         
   8   3   5        954.80        902.47       174.44 o                         
   9   3   5       4017.06       4546.69       225.96 o                         
  10   3   5          1.66       -106.65       234.99 o                         
  11   3   5          5.46        188.00       198.39 o                         
  12   3   5       3951.59       3686.25       289.22 o                         
  13   3   5        980.23        943.14       249.91 o                         
  14   3   5         19.77       -303.68       352.94 o                         
 -17   4   5         10.30       -297.36       320.86 o                         
 -16   4   5          9.12        -47.90       301.43 o                         
 -15   4   5        392.92        304.14       204.72 o                         
 -14   4   5         10.44       -253.52       253.52 o                         
 -13   4   5        256.08       -164.04       247.65 o                         
 -12   4   5       1469.46       1674.33       211.49 o                         
 -11   4   5         51.61        173.08       156.36 o                         
 -10   4   5       1052.13       1350.77       147.78 o                         
  -9   4   5        768.91        636.29       124.28 o                         
  -8   4   5      10036.33      10027.93       209.24 o                         
  -7   4   5       3486.13       3444.89       167.43 o                         
  -6   4   5       1298.85       1725.33        66.93 o                         
  -5   4   5       1690.37       2215.17        72.53 o                         
  -4   4   5         30.20        142.52        41.59 o                         
  -3   4   5     159607.45     162729.78      5868.53 o                         
  -2   4   5       6360.66       7273.52       109.81 o                         
  -1   4   5       1135.29        606.92        55.59 o                         
   0   4   5       2918.89       3188.69        84.96 o                         
   1   4   5          1.45        277.02        59.20 o                         
   2   4   5       1057.02       1488.60        83.60 o                         
   3   4   5       1775.60       2060.72        96.71 o                         
   4   4   5     208617.69     200783.17      1108.09 o                         
   5   4   5       4334.27       4851.28       173.53 o                         
   6   4   5        100.48        168.56       100.32 o                         
   7   4   5         74.61        182.57       123.37 o                         
   8   4   5       2208.14       2733.62       183.02 o                         
   9   4   5       4016.67       4073.99       226.86 o                         
  10   4   5         75.24        221.44       155.46 o                         
  11   4   5       3668.39       3790.19       270.24 o                         
  12   4   5        290.69       -357.46       357.46 o                         
  13   4   5        107.95        661.15       225.96 o                         
  14   4   5         18.41        286.51       306.40 o                         
 -17   5   5         11.98         17.62       319.50 o                         
 -16   5   5         29.61        288.77       291.48 o                         
 -15   5   5        732.21        677.42       216.01 o                         
 -14   5   5          4.51       -183.93       256.69 o                         
 -13   5   5        263.24        324.47       181.67 o                         
 -12   5   5       7784.78       8185.94       287.87 o                         
 -11   5   5       1487.02       1615.59       175.34 o                         
 -10   5   5       1807.65       1472.33       155.91 o                         
  -9   5   5        698.23        630.42       122.47 o                         
  -8   5   5      17215.64      19069.33       279.73 o                         
  -7   5   5      10173.97      10465.76       538.91 o                         
  -6   5   5        510.64        812.80        60.50 o                         
  -5   5   5       5454.23       5771.20       164.95 o                         
  -4   5   5        227.48       1533.02        69.14 o                         
  -3   5   5      37533.71      39129.79       790.40 o                         
  -2   5   5       5602.14       5603.71       102.13 o                         
  -1   5   5        627.21       1363.42        65.98 o                         
   0   5   5          3.98        177.15        52.42 o                         
   1   5   5       1389.37       1627.34        80.89 o                         
   2   5   5       3565.04       4275.99       117.05 o                         
   3   5   5      22328.86      22064.15       249.91 o                         
   4   5   5       5573.82       5707.65       175.79 o                         
   5   5   5      42604.23      41579.07       404.01 o                         
   6   5   5         39.84        204.72       108.46 o                         
   7   5   5         22.06         51.52       179.86 o                         
   8   5   5        791.25        620.48       155.91 o                         
   9   5   5       2455.43       2370.73       206.07 o                         
  10   5   5         68.60         48.35       164.95 o                         
  11   5   5         96.61       -298.71       301.88 o                         
  12   5   5       4410.00       4045.07       299.17 o                         
  13   5   5        923.56       1058.83       244.03 o                         
  14   5   5         56.64       -197.94       366.95 o                         
 -17   6   5         22.31         70.50       325.83 o                         
 -16   6   5          2.53         79.99       309.11 o                         
 -15   6   5         96.41        -88.12       327.64 o                         
 -14   6   5          7.36       -262.11       262.11 o                         
 -13   6   5       1731.92       1662.13       202.91 o                         
 -12   6   5        310.06        332.61       190.25 o                         
 -11   6   5      12383.06      12774.65       302.33 o                         
 -10   6   5        307.81        324.47       129.70 o                         
  -9   6   5       2184.31       2064.79       140.54 o                         
  -8   6   5       1455.81       1524.30       139.19 o                         
  -7   6   5       2162.22       2578.03        93.92 o                         
  -6   6   5       5583.78       5994.48       103.05 o                         
  -5   6   5         56.42        122.32        46.79 o                         
  -4   6   5      34692.84      31602.81       917.16 o                         
  -3   6   5        988.16       1293.93        59.88 o                         
  -2   6   5       3725.04       4431.90        98.52 o                         
  -1   6   5         32.47        123.82        52.42 o                         
   0   6   5        781.30       1250.89        73.66 o                         
   1   6   5       3969.66       4203.69       109.81 o                         
   2   6   5        750.46        898.85        80.89 o                         
   3   6   5       9822.41       9913.14       178.96 o                         
   4   6   5        359.62        399.49       116.14 o                         
   5   6   5      14368.17      13535.67       253.52 o                         
   6   6   5          4.74        295.10        98.06 o                         
   7   6   5        903.08       1044.82       136.03 o                         
   8   6   5       3480.55       3508.65       202.91 o                         
   9   6   5        735.29        677.42       175.79 o                         
  10   6   5          2.78        -73.21       221.44 o                         
  11   6   5          3.88        -95.81       267.98 o                         
  12   6   5        157.03       -297.36       333.51 o                         
  13   6   5        146.58        181.67       318.15 o                         
  14   6   5        238.73         54.23       336.22 o                         
 -17   7   5         39.96        382.32       219.18 o                         
 -16   7   5       1005.46        961.67       253.97 o                         
 -15   7   5       2268.79       2575.45       283.35 o                         
 -14   7   5        113.01        134.22       187.54 o                         
 -13   7   5        841.26        497.56       190.71 o                         
 -12   7   5        800.67        911.05       185.74 o                         
 -11   7   5        383.73        535.06       146.42 o                         
 -10   7   5         64.48        286.51       122.02 o                         
  -9   7   5       1099.68       1010.48       133.77 o                         
  -8   7   5      14446.87      14753.12       274.31 o                         
  -7   7   5      43646.95      45392.23       306.59 o                         
  -6   7   5        327.84        490.02        95.58 o                         
  -5   7   5          8.43         15.56        71.18 o                         
  -4   7   5       5245.24       5388.49       207.65 o                         
  -3   7   5      15941.33      16623.18       157.94 o                         
  -2   7   5       2285.13       2109.53        79.54 o                         
  -1   7   5       5618.05       6670.67       122.02 o                         
   0   7   5      58363.92      54164.38       455.53 o                         
   1   7   5       3419.71       4151.26       111.62 o                         
   2   7   5       6862.81       7338.60       148.23 o                         
   3   7   5         57.49        370.12        80.89 o                         
   4   7   5       7701.73       7847.45       191.61 o                         
   5   7   5      23449.98      23254.95       317.69 o                         
   6   7   5        196.70         31.18       147.78 o                         
   7   7   5       1138.12       1314.16       146.87 o                         
   8   7   5       5785.71       6153.23       242.68 o                         
   9   7   5        901.63        965.28       188.90 o                         
  10   7   5         40.92        197.03       214.66 o                         
  11   7   5        605.34        587.03       210.14 o                         
  12   7   5       1222.26       1342.63       217.82 o                         
  13   7   5         62.25       -299.62       315.89 o                         
  14   7   5        447.15         72.76       385.93 o                         
 -17   8   5          0.58       -197.03       323.12 o                         
 -16   8   5       1068.02       1174.07       269.34 o                         
 -15   8   5       8418.27       8406.02       378.70 o                         
 -14   8   5       1248.37       1415.84       206.52 o                         
 -13   8   5          0.77       -135.12       246.74 o                         
 -12   8   5       1547.52       1800.87       200.20 o                         
 -11   8   5        108.23        168.11       192.06 o                         
 -10   8   5          6.65       -114.79       187.09 o                         
  -9   8   5         80.02        151.84       174.44 o                         
  -8   8   5      60280.96      58852.06       601.04 o                         
  -7   8   5      54018.04      55338.89      1382.85 o                         
  -6   8   5         16.40        209.23       133.54 o                         
  -5   8   5         69.88       1303.85        69.82 o                         
  -4   8   5        302.65         85.02       117.50 o                         
  -3   8   5      18534.88      17241.14       482.87 o                         
  -2   8   5       2303.26       1665.75        79.08 o                         
  -1   8   5      40508.88      35124.41       324.02 o                         
   0   8   5      90668.00      81674.52       579.35 o                         
   1   8   5       3744.35       3695.28       116.14 o                         
   2   8   5        216.69       1508.93        91.74 o                         
   3   8   5       2253.42       2149.29       116.59 o                         
   4   8   5      38458.09      36870.60       367.40 o                         
   5   8   5        151.93        121.11       154.10 o                         
   6   8   5        407.65        559.02       115.69 o                         
   7   8   5       1937.50       2086.03       167.21 o                         
   8   8   5        174.89        682.39       155.91 o                         
   9   8   5       6425.00       5936.32       259.85 o                         
  10   8   5        248.46        467.28       164.04 o                         
  11   8   5        714.47        803.05       203.36 o                         
  12   8   5         32.96       -106.20       279.73 o                         
  13   8   5       1327.30       1419.46       246.74 o                         
  14   8   5        113.53        -92.19       357.91 o                         
 -17   9   5         55.99         54.23       347.52 o                         
 -16   9   5       3358.57       3301.22       314.98 o                         
 -15   9   5       3049.12       3149.83       307.30 o                         
 -14   9   5        616.30        219.63       314.53 o                         
 -13   9   5          1.06        124.28       229.57 o                         
 -12   9   5       2131.50       1744.83       218.27 o                         
 -11   9   5        795.52        991.04       169.47 o                         
 -10   9   5       1406.52       1217.90       153.20 o                         
  -9   9   5       5392.27       5900.62       208.33 o                         
  -8   9   5       4578.64       4706.66       192.06 o                         
  -7   9   5       6786.60       6266.50       134.37 o                         
  -6   9   5        250.00        419.05       222.34 o                         
  -5   9   5        726.73        885.03        60.23 o                         
  -4   9   5       1739.66       1564.42       239.51 o                         
  -3   9   5        144.40          6.54        66.99 o                         
  -2   9   5          6.24        136.03        56.49 o                         
  -1   9   5      11345.60      10347.43       161.78 o                         
   0   9   5      17569.31      14264.60       193.42 o                         
   1   9   5      19949.72      21535.42       237.25 o                         
   2   9   5        161.25        382.77        76.83 o                         
   3   9   5        496.67        582.97        95.35 o                         
   4   9   5       1086.26       1078.71       111.17 o                         
   5   9   5         20.89        205.17       105.75 o                         
   6   9   5        813.49        662.50       125.18 o                         
   7   9   5        312.12        399.94       138.74 o                         
   8   9   5         95.84       -217.37       217.37 o                         
   9   9   5       2707.66       2573.19       214.66 o                         
  10   9   5         78.79        -44.29       173.99 o                         
  11   9   5          9.84         97.16       254.88 o                         
  12   9   5        118.19         46.10       289.22 o                         
  13   9   5          7.45        117.50       323.57 o                         
  14   9   5        148.09       -111.17       363.79 o                         
 -17  10   5         45.76         18.53       308.20 o                         
 -16  10   5        747.03        707.24       270.70 o                         
 -15  10   5        235.32        305.04       341.19 o                         
 -14  10   5          0.04        236.35       267.53 o                         
 -13  10   5        115.35        164.50       238.16 o                         
 -12  10   5        244.23        -45.64       280.64 o                         
 -11  10   5      11331.08      12101.30       310.01 o                         
 -10  10   5        896.81       1004.60       145.52 o                         
  -9  10   5      20772.08      20306.22       346.62 o                         
  -8  10   5       5108.37       5869.43       199.29 o                         
  -7  10   5       2498.06       3080.67       111.02 o                         
  -6  10   5         30.31         82.27       140.09 o                         
  -5  10   5        113.70         48.65        79.69 o                         
  -4  10   5      41378.59      39522.48      1323.20 o                         
  -3  10   5       6479.65       7782.42       350.01 o                         
  -2  10   5        417.18        337.58        68.24 o                         
  -1  10   5       2377.25       2479.64       103.94 o                         
   0  10   5      58247.10      56501.66       527.38 o                         
   1  10   5      29410.89      27878.91       274.31 o                         
   2  10   5        544.99        777.29        86.77 o                         
   3  10   5       7232.76       6489.46       166.76 o                         
   4  10   5        841.48       1054.31       116.14 o                         
   5  10   5        139.60       -120.66       168.56 o                         
   6  10   5         12.91        100.78       161.78 o                         
   7  10   5       1578.25       1663.49       169.02 o                         
   8  10   5        612.99        424.80       162.24 o                         
   9  10   5         72.17        300.97       173.08 o                         
  10  10   5        318.94        526.93       177.15 o                         
  11  10   5          0.09        225.05       254.88 o                         
  12  10   5       1794.21       1680.21       245.84 o                         
  13  10   5         42.29       -220.08       349.33 o                         
  14  10   5         15.30        215.56       232.73 o                         
 -17  11   5        250.50        129.70       238.16 o                         
 -16  11   5        128.08        336.67       353.40 o                         
 -15  11   5       2617.40       2882.75       278.83 o                         
 -14  11   5        113.80       -155.01       263.46 o                         
 -13  11   5        238.79        141.45       257.14 o                         
 -12  11   5      17547.30      17257.62       396.33 o                         
 -11  11   5         32.80        272.95       179.86 o                         
 -10  11   5        599.89        479.03       147.78 o                         
  -9  11   5          5.19        -95.35       196.58 o                         
  -8  11   5      18087.84      18528.39       308.66 o                         
  -7  11   5      14351.70      14771.40       337.80 o                         
  -6  11   5        899.29       1014.09        70.30 o                         
  -5  11   5       5519.09       4858.19       103.37 o                         
  -4  11   5       7939.75       9073.45       126.36 o                         
  -3  11   5      17689.07      17257.35      1040.30 o                         
  -2  11   5         49.15        -74.57       101.23 o                         
  -1  11   5          0.10         85.41       106.20 o                         
   0  11   5      89669.91      78418.49       642.62 o                         
   1  11   5       3836.13       3941.58       132.41 o                         
   2  11   5       1309.29       1582.60       101.23 o                         
   3  11   5       1780.03       1411.77       115.24 o                         
   4  11   5       5169.06       5090.34       170.82 o                         
   5  11   5        223.31        369.21       106.20 o                         
   6  11   5          9.35        336.22       121.11 o                         
   7  11   5        296.77         96.26       206.98 o                         
   8  11   5        678.59        743.40       157.27 o                         
   9  11   5       1548.15       1726.30       179.41 o                         
  10  11   5         40.65        -78.18       241.77 o                         
  11  11   5         66.63         71.40       258.95 o                         
  12  11   5        295.07         78.63       233.64 o                         
  13  11   5       1022.69       1165.03       257.59 o                         
 -17  12   5        325.20         93.55       377.80 o                         
 -16  12   5          1.71        -42.93       236.35 o                         
 -15  12   5        430.35        501.62       221.89 o                         
 -14  12   5        169.17        294.19       198.84 o                         
 -13  12   5         15.44        227.76       169.47 o                         
 -12  12   5        102.46        -23.50       321.76 o                         
 -11  12   5         43.78         10.85       281.99 o                         
 -10  12   5        588.45        695.49       142.35 o                         
  -9  12   5        100.56        155.91       133.31 o                         
  -8  12   5       5488.05       4942.56       196.13 o                         
  -7  12   5       9856.05      10038.71       158.97 o                         
  -6  12   5          0.75         26.52        87.87 o                         
  -5  12   5          3.26        386.26        72.18 o                         
  -4  12   5         79.72        271.40        76.83 o                         
  -3  12   5       6459.77       5967.87       420.50 o                         
  -2  12   5       1148.63       1171.81        87.67 o                         
  -1  12   5       5988.22       6228.70       147.78 o                         
   0  12   5       4669.85       4615.38       139.64 o                         
   1  12   5        526.89        525.12        89.03 o                         
   2  12   5        200.17        338.03        87.22 o                         
   3  12   5        212.83        416.66        95.35 o                         
   4  12   5       5931.13       5659.75       187.09 o                         
   5  12   5        246.90        261.21       124.28 o                         
   6  12   5       1276.96       1187.17       148.23 o                         
   7  12   5         39.07        168.11       184.38 o                         
   8  12   5        276.47        158.62       155.01 o                         
   9  12   5       1815.97       1801.77       210.59 o                         
  10  12   5        239.53        192.51       174.44 o                         
  11  12   5        259.90        391.36       184.38 o                         
  12  12   5         19.26        143.26       213.30 o                         
  13  12   5          2.38         34.80       358.82 o                         
 -16  13   5        100.04        155.91       255.78 o                         
 -15  13   5        314.41        286.51       234.54 o                         
 -14  13   5        121.08         58.30       280.64 o                         
 -13  13   5        714.44        762.38       191.61 o                         
 -12  13   5      12824.45      12896.67       365.14 o                         
 -11  13   5        931.58        835.13       228.22 o                         
 -10  13   5       2346.23       1987.51       182.12 o                         
  -9  13   5         58.24       -146.87       183.02 o                         
  -8  13   5        319.99        542.29       131.05 o                         
  -7  13   5        102.52        151.22        92.96 o                         
  -6  13   5        174.02        193.64        68.70 o                         
  -5  13   5      23486.14      23299.04       487.61 o                         
  -4  13   5        855.94        630.01      1424.65 o                         
  -3  13   5      18295.59      17020.12       639.91 o                         
  -2  13   5        225.84        290.58        76.37 o                         
  -1  13   5          0.71        231.83        81.34 o                         
   0  13   5       1975.90       2080.60       116.14 o                         
   1  13   5        325.93        451.91        86.77 o                         
   2  13   5        132.98        148.23        87.67 o                         
   3  13   5        262.81        395.42        96.71 o                         
   4  13   5       1073.26       1177.68       128.79 o                         
   5  13   5        953.13        977.03       139.19 o                         
   6  13   5        672.23        783.16       135.57 o                         
   7  13   5        905.31        963.93       150.03 o                         
   8  13   5        544.69        429.32       172.63 o                         
   9  13   5          1.51       -239.97       239.97 o                         
  10  13   5        147.14        378.70       173.99 o                         
  11  13   5         15.56        176.70       190.25 o                         
  12  13   5        173.09        161.33       334.87 o                         
  13  13   5        885.04       1169.10       258.49 o                         
 -16  14   5       2553.23       2595.78       297.81 o                         
 -15  14   5        470.00        687.36       231.83 o                         
 -14  14   5        314.84        148.68       273.86 o                         
 -13  14   5       1868.92       1865.49       215.11 o                         
 -12  14   5        425.32        358.82       197.94 o                         
 -11  14   5      33635.98      31081.61       499.36 o                         
 -10  14   5        413.38        274.31       150.03 o                         
  -9  14   5        784.51       1232.36       150.94 o                         
  -8  14   5        222.49        566.70       139.64 o                         
  -7  14   5       3027.53       3130.92       116.80 o                         
  -6  14   5       1797.01       2110.97       106.88 o                         
  -5  14   5       4342.43       3975.27       112.64 o                         
  -4  14   5     263640.59     252533.56      7125.75 o                         
  -3  14   5       1271.00       1394.42       145.06 o                         
  -2  14   5        257.73        737.52        89.93 o                         
  -1  14   5         54.06        521.96        89.93 o
[truncated: 1,375,624 more chars]
